# Supplementary material for: Distinct cell proliferation, myogenic differentiation, and gene expression in skeletal muscle myoblasts of layer and broiler chickens
Source: Sci Rep. 2019 Nov 11;9:16527. doi: 10.1038/s41598-019-52946-4 (PMC6848216; doi:10.1038/s41598-019-52946-4)
Supplement: Supplementary file 2 — Supplementary Data 1 [file 41598_2019_52946_MOESM2_ESM.xlsx]

## Sheet: 336 DEGs
				UKC d0 vs WL d0		UKC d1 vs WL d1		UKC d2 vs WL d2		UKC P04 d0		UKC P05 d0		UKC P07 d0		UKC d0 means		WL P08 d0		WL P09 d0		WL P10 d0		WL d0 means		UKC P04 d1		UKC P05 d1		UKC P07 d1		UKC d1 means		WL P08 d1		WL P09 d1		WL P10 d1		WL d1 means		UKC P04 d2		UKC P05 d2		UKC P07 d2		UKC d2 means
#	Name	GeneID	Products	FDR p-value correction	Fold change	FDR p-value correction	Fold change	FDR p-value correction	Fold change	Total counts	RPKM	Total counts	RPKM	Total counts	RPKM	Total counts	RPKM	Total counts	RPKM	Total counts	RPKM	Total counts	RPKM	Total counts	RPKM	Total counts	RPKM	Total counts	RPKM	Total counts	RPKM	Total counts	RPKM	Total counts	RPKM	Total counts	RPKM	Total counts	RPKM	Total counts	RPKM	Total counts	RPKM	Total counts	RPKM	Total counts	RPKM	Total counts	RPKM
1	LOC425783	425783	LOW QUALITY PROTEIN: C-type lectin domain family 2 member D-like	0	-3.15931	0	-2.70401	0	-2.77248	930	49.0795	960	52.0838	1006	50.1668	965.333	50.4434	291	13.5724	336	16.6218	388	17.8948	338.333	16.0297	984	50.294	1001	50.8374	866	44.6077	950.333	48.5797	315	16.1938	380	19.0644	350	17.4676	348.333	17.5753	1074	49.7288	1148	51.8773	1133	52.9402	1118.33	51.5154
4	LOC430443	430443	guanylyl cyclase-activating protein 1-like	0.0164223	2.29408	0.002728	2.68679	0.0441101	2.09741	32	0.525391	21	0.354459	23	0.35683	25.3333	0.412227	61	0.885137	83	1.27741	49	0.703084	64.3333	0.955211	25	0.397536	22	0.347606	17	0.272431	21.3333	0.339191	53	0.847677	52	0.81163	66	1.02476	57	0.89469	40	0.576208	21	0.295236	24	0.348885	28.3333	0.406776
172	KIAA1324L	418645	UPF0577 protein KIAA1324-like homolog	1.061e-06	2.85603	4.101e-07	3.01552	3.484e-06	2.76418	95	0.747685	105	0.849569	144	1.07093	114.667	0.889393	356	2.47624	277	2.0436	458	3.15021	363.667	2.55668	70	0.533577	88	0.666516	96	0.737465	84.6667	0.645852	226	1.73271	202	1.51136	334	2.48593	254	1.91	75	0.517896	128	0.862627	123	0.857114	108.667	0.745879
306	GPR37	417748	probable G-protein coupled receptor 37 precursor	0.016133	2.20519	0.003984	2.32723	3.549e-13	5.68648	30	0.985108	31	1.0465	19	0.589546	26.6667	0.873718	61	1.77027	53	1.63139	83	2.38188	65.6667	1.92785	37	1.17671	41	1.29562	36	1.15383	38	1.20872	111	3.55065	69	2.15394	82	2.54638	87.3333	2.75032	27	0.77788	35	0.984122	28	0.814065	30	0.858689
375	PDZRN4	417787	PDZ domain-containing RING finger protein 4 isoform X1,PDZ domain-containing RING finger protein 4 isoform X2	2.219e-09	3.96967	1.138e-09	3.97264	4.262e-08	3.50887	99	0.462162	54	0.259159	151	0.666096	101.333	0.462472	509	2.10002	297	1.29968	527	2.15004	444.333	1.84992	199	0.899736	89	0.399835	182	0.829287	156.667	0.70962	551	2.50572	632	2.80477	674	2.97554	619	2.76201	244	0.999389	105	0.419726	199	0.822527	182.667	0.747214
469	PTPRB	417853	receptor-type tyrosine-protein phosphatase beta isoform X3,receptor-type tyrosine-protein phosphatase beta isoform X2,receptor-type tyrosine-protein phosphatase beta isoform X1	3.299e-10	-5.80192	1.666e-06	-4.42789	5.291e-05	-4.0274	73	0.300524	79	0.334347	101	0.392897	84.3333	0.34259	11	0.0400218	19	0.0733214	18	0.06476	16	0.0593677	50	0.199356	54	0.213935	67	0.269219	57	0.227504	12	0.0481237	17	0.0665315	9	0.0350385	12.6667	0.0498979	38	0.137254	39	0.13748	53	0.193184	43.3333	0.155973
479	TPH2	408026	tryptophan 5-hydroxylase 2	1.508e-07	8.37595	2.24e-10	27.54	7.539e-13	21.6882	8	0.174968	1	0.0224845	6	0.124	5	0.107151	37	0.715186	50	1.02509	55	1.05126	47.3333	0.930511	2	0.0423646	1	0.0210476	3	0.0640421	2	0.0424848	66	1.40616	60	1.24751	47	0.972107	57.6667	1.20859	3	0.0575675	2	0.0374557	5	0.0968228	3.33333	0.0639487
480	TRHDE	427868	LOW QUALITY PROTEIN: thyrotropin-releasing hormone-degrading ectoenzyme	0	21.9045	0	29.8422	0	25.5649	19	0.0939474	22	0.111832	15	0.0700848	18.6667	0.0919549	326	1.42461	543	2.51682	492	2.12605	453.667	2.02249	27	0.1293	13	0.0618595	24	0.115829	21.3333	0.102329	789	3.8004	614	2.88617	485	2.26788	629.333	2.98482	45	0.195222	27	0.114318	51	0.223275	41	0.177605
510	PTPRQ	772163	phosphatidylinositol phosphatase PTPRQ isoform X3,phosphatidylinositol phosphatase PTPRQ isoform X2,phosphatidylinositol phosphatase PTPRQ isoform X1	7.058e-05	2.28754	8.807e-12	3.55908	0	4.55547	371	2.07656	242	1.39252	324	1.71363	312.333	1.72757	709	3.50724	1042	5.46713	593	2.90071	781.333	3.95836	594	3.22004	362	1.9499	567	3.09763	507.667	2.75586	2459	13.4076	1511	8.04003	1342	7.10347	1770.67	9.51704	670	3.29028	539	2.58332	865	4.28673	691.333	3.38677
517	PPFIA2	417877	liprin-alpha-2 isoform X1,liprin-alpha-2 isoform X2	0.009133	-3.50333	0.0001102	-3.91395	0.006205	-2.71049	23	0.168379	24	0.180628	20	0.138354	22.3333	0.162454	4	0.0258802	5	0.0343123	12	0.0767749	7	0.0456558	52	0.368695	82	0.577705	58	0.414441	64	0.453614	24	0.171156	13	0.0904743	11	0.0761552	16	0.112595	49	0.314733	118	0.739707	89	0.576884	85.3333	0.543775
550	LUM	417891	lumican precursor	0.003452	-2.91666	0.0005438	-3.22141	2.11e-06	-4.30251	104	2.17019	277	5.94236	114	2.24787	165	3.45348	90	1.6598	31	0.606384	73	1.33127	64.6667	1.19915	348	7.03312	846	16.989	299	6.08992	497.667	10.0373	211	4.28913	109	2.16229	132	2.60487	150.667	3.01876	1658	30.3554	2292	40.9542	1182	21.8384	1710.67	31.0493
610	ANKS1B	417927	ankyrin repeat and sterile alpha motif domain-containing protein 1B isoform X7,ankyrin repeat and sterile alpha motif domain-containing protein 1B isoform X8,ankyrin repeat and sterile alpha motif domain-containing protein 1B isoform X6,ankyrin repeat and sterile alpha motif domain-containing protein 1B isoform X4,ankyrin repeat and sterile alpha motif domain-containing protein 1B isoform X3,anky…	0.020961	2.02561	0.006518	2.18645	0.0007907	2.42188	50	0.364686	78	0.584868	81	0.558259	69.6667	0.502604	152	0.979807	144	0.984537	174	1.10912	156.667	1.02449	72	0.50861	83	0.582585	60	0.427145	71.6667	0.506114	199	1.41392	144	0.998467	119	0.820811	154	1.07773	110	0.703928	77	0.480903	65	0.41976	84	0.534864
700	LOC417973	417973	uncharacterized protein LOC417973 isoform X1,uncharacterized protein LOC417973 isoform X2	0.0370325	2.82971	0.0003048	4.39131	7.963e-05	5.02099	57	2.12225	26	0.995197	75	2.63866	52.6667	1.9187	322	10.5956	52	1.81487	128	4.16495	167.333	5.52514	62	2.23572	29	1.03909	71	2.58021	54	1.95167	157	5.69433	272	9.62747	285	10.0349	238	8.45224	40	1.30668	9	0.286934	42	1.38455	30.3333	0.99272
831	PVALB	396459	parvalbumin, muscle,parvalbumin, muscle isoform X1	4.409e-05	-7.26667	0.009184	-3.71855	0.0003157	-4.80733	29	0.56711	41	0.824265	36	0.665231	35.3333	0.685535	10	0.172829	2	0.0366623	4	0.0683608	5.33333	0.0926174	17	0.321974	48	0.903322	46	0.878015	37	0.701104	19	0.361946	4	0.074362	6	0.11096	9.66667	0.182423	60	1.02945	53	0.887489	70	1.21201	61	1.04298
952	PTN	418125	pleiotrophin precursor,pleiotrophin isoform X1	8.746e-06	-6.73357	0.0001267	-5.44654	3.307e-05	-5.4919	52	0.351312	93	0.645931	64	0.408574	69.6667	0.468606	25	0.149272	3	0.018999	7	0.04133	11.6667	0.0698669	78	0.510373	74	0.48112	51	0.336306	67.6667	0.442599	21	0.138207	8	0.0513808	7	0.0447233	12	0.0781037	157	0.930626	103	0.59586	91	0.544338	117	0.690275
1039	PTPRO	373911	receptor-type tyrosine-protein phosphatase O isoform X1,receptor-type tyrosine-protein phosphatase O	1.071e-07	5.24692	8.539e-07	4.88447	3.438e-10	6.65194	51	0.429712	27	0.233876	36	0.286623	38	0.316737	91	0.677636	342	2.70118	217	1.59788	216.667	1.6589	36	0.293774	33	0.26758	25	0.2056	31.3333	0.255651	165	1.35429	157	1.25756	132	1.05179	151.333	1.22121	26	0.192206	50	0.360741	45	0.335705	40.3333	0.296218
1082	ABCC9	418200	ATP-binding cassette sub-family C member 9 isoform X4,ATP-binding cassette sub-family C member 9 isoform X2,ATP-binding cassette sub-family C member 9 isoform X3,ATP-binding cassette sub-family C member 9 isoform X1	0.003299	-3.32463	0.0195194	-2.85736	0.0392754	-2.5693	160	1.12886	80	0.580263	187	1.24671	142.333	0.985277	83	0.517543	35	0.231478	24	0.147982	47.3333	0.299001	141	0.963481	80	0.543179	130	0.895239	117	0.800633	60	0.412376	32	0.214631	28	0.186821	40	0.271276	227	1.40518	121	0.731011	220	1.3743	189.333	1.17017
1184	MANSC1	426428	MANSC domain-containing protein 1 precursor	0.00318	-2.41942	5.854e-06	-3.69413	5.064e-06	-3.58986	95	2.78493	126	3.79731	96	2.65928	105.667	3.0805	45	1.16587	40	1.09919	61	1.56278	48.6667	1.27595	91	2.58366	103	2.90576	64	1.83124	86	2.44022	17	0.485469	27	0.752448	25	0.693071	23	0.643663	111	2.85496	151	3.79041	65	1.68711	109	2.77749
1198	PTHLH	396281	parathyroid hormone-related protein isoform X1,parathyroid hormone-related protein isoform 1 preproprotein,parathyroid hormone-related protein isoform X2,parathyroid hormone-related protein isoform 2 preproprotein	3.964e-09	2.42818	2.664e-07	2.21016	1.125e-11	2.69597	216	2.15796	203	2.08497	186	1.75591	201.667	1.99961	583	5.1476	531	4.97283	518	4.52269	544	4.88104	263	2.54477	166	1.59599	241	2.35007	223.333	2.16361	503	4.89529	502	4.76776	461	4.35548	488.667	4.67284	255	2.23519	210	1.7965	259	2.29101	241.333	2.10757
1210	KCNA6	100858067	potassium voltage-gated channel subfamily A member 6-like	0.0001414	-6.53651	0.0176955	-11.4648	0.0003336	-11.0774	15	0.184324	20	0.252659	20	0.232232	18.3333	0.223071	5	0.054301	2	0.0230378	2	0.0214782	3	0.032939	10	0.119013	9	0.10643	8	0.0959523	9	0.107132	0	0	1	0.0116819	1	0.0116208	0.666667	0.00776756	21	0.22641	17	0.178878	15	0.1632	17.6667	0.189496
1222	LOC107054241	107054241	endogenous retrovirus group K member 25 Pol protein-like	0	97.4613	0	90.2995	0	105.187	3	0.0700522	0	0	2	0.0441298	1.66667	0.0380606	137	2.82728	189	4.13697	250	5.10174	192	4.022	3	0.0678461	4	0.0898861	0	0	2.33333	0.0525774	194	4.4129	171	3.79593	294	6.49224	219.667	4.90035	4	0.0819495	4	0.0799794	1	0.0206747	3	0.0608679
1261	MFAP5	418256	microfibrillar-associated protein 5 isoform X2,microfibrillar-associated protein 5 isoform X1	4.225e-06	2.13163	7.712e-06	2.09548	6.377e-07	2.23849	5023	74.9964	3422	52.5256	5173	72.9829	4539.33	66.835	11305	149.175	11390	159.412	9231	120.449	10642	143.012	7868	113.775	5736	82.4173	6631	96.6343	6745	97.6087	13193	191.886	17204	244.19	11620	164.07	14005.7	200.049	7872	103.121	7267	92.9074	6738	89.0731	7292.33	95.0339
1324	C1R	418295	complement C1r subcomponent	0.0189324	-2.67605	0.00048	-3.6594	9.764e-06	-4.6005	153	2.67059	389	6.98039	298	4.91512	280	4.85537	142	2.19055	67	1.09625	145	2.21188	118	1.8329	112	1.89338	420	7.05501	287	4.8896	273	4.61266	81	1.37728	52	0.862862	88	1.4526	73.6667	1.23091	228	3.4917	874	13.0631	368	5.68725	490	7.41401
1443	GAP43	427955	neuromodulin	0	7.47426	5.737e-11	3.98378	0	4.71579	19	0.886889	13	0.62384	31	1.36735	21	0.959359	175	7.21941	134	5.86329	216	8.81146	175	7.29805	62	2.80292	43	1.9316	65	2.96145	56.6667	2.56532	239	10.8676	222	9.85123	210	9.27005	223.667	9.99631	78	3.19445	52	2.07844	69	2.8517	66.3333	2.7082
1465	CD200R1	768673	cell surface glycoprotein CD200 receptor 1-A isoform X1,cell surface glycoprotein CD200 receptor 1-A precursor	0.0249722	2.7916	0.0001919	3.89129	3.975e-06	4.24865	9	0.0509417	5	0.0290948	10	0.053485	8	0.0445072	25	0.12506	29	0.153868	21	0.103879	25	0.127602	6	0.0328916	11	0.0599178	11	0.0607713	9.33333	0.0511936	43	0.237094	33	0.177569	33	0.176641	36.3333	0.197101	16	0.0794579	13	0.0630075	13	0.0651497	14	0.069205
1518	ABI3BP	769237	target of Nesh-SH3 isoform X27,target of Nesh-SH3 isoform X26,target of Nesh-SH3 isoform X25,target of Nesh-SH3 isoform X24,target of Nesh-SH3 isoform X23,target of Nesh-SH3 isoform X22,target of Nesh-SH3 isoform X21,target of Nesh-SH3 isoform X20,target of Nesh-SH3 isoform X19,target of Nesh-SH3 isoform X17,target of Nesh-SH3 isoform X18,target of Nesh-SH3 isoform X16,target of Nesh-SH3 isoform …	0.0002889	-6.65768	3.326e-07	-9.03836	5.669e-12	-16.2443	22	0.172345	55	0.442948	44	0.325709	40.3333	0.313667	8	0.0553878	5	0.0367169	7	0.0479239	6.66667	0.0466762	42	0.318661	289	2.17874	95	0.726398	142	1.0746	19	0.144994	9	0.0670256	18	0.133351	15.3333	0.115124	128	0.879776	617	4.13884	208	1.44271	317.667	2.15378
1536	ALCAM	396092	CD166 antigen precursor	0.001429	-2.65508	0.000283	-2.91726	7.877e-07	-3.86448	908	12.7366	1024	14.7666	671	8.89386	867.667	12.1323	131	1.624	545	7.16611	398	4.87897	358	4.55636	1416	19.2368	1678	22.6512	1074	14.7043	1389.33	18.8641	378	5.16511	469	6.25405	572	7.58769	473	6.33562	1083	13.3285	3230	38.796	1715	21.2995	2009.33	24.4747
1571	PLCXD2	418417	PI-PLC X domain-containing protein 2	0.0005064	-7.18951	0.0181456	-5.51678	0.0159891	-4.39285	28	0.188468	26	0.179915	12	0.0763241	22	0.148235	5	0.0297438	0	0	5	0.0294122	3.33333	0.0197187	13	0.0847473	19	0.123074	9	0.0591284	13.6667	0.0889831	6	0.0393416	0	0	1	0.006365	2.33333	0.0152355	28	0.165357	21	0.121036	11	0.0655556	20	0.117316
1695	LOC107054837	107054837	endogenous retrovirus group K member 18 Pol protein-like	0	39.2269	1.636e-10	157.315	0	118.889	2	0.0338962	4	0.069694	2	0.0320297	2.66667	0.0452066	77	1.15335	116	1.84289	170	2.51796	121	1.83806	1	0.0164144	0	0	1	0.0165423	0.666667	0.0109856	117	1.93165	80	1.28894	171	2.74072	122.667	1.9871	1	0.0148699	4	0.0580496	0	0	1.66667	0.0243065
1869	MAOA	418563	monoamine oxidase A,monoamine oxidase A isoform X1	0	-7.27211	8.45e-14	-6.84991	0	-8.89121	147	2.41603	206	3.4807	144	2.2364	165.667	2.71104	25	0.363139	23	0.354351	28	0.402181	25.3333	0.373224	203	3.23136	181	2.86283	151	2.42235	178.333	2.83885	24	0.384254	37	0.578108	16	0.248686	25.6667	0.403683	245	3.53295	156	2.19547	112	1.62983	171	2.45275
2044	EGFL6	418637	epidermal growth factor-like protein 6 precursor	9.698e-06	2.92314	1.941e-05	2.82679	5.361e-06	2.9651	218	4.46048	256	5.38492	438	8.46839	304	6.1046	599	10.8318	1012	19.41	1302	23.2817	971	17.8412	290	5.74681	325	6.39943	582	11.6231	399	7.92312	852	16.9819	1144	22.2522	1393	26.954	1129.67	22.0627	372	6.67812	542	9.49604	763	13.8225	559	9.9989
2090	XG	418661	glycoprotein Xg	0.002438	3.05516	0.0006898	2.96184	0.0002421	3.01679	10	0.429085	15	0.661681	9	0.364911	11.3333	0.485226	32	1.2135	44	1.76977	40	1.49997	38.6667	1.49441	17	0.706474	21	0.867152	20	0.837623	19.3333	0.80375	47	1.96455	53	2.16193	71	2.88104	57	2.33584	14	0.527057	33	1.21248	24	0.911786	23.6667	0.883776
2155	AFF3	418705	AF4/FMR2 family member 3 isoform X5,AF4/FMR2 family member 3 isoform X4,AF4/FMR2 family member 3 isoform X2,AF4/FMR2 family member 3 isoform X3,AF4/FMR2 family member 3 isoform X1	0.0107812	3.76847	1.203e-05	5.40014	5.255e-06	5.98226	9	0.0304215	8	0.0277999	6	0.0191642	7.66667	0.0257952	14	0.0418229	62	0.196449	19	0.0561268	31.6667	0.098133	20	0.0654745	9	0.0292761	27	0.0890794	18.6667	0.0612767	97	0.319398	131	0.420951	74	0.236547	100.667	0.325632	14	0.0415196	12	0.0347326	18	0.0538703	14.6667	0.0433742
2181	IL1RL1	374136	interleukin-1 receptor-like 1 isoform 3 precursor,interleukin-1 receptor-like 1 isoform LV precursor,interleukin-1 receptor-like 1 isoform L precursor,interleukin-1 receptor-like 1 isoform X1,interleukin-1 receptor-like 1 isoform X2	9.889e-06	3.24219	4.016e-08	4.16744	0	6.39056	42	0.60957	61	0.910161	59	0.809147	54	0.776293	261	3.34782	87	1.18362	245	3.10755	197.667	2.54633	50	0.702826	41	0.572651	35	0.495812	42	0.59043	214	3.02559	168	2.31796	135	1.85291	172.333	2.39882	69	0.878637	58	0.720809	53	0.681065	60	0.76017
2196	POU3F3	107051987	POU domain, class 3, transcription factor 3 isoform X1,POU domain, class 3, transcription factor 3 isoform X2,POU domain, class 3, transcription factor 3 isoform X3	4.014e-05	-2.90208	0.0136144	-2.08099	0.0006978	-2.45041	102	1.48723	91	1.36406	107	1.47422	100	1.44184	32	0.41236	47	0.642387	35	0.445989	38	0.500245	118	1.66634	69	0.968188	122	1.73625	103	1.45693	50	0.710182	61	0.845532	36	0.496395	49	0.684037	129	1.65027	130	1.62308	122	1.57498	127	1.61611
2338	ABCC4	418791	multidrug resistance-associated protein 4 isoform X1,multidrug resistance-associated protein 4	4.547e-05	-2.26993	4.616e-06	-2.46551	5.278e-11	-3.35547	668	6.41351	900	8.88333	982	8.90906	850	8.06863	407	3.45351	384	3.45598	454	3.80937	415	3.57295	549	5.10499	871	8.04766	706	6.61605	708.667	6.58957	231	2.16049	266	2.42785	361	3.27773	286	2.62202	534	4.49828	1420	11.6742	916	7.78669	956.667	7.98637
2357	LOC107051474	107051474	syncytin-1-like	6.294e-05	38.1218	4.014e-06	15.6334	1.047e-07	21.4566	0	0	1	0.0639625	1	0.0587913	0.666667	0.0409179	25	1.37467	33	1.92462	41	2.22933	33	1.84287	6	0.361548	1	0.0598748	0	0	2.33333	0.140474	54	3.27286	9	0.532324	49	2.88307	37.3333	2.22942	1	0.0545881	5	0.266379	1	0.0550871	2.33333	0.125351
2447	RGCC	418833	regulator of cell cycle RGCC isoform X2,regulator of cell cycle RGCC isoform X1	1.255e-06	-3.97898	0.0001043	-3.09435	9.225e-05	-3.07529	123	3.18689	296	7.88439	143	3.50106	187.333	4.85745	75	1.7174	49	1.19009	35	0.792517	53	1.23333	289	7.2521	381	9.49991	258	6.52465	309.333	7.75889	126	3.1802	112	2.75869	56	1.37214	98	2.43701	407	9.25216	448	9.93936	331	7.59327	395.333	8.92826
2704	MMP27	395850	matrix metalloproteinase-27 precursor	0.00192	6.24144	0.000264	7.12577	5.324e-05	6.55779	9	0.271407	2	0.0620045	3	0.0854873	4.66667	0.139633	53	1.41255	23	0.650171	24	0.632512	33.3333	0.89841	9	0.26286	4	0.116084	5	0.147172	6	0.175372	68	1.99761	37	1.06073	22	0.627406	42.3333	1.22858	19	0.502712	3	0.0774673	22	0.587408	14.6667	0.389196
2716	PGR	396198	progesterone receptor	0.00425	2.17837	5.828e-05	2.90527	0.0006978	2.50493	59	0.578203	58	0.584346	64	0.592665	60.3333	0.585071	129	1.11729	146	1.34122	162	1.38746	145.667	1.28199	36	0.341691	32	0.301794	28	0.267831	32	0.303772	89	0.849649	80	0.745315	108	1.00092	92.3333	0.865294	53	0.455712	44	0.369231	22	0.190892	39.6667	0.338612
2827	CAPN5	419086	calpain-5	2.807e-09	3.34051	0.008155	2.07022	0.002145	2.17496	55	0.468677	54	0.473062	62	0.499233	57	0.480324	195	1.46856	217	1.73337	222	1.65326	211.333	1.6184	32	0.264097	36	0.29522	40	0.332694	36	0.297337	69	0.572771	80	0.648071	73	0.588275	74	0.603039	48	0.358871	38	0.277276	40	0.301793	42	0.312646
3517	WDR86	770203	WD repeat-containing protein 86	0.0007506	-2.2299	0.003961	-2.09279	0.005329	-2.06888	146	2.65423	202	3.77529	161	2.76574	169.667	3.06509	88	1.41389	77	1.31219	89	1.41401	84.6667	1.38003	148	2.60585	160	2.79922	121	2.14707	143	2.51738	59	1.04486	75	1.29619	69	1.18626	67.6667	1.17577	125	1.9938	174	2.70865	101	1.62572	133.333	2.10939
3527	LOC770574	770574	endogenous retrovirus group K member 25 Pol protein	0	9.82753	0	18.182	0	49.6396	23	0.318746	31	0.441664	22	0.288098	25.3333	0.349502	180	2.20463	249	3.23471	406	4.91723	278.333	3.45219	29	0.38924	18	0.240061	5	0.0676334	17.3333	0.232311	288	3.88804	225	2.96429	427	5.59617	313.333	4.1495	11	0.13375	14	0.166135	4	0.0490811	9.66667	0.116322
3528	DPP6	420440	dipeptidyl aminopeptidase-like protein 6 isoform X4,dipeptidyl aminopeptidase-like protein 6 isoform X3,dipeptidyl aminopeptidase-like protein 6 isoform X1,dipeptidyl aminopeptidase-like protein 6 isoform X2	0.0005069	4.26851	1.431e-08	9.51398	8.462e-06	5.32707	3	0.0216276	9	0.0667028	10	0.0681222	7.33333	0.0521509	21	0.1338	42	0.283829	42	0.264615	35	0.227415	6	0.0418931	6	0.0416266	4	0.0281464	5.33333	0.037222	46	0.323048	48	0.328966	60	0.409059	51.3333	0.353691	9	0.0569267	10	0.0617313	7	0.0446811	8.66667	0.0544464
3564	LOC100858869	100858869	uncharacterized protein LOC100858869	2.006e-11	7.92081	0	8.97175	7.151e-10	5.61957	23	0.548165	21	0.514537	14	0.315292	19.3333	0.459332	132	2.78039	176	3.93203	205	4.26988	171	3.66077	21	0.484737	28	0.642205	55	1.27944	34.6667	0.802129	413	9.5886	241	5.46038	268	6.04039	307.333	7.02979	26	0.54368	111	2.26529	120	2.53223	85.6667	1.7804
3608	MPP7	420481	MAGUK p55 subfamily member 7 isoform X6,MAGUK p55 subfamily member 7 isoform X4,MAGUK p55 subfamily member 7 isoform X8,MAGUK p55 subfamily member 7 isoform X5,MAGUK p55 subfamily member 7 isoform X7,MAGUK p55 subfamily member 7 isoform X1,MAGUK p55 subfamily member 7 isoform X3,MAGUK p55 subfamily member 7 isoform X2	9.98e-10	-5.09754	2.976e-07	-3.83511	0.0001311	-2.85441	126	1.1648	184	1.74868	138	1.20548	149.333	1.37299	39	0.318634	27	0.233972	32	0.258528	32.6667	0.270378	168	1.50415	257	2.28636	214	1.93094	213	1.90715	82	0.73844	49	0.430623	32	0.279754	54.3333	0.482939	215	1.74383	245	1.93938	268	2.19358	242.667	1.95893
3611	MKX	771284	homeobox protein Mohawk isoform X2,homeobox protein Mohawk isoform X1	0	-16.0234	0	-8.51613	1.183e-12	-6.12345	905	11.1267	1396	17.6447	996	11.5712	1099	13.4475	90	0.977927	69	0.795217	71	0.762873	76.6667	0.845339	1613	19.2067	2511	29.7095	1583	18.9964	1902.33	22.6375	364	4.35952	107	1.25061	179	2.08121	216.667	2.56378	1701	18.3488	3089	32.5201	1839	20.0187	2209.67	23.6292
3767	LOC107052504	107052504	endogenous retrovirus group K member 18 Pol protein-like	0	15.5005	1.599e-13	11.6736	0	18.4285	5	0.0796852	13	0.212993	1	0.0150594	6.33333	0.102579	96	1.35216	123	1.83753	113	1.57385	110.667	1.58784	8	0.123481	7	0.107359	6	0.0933327	7	0.108058	72	1.11779	97	1.46961	78	1.17557	82.3333	1.25432	7	0.0978796	4	0.0545866	3	0.0423318	4.66667	0.0649327
3768	LOC107052568	107052568	endogenous retrovirus group K member 113 Gag polyprotein-like	0	24.566	0	30.2196	0	55.8476	3	0.0560694	13	0.249783	18	0.317891	11.3333	0.207914	207	3.41919	339	5.93916	381	6.22312	309	5.19382	10	0.181012	12	0.215833	9	0.164181	10.3333	0.187009	231	4.2057	355	6.30747	358	6.32754	314.667	5.61357	4	0.065592	13	0.208049	4	0.0661916	7	0.113278
3787	MEOX2	374137	homeobox protein MOX-2	3.243e-10	-3.3753	1.636e-10	-3.45904	3.313e-10	-3.36637	1047	26.153	1586	40.7279	1125	26.5539	1252.67	31.1449	404	8.91875	418	9.78749	419	9.14675	413.667	9.28433	1075	26.0068	1808	43.4616	1108	27.014	1330.33	32.1608	502	12.2152	318	7.55133	310	7.3229	376.667	9.02981	1191	26.1019	2251	48.1469	1257	27.8002	1566.33	34.0163
3812	ABCB5	420606	ATP-binding cassette sub-family B member 5	0.0114554	2.7344	0.0009429	3.2156	0.004269	2.66324	17	0.14812	6	0.0537441	22	0.18113	15	0.127665	47	0.361919	51	0.416539	38	0.289352	45.3333	0.355937	15	0.126579	26	0.218007	12	0.102052	17.6667	0.148879	63	0.534721	60	0.49698	46	0.379027	56.3333	0.470243	28	0.214047	36	0.268588	28	0.216004	30.6667	0.23288
3856	SNX10	420628	sorting nexin-10 isoform X1,sorting nexin-10,sorting nexin-10 isoform X2	0.0006021	-2.18436	0.001177	-2.13394	9.544e-05	-2.34118	165	2.28464	236	3.35939	216	2.82611	205.667	2.82338	111	1.35833	112	1.45369	90	1.08907	104.333	1.30036	176	2.36021	246	3.27795	205	2.77053	209	2.8029	93	1.25441	96	1.26365	102	1.33562	97	1.28456	201	2.44184	389	4.61214	221	2.70935	270.333	3.25444
3872	HOXA10	776143	homeobox A10	0.0002006	-2.24116	0.0003947	-2.18332	0.0009141	-2.09053	251	10.8389	356	15.8043	225	9.1811	277.333	11.9414	151	5.76283	100	4.04792	166	6.26466	139	5.35847	298	12.4632	351	14.5865	252	10.6215	300.333	12.5571	134	5.63686	139	5.70621	135	5.51305	136	5.61871	274	10.3812	376	13.9033	322	12.3113	324	12.1986
3894	GALNT15	420642	polypeptide N-acetylgalactosaminyltransferase 15 isoform X1,polypeptide N-acetylgalactosaminyltransferase 15 isoform X2	0.0001414	-4.34753	4.128e-06	-5.28525	9.219e-10	-8.10627	67	0.272901	135	0.565299	89	0.342548	97	0.393583	26	0.0935948	17	0.0649082	32	0.113909	25	0.090804	86	0.33926	290	1.13674	109	0.433343	161.667	0.636447	35	0.138874	23	0.0890595	32	0.123261	30	0.117065	127	0.453858	472	1.64623	184	0.66357	261	0.921219
4024	TGM4	420706	protein-glutamine gamma-glutamyltransferase 4	5.975e-09	-13.217	0.0316032	-3.88275	0.006009	-6.62923	39	0.761091	30	0.601876	92	1.69653	53.6667	1.01983	4	0.068989	1	0.0182933	8	0.136439	4.33333	0.0745739	12	0.226807	15	0.281706	21	0.400006	16	0.302839	4	0.076042	2	0.0371043	6	0.110731	4	0.0746258	16	0.273954	13	0.217237	17	0.293737	15.3333	0.261643
4033	CCK	414884	cholecystokinin precursor,cholecystokinin isoform X1	1.519e-06	5.35917	5.557e-08	6.40396	4.524e-05	4.3709	5833	269.35	2044	97.0332	3785	165.155	3887.33	177.18	7796	318.16	38299	1657.8	21048	849.404	22381	941.789	2197	98.2559	1141	50.7041	833	37.5444	1390.33	62.1682	5077	228.378	13222	580.423	8343	364.33	8880.67	391.043	1353	54.8163	3536	139.816	1078	44.074	1989	79.5686
4091	BMPER	420744	BMP-binding endothelial regulator protein isoform X1,BMP-binding endothelial regulator protein precursor,BMP-binding endothelial regulator protein isoform X2	3.327e-07	-3.82848	3.949e-06	-3.46115	5.507e-05	-3.04639	2998	35.072	4512	54.264	2697	29.8134	3402.33	39.7165	513	5.30388	1495	16.3942	920	9.40578	976	10.368	2533	28.6991	4525	50.9425	2483	28.3518	3180.33	35.9978	1065	12.1367	952	10.5874	692	7.65565	903	10.1266	2868	29.4371	6173	61.8363	3444	35.6722	4161.67	42.3152
4092	SPRR2G	107052503	small proline-rich protein 2G	0.003793	-2.88655	0.002355	-3.09035	0.001664	-3.02261	88	5.71579	81	5.4087	59	3.62116	76	4.91522	19	1.09067	40	2.43542	28	1.58939	29	1.70516	69	4.34057	101	6.31317	44	2.78947	71.3333	4.48107	25	1.58181	29	1.79066	14	0.859941	22.6667	1.41081	62	3.53323	131	7.2859	111	6.38344	101.333	5.73419
4249	RNF182	771221	E3 ubiquitin-protein ligase RNF182	1.327e-06	-11.881	0.0001056	-7.17867	1.342e-05	-40.1678	33	0.239437	34	0.253612	22	0.150835	29.6667	0.214628	4	0.0256499	1	0.006801	3	0.0190229	2.66667	0.0171579	23	0.161625	36	0.251369	16	0.113311	25	0.175435	6	0.0424083	2	0.0137952	2	0.0137232	3.33333	0.0233089	32	0.203711	48	0.29822	25	0.160604	35	0.220845
4313	BMP6	420868	bone morphogenetic protein 6	0.0001336	3.7579	0.001217	3.21918	0.0006811	2.99925	15	0.285424	8	0.156496	15	0.269707	12.6667	0.237209	42	0.706311	52	0.927519	65	1.08091	53	0.904914	16	0.294864	10	0.183118	16	0.297162	14	0.258382	38	0.704375	57	1.03109	40	0.71979	45	0.818418	19	0.317204	18	0.293285	35	0.589665	24	0.400051
4325	NRN1	420873	neuritin precursor	1.703e-07	-10.2783	5.85e-11	-24.3441	1.562e-10	-25.0212	36	1.49191	73	3.11012	32	1.25311	47	1.95171	5	0.183129	7	0.271931	3	0.108652	5	0.187904	63	2.52862	122	4.86555	45	1.82023	76.6667	3.07147	2	0.0807405	5	0.196984	2	0.078382	3	0.118702	66	2.39977	111	3.93895	54	1.9814	77	2.77337
4367	SERPINB10	395715	heterochromatin-associated protein MENT,heterochromatin-associated protein MENT isoform X1	0.0003391	4.48829	0.0001544	6.41343	0.0173104	3.03397	6	0.12694	6	0.130501	16	0.319867	9.33333	0.192436	64	1.19667	46	0.912275	30	0.554686	46.6667	0.887878	4	0.0819617	5	0.101801	4	0.0826005	4.33333	0.0887876	37	0.762555	33	0.663718	14	0.280106	28	0.568793	9	0.167062	12	0.217394	15	0.280981	12	0.221812
4457	ABCA13	420943	ATP-binding cassette sub-family A member 13	3.282e-08	5.67608	0.0001589	3.88163	0.0188747	2.57534	24	0.0776759	18	0.059891	19	0.0581072	20.3333	0.0652247	66	0.188785	182	0.552162	132	0.373359	126.667	0.371436	20	0.0626915	16	0.0498342	12	0.037908	16	0.0501446	50	0.15764	92	0.283064	44	0.134671	62	0.191792	29	0.0823492	24	0.0665126	16	0.0458494	23	0.0649037
4472	LOC107052661	107052661	endogenous retrovirus group K member 18 Pol protein-like	0	43.1786	0	63.5424	0	74.5153	2	0.0333935	3	0.0514953	4	0.0631093	3	0.0493327	78	1.151	150	2.34771	217	3.16643	148.333	2.22171	3	0.0485128	3	0.0482043	0	0	2	0.032239	112	1.82168	122	1.93648	167	2.63691	133.667	2.13169	2	0.0292987	5	0.0714858	1	0.0147833	2.66667	0.0385226
4528	CTNNAL1	100858912	alpha-catulin	0.00192	2.44979	7.952e-07	3.55172	1.125e-11	5.21817	619	7.76175	291	3.75125	535	6.33904	481.667	5.95068	2101	23.2832	971	11.4132	868	9.51189	1313.33	14.7361	529	6.42433	211	2.54615	390	4.77319	376.667	4.58122	1388	16.9543	1396	16.6409	1183	14.0281	1322.33	15.8744	483	5.31376	158	1.69646	314	3.48607	318.333	3.49877
4533	LOC428510	428510	dynein heavy chain 5, axonemal-like	1.56e-05	2.75892	1.857e-06	2.99681	0.000511	2.36601	941	3.83548	482	2.01972	1017	3.91699	813.333	3.25739	3299	11.8839	2193	8.37894	1932	6.88201	2474.67	9.04829	765	3.01991	318	1.24735	692	2.75303	591.667	2.3401	1672	6.63877	2125	8.234	1482	5.71248	1759.67	6.86175	893	3.1935	502	1.75207	1032	3.72433	809	2.88997
4646	APCDD1	426765	protein APCDD1 precursor	0.0008004	3.94926	8.546e-07	6.5173	1.919e-06	6.04874	81	0.642742	69	0.562879	168	1.25969	106	0.821769	818	5.73658	122	0.90747	468	3.24546	469.333	3.2965	40	0.307408	38	0.29018	60	0.464706	46	0.354098	275	2.12572	183	1.38046	439	3.2943	299	2.26683	36	0.250634	104	0.706648	88	0.618262	76	0.525182
4688	ADCYAP1	408251	glucagon family neuropeptides precursor	7.112e-08	-10.6374	8.108e-05	-13.1748	0.001903	-4.57854	79	4.95429	40	2.57886	36	2.13333	51.6667	3.22216	10	0.554245	1	0.0587861	5	0.274033	5.33333	0.295688	29	1.76139	17	1.02597	25	1.53027	23.6667	1.43921	2	0.122182	2	0.119236	1	0.0593063	1.66667	0.100241	18	0.990405	48	2.57759	32	1.77681	32.6667	1.7816
4743	DSG4	428528	desmoglein-1	3.336e-07	2.4431	5.712e-06	2.2607	1.942e-05	2.17611	788	5.19603	596	4.04023	856	5.3336	746.667	4.85662	1557	9.07365	2456	15.1808	1971	11.3582	1994.67	11.8709	954	6.09252	513	3.25533	765	4.92359	744	4.75715	1550	9.95632	1958	12.2738	1496	9.32876	1668	10.5196	921	5.32833	533	3.00947	887	5.17854	780.333	4.50545
4835	TOX	421138	thymocyte selection-associated high mobility group box protein TOX isoform X3,thymocyte selection-associated high mobility group box protein TOX isoform X4,thymocyte selection-associated high mobility group box protein TOX isoform X2,thymocyte selection-associated high mobility group box protein TOX isoform X1,thymocyte selection-associated high mobility group box protein TOX	0.0006322	2.7487	0.006814	2.2687	0.0007227	2.55666	34	0.215943	23	0.150177	21	0.126032	26	0.164051	80	0.449054	90	0.535826	68	0.37744	79.3333	0.454106	40	0.24605	41	0.250597	45	0.278964	42	0.258537	107	0.662012	97	0.585672	79	0.474498	94.3333	0.574061	57	0.31763	30	0.163155	46	0.258676	44.3333	0.246487
4951	STMN2	396095	stathmin-2	0.001062	-8.0326	0.0214942	-4.58806	0.019311	-4.0819	22	1.17545	12	0.659139	34	1.71657	22.6667	1.18372	5	0.236102	1	0.0500844	3	0.140082	3	0.142089	6	0.310482	22	1.13119	38	1.98171	22	1.14113	6	0.312288	3	0.152379	5	0.252638	4.66667	0.239102	15	0.703169	36	1.64703	50	2.36532	33.6667	1.57184
4963	FABP5	420197	fatty acid binding protein 5 (psoriasis-associated)	0.00117	-7.25554	0.0166958	-3.83017	0.0004935	-4.98376	20	0.726347	21	0.784057	13	0.446127	18	0.652177	4	0.128387	1	0.0340435	3	0.0952168	2.66667	0.0858826	24	0.844168	30	1.0485	17	0.602613	23.6667	0.83176	8	0.283026	2	0.0690504	8	0.274758	6	0.208945	24	0.764736	80	2.48784	25	0.803882	43	1.35215
4972	RALYL	420203	RNA-binding Raly-like protein isoform X3,RNA-binding Raly-like protein isoform X1,RNA-binding Raly-like protein isoform X2,RNA-binding Raly-like protein isoform X4,RNA-binding Raly-like protein isoform X5,RNA-binding Raly-like protein	0.002528	3.07577	2.967e-05	4.31116	0.0158049	2.4864	18	0.189435	13	0.140652	23	0.228727	18	0.186272	54	0.502262	90	0.887875	38	0.349503	60.6667	0.57988	21	0.214048	8	0.0810235	14	0.143811	14.3333	0.146294	56	0.574114	76	0.760369	53	0.527487	61.6667	0.620657	27	0.24931	27	0.243316	41	0.382042	31.6667	0.291556
5127	NOV	396204	protein NOV precursor	7.057e-06	-8.08076	9.766e-11	-7.73847	2.843e-05	-3.946	27	0.653713	47	1.16986	22	0.503323	32	0.775633	3	0.0641936	3	0.0680871	7	0.148115	4.33333	0.0934653	163	3.82221	298	6.94339	133	3.14304	198	4.63621	33	0.778321	17	0.391286	25	0.572413	25	0.580673	329	6.98884	151	3.13053	123	2.63673	201	4.25204
5128	ENPP2	420361	ectonucleotide pyrophosphatase/phosphodiesterase family member 2 isoform X9,ectonucleotide pyrophosphatase/phosphodiesterase family member 2,ectonucleotide pyrophosphatase/phosphodiesterase family member 2 isoform X10,ectonucleotide pyrophosphatase/phosphodiesterase family member 2 isoform X8,ectonucleotide pyrophosphatase/phosphodiesterase family member 2 isoform X7,ectonucleotide pyrophosphatas…	2.115e-05	-6.09008	1.14e-09	-13.154	4.742e-12	-15.959	48	0.547705	176	2.06458	141	1.52029	121.667	1.37753	25	0.252112	14	0.149746	28	0.279217	22.3333	0.227025	67	0.74043	255	2.80013	95	1.05804	139	1.53287	10	0.111155	11	0.119322	10	0.107908	10.3333	0.112795	118	1.18134	499	4.87555	117	1.18203	244.667	2.41297
5133	COL14A1	396276	collagen alpha-1(XIV) chain isoform X4,collagen alpha-1(XIV) chain isoform X5,collagen alpha-1(XIV) chain isoform X6,collagen alpha-1(XIV) chain precursor,collagen alpha-1(XIV) chain isoform X1,collagen alpha-1(XIV) chain isoform X3,collagen alpha-1(XIV) chain isoform X2	0.0161105	-3.21935	5.66e-07	-6.23855	3.091e-08	-7.04918	43	0.28541	58	0.39577	26	0.163071	42.3333	0.281417	13	0.0762592	14	0.0871064	17	0.0986117	14.6667	0.0873258	96	0.617129	276	1.76296	93	0.602503	155	0.994198	28	0.181043	28	0.176678	17	0.106708	24.3333	0.154809	134	0.780355	457	2.59738	133	0.781612	241.333	1.38645
5211	LOC107052829	107052829	endogenous retrovirus group K member 113 Pol protein-like	0.003254	34.7582	0.0006482	21.5172	1.924e-05	94.0733	0	0	1	0.0221062	0	0	0.333333	0.00736873	18	0.342074	14	0.282194	20	0.375844	17.3333	0.333371	1	0.0208259	1	0.0206934	0	0	0.666667	0.0138398	19	0.397993	15	0.306629	16	0.325362	16.6667	0.343328	0	0	0	0	1	0.0190387	0.333333	0.00634625
5371	LOC107055895	107055895	cytochrome c oxidase subunit 6C-like	0.0122756	-3.35225	0.0001143	-5.5885	0.001382	-5.20252	89	11.1628	57	7.34975	80	9.48146	75.3333	9.33134	21	2.32783	26	3.05688	27	2.95955	24.6667	2.78142	109	13.2408	53	6.39723	49	5.99867	70.3333	8.54556	12	1.46618	5	0.596178	20	2.37225	12.3333	1.4782	53	5.83238	9	0.966595	52	5.77465	38	4.19121
5408	LOC107055926	107055926	DNA-directed RNA polymerase II subunit RPB1-like isoform X3,uncharacterized protein LOC107055926 isoform X2,DNA-directed RNA polymerase II subunit RPB1-like isoform X1,DNA-directed RNA polymerase II subunit RPB1-like isoform X4,DNA-directed RNA polymerase II subunit RPB1-like isoform X6,DNA-directed RNA polymerase II subunit RPB1-like isoform X5,uncharacterized protein LOC107055926 isoform X7	3.661e-11	-5.51986	3.063e-08	-4.26183	2.089e-06	-3.48505	243	8.77793	185	6.87023	204	6.96333	210.667	7.53716	71	2.26669	26	0.880399	31	0.978646	42.6667	1.37524	216	7.55688	200	6.95261	244	8.60301	220	7.70417	85	2.99107	27	0.927195	39	1.33228	50.3333	1.75018	330	10.4589	217	6.71218	303	9.69095	283.333	8.95401
5448	LOC107055962	107055962	zinc finger protein SNAI2-like	0	-22.7101	0	-8.46036	0	-13.1491	195	9.16562	178	8.60125	251	11.1481	208	9.63833	13	0.540031	9	0.396543	8	0.328621	10	0.421732	171	7.78443	125	5.65418	176	8.07449	157.333	7.17103	18	0.824179	25	1.11709	12	0.533403	18.3333	0.824891	211	8.70154	89	3.58208	126	5.24368	142	5.84243
5477	LOC107055989	107055989	ankyrin repeat domain-containing protein 46	0.0128281	-4.93482	0.009936	-5.06957	0.002072	-5.97357	5	0.200022	22	0.904783	23	0.869435	16.6667	0.65808	8	0.282843	1	0.0374997	2	0.0699223	3.66667	0.130088	22	0.852381	25	0.962454	11	0.429512	19.3333	0.748116	4	0.15588	5	0.190151	2	0.0756632	3.66667	0.140565	19	0.66688	23	0.787868	33	1.16885	25	0.874534
5589	CCDC85A	421205	coiled-coil domain-containing protein 85A isoform X4,coiled-coil domain-containing protein 85A isoform X3,coiled-coil domain-containing protein 85A isoform X2,coiled-coil domain-containing protein 85A isoform X1	1.442e-08	-6.47911	7.494e-09	-5.81869	4.037e-08	-5.23603	84	1.07292	172	2.25856	96	1.15867	117.333	1.49672	22	0.248347	13	0.155651	26	0.290229	20.3333	0.231409	139	1.71952	529	6.50245	279	3.47831	315.667	3.90009	77	0.958079	27	0.327849	55	0.664352	53	0.650093	342	3.83267	677	7.4045	366	4.13912	461.667	5.12543
5638	THBD	101752029	thrombomodulin	1.447e-07	2.22026	1.693e-08	2.32971	2.784e-07	2.18767	3045	55.7211	2700	50.7938	2651	45.8399	2798.67	50.7849	6923	111.963	6533	112.064	7254	116.008	6903.33	113.345	4000	70.8918	2951	51.9678	3447	61.5671	3466	61.4756	7674	136.797	8139	141.588	8187	141.679	8000	140.021	4658	74.7857	3087	48.3713	3035	49.1733	3593.33	57.4434
6234	GREM2	421507	gremlin-2 isoform X1,gremlin-2 isoform X2	0	-3.48899	8.809e-12	-2.77307	1.283e-08	-2.41157	1313	8.55525	2081	13.9397	1599	9.84505	1664.33	10.78	525	3.02326	414	2.52865	664	3.78107	534.333	3.11099	1249	7.88196	1298	8.13908	1003	6.37887	1183.33	7.46664	375	2.38024	413	2.55823	481	2.96388	423	2.63412	1180	6.74585	745	4.15664	678	3.91143	867.667	4.93797
6503	PERP1	421683	PERP, TP53 apoptosis effector	0	-10.829	6.203e-10	-10.4777	2.218e-08	-12.4137	100	5.69701	103	6.03252	143	7.69812	115.333	6.47588	17	0.855941	10	0.534032	8	0.398305	11.6667	0.596093	59	3.25539	48	2.63161	76	4.22606	61	3.37102	6	0.332981	8	0.43327	3	0.161627	5.66667	0.309293	65	3.24898	28	1.36591	48	2.42118	47	2.34536
6574	PTPRK	421711	receptor-type tyrosine-protein phosphatase kappa isoform X8,receptor-type tyrosine-protein phosphatase kappa isoform X7,receptor-type tyrosine-protein phosphatase kappa isoform X6,receptor-type tyrosine-protein phosphatase kappa isoform X4,receptor-type tyrosine-protein phosphatase kappa isoform X5,receptor-type tyrosine-protein phosphatase kappa isoform X2,receptor-type tyrosine-protein phosphat…	1.762e-07	-2.50596	4.673e-08	-2.56703	9.968e-08	-2.50904	396	2.82427	493	3.6147	372	2.50701	420.333	2.982	180	1.13457	203	1.35715	176	1.09699	186.333	1.19624	544	3.75763	734	5.03779	539	3.75211	605.667	4.18251	258	1.79247	263	1.78316	177	1.1938	232.667	1.58981	707	4.42402	785	4.79401	558	3.52358	683.333	4.24721
6651	FAM26F	421744	protein FAM26F	0.0002733	2.17311	7.341e-09	3.00541	7.36e-07	2.58571	83	0.285722	87	0.307892	129	0.41962	99.6667	0.337744	277	0.842738	194	0.626018	250	0.752113	240.333	0.74029	88	0.293394	126	0.417415	124	0.416641	112.667	0.375816	393	1.31789	286	0.935951	324	1.05477	334.333	1.10287	132	0.398681	181	0.533533	177	0.539481	163.333	0.490565
6716	CD24	100859742	CD24 molecule precursor	0.0001388	-4.49004	0.002105	-3.58749	7.801e-06	-5.7491	77	1.7709	102	2.41166	42	0.912752	73.6667	1.69844	17	0.34554	18	0.388057	20	0.401985	18.3333	0.378527	104	2.31654	98	2.169	34	0.763231	78.6667	1.74959	30	0.672117	17	0.371683	17	0.369741	21.3333	0.471181	117	2.36088	91	1.7921	46	0.936695	84.6667	1.69656
6727	PRDM1	445340	PR domain zinc finger protein 1 isoform X3,PR domain zinc finger protein 1 isoform X2,PR domain zinc finger protein 1 isoform X1	1.354e-09	4.69307	8.593e-06	3.26258	1.088e-05	3.12651	24	0.171634	24	0.176448	22	0.148668	23.3333	0.165583	142	0.897488	120	0.804441	104	0.649986	122	0.783971	32	0.221639	29	0.199583	25	0.174505	28.6667	0.198575	104	0.724515	100	0.679852	74	0.500462	92.6667	0.634943	44	0.276078	40	0.244946	23	0.145633	35.6667	0.222219
6815	TBX18	395104	T-box transcription factor TBX18	1.977e-06	-2.83175	4.758e-08	-3.19678	4.554e-08	-3.19434	362	5.59022	515	8.17601	394	5.74933	423.667	6.50519	190	2.59311	168	2.43192	142	1.9164	166.667	2.31381	415	6.20685	691	10.2691	487	7.34047	531	7.93879	175	2.63257	142	2.08464	175	2.55567	164	2.42429	334	4.52536	905	11.967	521	7.12354	586.667	7.87198
6914	COL21A1	421885	collagen alpha-1(XXI) chain	0.0296159	3.32566	1.665e-07	8.16182	8.55e-10	10.03	11	0.101214	13	0.122971	16	0.139113	13.3333	0.121099	113	0.91891	14	0.120752	25	0.201032	50.6667	0.413565	22	0.196053	13	0.115112	29	0.260447	21.3333	0.190537	313	2.80552	105	0.918455	91	0.791835	169.667	1.50527	44	0.35521	25	0.196972	54	0.439925	41	0.330702
6953	KBTBD11	428648	kelch repeat and BTB domain-containing protein 11	9.269e-07	3.1847	1.216e-07	3.54481	8.388e-12	4.75017	91	0.562037	69	0.438113	111	0.64781	90.3333	0.54932	296	1.61571	279	1.61528	379	2.04569	318	1.75889	43	0.257214	90	0.534931	51	0.307446	61.3333	0.366531	254	1.52819	148	0.868974	241	1.40763	214.333	1.26826	42	0.227593	71	0.375491	76	0.4156	63	0.339561
6961	FAM110C	100859913	protein FAM110C	0.001921	-2.97294	0.001093	-3.9164	0.006234	-2.97721	73	0.664578	80	0.748734	67	0.576367	73.3333	0.663226	25	0.201146	27	0.230413	30	0.238684	27.3333	0.223414	29	0.255696	51	0.446813	24	0.21326	34.6667	0.305257	9	0.0798155	3	0.0259637	14	0.120531	8.66667	0.0754367	48	0.383399	66	0.5145	29	0.233754	47.6667	0.377218
7044	VSNL1	396189	visinin-like protein 1 isoform X1,visinin-like protein 1,visinin-like protein 1 isoform X2	1.601e-10	-2.44433	2.597e-12	-2.67083	1.125e-11	-2.59591	1007	7.19713	1445	10.6172	1089	7.3546	1180.33	8.38966	440	2.77927	508	3.40341	666	4.15989	538	3.44752	1043	7.21967	911	6.26586	841	5.86679	931.667	6.45077	301	2.09565	384	2.60905	353	2.38589	346	2.36353	1038	6.50899	1016	6.21787	736	4.65742	930	5.79476
7142	GVIN1	428660	interferon-induced very large GTPase 1	0.0424445	-2.13286	0.0118465	-2.43031	0.0004062	-3.07671	56	0.309596	49	0.278495	67	0.350012	57.3333	0.312701	29	0.141694	29	0.150288	31	0.149778	29.6667	0.147253	39	0.208821	68	0.361783	60	0.323767	55.6667	0.298124	19	0.102325	19	0.0998579	30	0.156847	22.6667	0.119676	43	0.208575	89	0.421323	66	0.323064	66	0.317654
7147	LOC100857686	100857686	uncharacterized protein LOC100857686	0.0005261	-5.32064	0.0001586	-4.51086	1.085e-07	-6.89716	30	1.41856	27	1.31251	16	0.714902	24.3333	1.14866	9	0.376111	0	0	6	0.247945	5	0.208018	33	1.51127	57	2.59378	52	2.39996	47.3333	2.16834	6	0.276375	6	0.269711	19	0.849622	10.3333	0.465236	83	3.44342	84	3.40112	71	2.9725	79.3333	3.27235
7194	SOX7	771337	transcription factor SOX-7	1.906e-09	7.45644	5.982e-07	7.96185	0.0003153	5.23691	22	0.389616	17	0.309512	56	0.937137	31.6667	0.545422	156	2.44167	241	4.00084	376	5.81942	257.667	4.08731	7	0.120065	2	0.034086	13	0.224715	7.33333	0.126289	26	0.448548	81	1.36371	72	1.20585	59.6667	1.00603	7	0.108767	7	0.106152	7	0.109762	7	0.108227
7378	LOC107056166	107056166	MAL-like protein	0.0188029	-3.24095	0.002093	-4.07743	0.008178	-3.38888	43	2.12907	51	2.59601	23	1.0761	39	1.93373	5	0.218796	15	0.696199	20	0.865426	13.3333	0.593474	56	2.68543	55	2.6207	44	2.12642	51.6667	2.47752	19	0.916425	8	0.37656	10	0.46824	12.3333	0.587075	41	1.78112	110	4.66372	34	1.49052	61.6667	2.64512
7624	AGTR2	428708	type-2 angiotensin II receptor	0.00268	-4.38536	0.002933	-3.99513	0.0006753	-4.52974	37	0.325983	105	0.951036	23	0.19148	55	0.4895	23	0.179089	7	0.0578112	13	0.100096	14.3333	0.112332	69	0.588771	224	1.89921	84	0.72235	125.667	1.07011	30	0.257476	23	0.192639	40	0.333273	31	0.261129	92	0.711161	266	2.00675	81	0.631854	146.333	1.11659
7776	KCTD12_2	425504	BTB/POZ domain-containing protein KCTD12-like	4.293e-05	-4.87325	1.208e-08	-7.33272	2.393e-07	-6.20663	35	1.57768	83	3.84629	47	2.00193	55	2.4753	18	0.717084	5	0.211271	15	0.590907	12.6667	0.506421	70	3.05598	166	7.20096	85	3.73976	107	4.66557	14	0.614751	12	0.514225	17	0.724679	14.3333	0.617885	80	3.16392	158	6.09853	77	3.07311	105	4.11185
7848	GAB3	428717	GRB2-associated-binding protein 3 isoform X3,GRB2-associated-binding protein 3 isoform X4,GRB2-associated-binding protein 3 isoform X2,GRB2-associated-binding protein 3 isoform X1	4.552e-11	7.77379	1.09e-07	4.80685	3.333e-10	5.72927	17	0.127676	2	0.015442	19	0.134839	12.6667	0.0926524	83	0.550917	99	0.696973	146	0.958278	109.333	0.73539	14	0.101834	19	0.137324	37	0.27123	23.3333	0.170129	103	0.753563	95	0.678275	138	0.980136	112	0.803991	31	0.204272	32	0.205792	28	0.18619	30.3333	0.198751
8356	HOPX	395241	homeodomain-only protein,homeodomain-only protein isoform X1	0.001275	-2.45354	0.000196	-2.70282	2.438e-05	-2.91259	227	5.94997	296	7.97617	132	3.26937	218.333	5.73184	83	1.92271	115	2.82558	100	2.29069	99.3333	2.34633	248	6.2957	359	9.05556	222	5.67959	276.333	7.01028	140	3.57469	79	1.96851	81	2.0078	100	2.517	383	8.80793	653	14.6561	386	8.95807	474	10.8074
8406	LOC422654	422654	growth-regulated alpha protein	6.139e-05	-23.0384	3.517e-05	-27.2755	1.612e-06	-27.9832	63	2.43181	57	2.26192	7	0.255322	42.3333	1.64969	5	0.170572	0	0	1	0.033734	2	0.0681019	51	1.90661	85	3.15748	14	0.527463	50	1.86385	3	0.112806	2	0.0733907	0	0	1.66667	0.0620656	41	1.38854	235	7.76739	18	0.615177	98	3.25704
8467	PRSS12	422685	neurotrypsin	5.024e-07	3.48114	1.059e-08	4.02684	6.165e-10	4.41856	292	2.7121	118	1.12673	291	2.55397	233.667	2.13093	881	7.23179	895	7.7923	898	7.28915	891.333	7.43775	266	2.3928	112	1.00109	253	2.2936	210.333	1.89583	790	7.14778	992	8.75902	742	6.51738	841.333	7.47473	266	2.16765	94	0.747598	223	1.83386	194.333	1.58304
8493	PITX2	395862	pituitary homeobox 2	0.0002019	2.34458	1.713e-05	2.58556	3.91e-08	3.18196	696	18.5307	336	9.19678	758	19.0701	596.667	15.5992	1148	27.0129	1517	37.8607	1927	44.8376	1530.67	36.5704	779	20.0874	330	8.45529	561	14.5787	556.667	14.3738	1124	29.1521	1618	40.9527	1557	39.2029	1433	36.4359	586	13.6888	310	7.06744	475	11.1973	457	10.6512
8606	KIAA1456	422741	probable tRNA methyltransferase 9-like protein isoform X2,probable tRNA methyltransferase 9-like protein isoform X1	8.424e-08	3.06082	0.00304	2.00947	2.115e-05	2.49458	49	0.469689	75	0.739077	98	0.887649	74	0.698805	206	1.74514	210	1.88692	337	2.82307	251	2.15171	135	1.25329	110	1.0147	163	1.52502	136	1.26434	260	2.42778	276	2.51504	278	2.52003	271.333	2.48762	123	1.03444	83	0.681256	105	0.891131	103.667	0.868943
8619	KDR	395323	vascular endothelial growth factor receptor 2 precursor	7.739e-09	7.53775	0.0007371	3.65312	0.0144344	2.80292	10	0.0890829	8	0.0732653	12	0.101013	10	0.087787	59	0.464509	71	0.592889	123	0.957586	84.3333	0.671661	6	0.0517665	11	0.0943017	24	0.20868	13.6667	0.118249	29	0.25166	58	0.491184	64	0.539164	50.3333	0.427336	13	0.101607	19	0.144933	15	0.118311	15.6667	0.121617
8769	BST1	422828	ADP-ribosyl cyclase 2 isoform X1,ADP-ribosyl cyclase 2 precursor,ADP-ribosyl cyclase 2 isoform X2	0.0140688	-2.06042	0.0001407	-2.6479	2.949e-05	-2.77544	197	3.64872	207	3.94148	141	2.46771	181.667	3.35264	79	1.29315	119	2.06605	95	1.53772	97.6667	1.63231	279	5.00475	277	4.93727	158	2.85632	238	4.26611	101	1.82229	91	1.60228	73	1.27863	88.3333	1.56773	276	4.48508	563	8.92896	272	4.46048	370.333	5.95817
8795	DRD5	427552	D(1B) dopamine receptor	0.001223	-5.19476	0.0001606	-7.50705	0.0003656	-4.86139	22	0.156928	17	0.124664	14	0.094364	17.6667	0.125319	5	0.0315206	2	0.013373	4	0.0249353	3.66667	0.0232763	18	0.124352	23	0.157884	22	0.15317	21	0.145135	4	0.0277945	2	0.0135622	2	0.0134913	2.66667	0.0182827	36	0.225302	23	0.140483	23	0.145259	27.3333	0.170348
8814	MAN2B2	422859	epididymis-specific alpha-mannosidase	7.575e-11	2.20042	8.45e-14	2.42318	1.004e-12	2.31882	469	6.73247	445	6.56713	436	5.91411	450	6.40457	1057	13.4099	1102	14.8287	1134	14.2263	1097.67	14.155	453	6.29801	496	6.85197	493	6.90754	480.667	6.68584	1145	16.0114	1203	16.4168	1113	15.1093	1153.67	15.8458	545	6.86411	735	9.03456	643	8.17242	641	8.0237
9047	LOC107056268	107056268	endogenous retrovirus group K member 18 Pol protein-like	8.101e-09	6.27118	2.082e-08	5.87898	1.037e-06	4.54013	20	0.613297	19	0.598975	22	0.637477	20.3333	0.616583	89	2.41201	132	3.79433	204	5.467	141.667	3.89111	11	0.326691	28	0.826288	32	0.95778	23.6667	0.703586	177	5.28732	74	2.15722	162	4.69789	137.667	4.04748	25	0.672616	41	1.07657	58	1.57473	41.3333	1.10797
9124	LOC107056314	107056314	condensin complex subunit 3-like	1.61e-08	12.7547	4.459e-06	7.75708	0.008347	4.90581	1	0.035931	6	0.221633	2	0.0679048	3	0.10849	50	1.58777	41	1.38094	41	1.28745	44	1.41872	2	0.069599	3	0.103734	6	0.210424	3.66667	0.127919	24	0.840044	36	1.22968	27	0.917445	29	0.995725	4	0.1261	4	0.123069	0	0	2.66667	0.0830563
9247	DAGLA	426017	sn1-specific diacylglycerol lipase alpha	1.314e-05	2.09354	6.15e-05	2.00307	5.964e-08	2.37943	142	0.429866	169	0.525951	164	0.469126	158.333	0.474981	370	0.989905	335	0.950626	400	1.05824	368.333	0.999589	169	0.495489	198	0.576822	122	0.360478	163	0.477596	367	1.08226	297	0.854717	302	0.864566	322	0.933848	175	0.464803	229	0.593605	178	0.477092	194	0.511833
9369	FIBIN	426933	fin bud initiation factor homolog precursor	0	-5.70142	1.159e-08	-3.28686	4.39e-05	-2.48001	1021	28.4157	1886	53.9619	1100	28.9285	1335.67	37.102	297	7.30527	192	5.00903	304	7.39407	264.333	6.56946	2734	73.6943	3386	90.6883	2254	61.2295	2791.33	75.204	929	25.1866	832	22.0129	748	19.687	836.333	22.2955	3765	91.9355	2137	50.9277	2030	50.0226	2644	64.2953
9439	DKK3	396023	dickkopf-related protein 3 precursor,dickkopf-related protein 3 isoform X1	1.454e-09	-3.7588	1.314e-05	-2.73586	2.429e-05	-2.63287	286	9.68737	346	12.0484	239	7.64961	290.333	9.79513	88	2.63433	90	2.85761	80	2.36814	86	2.62003	284	9.31669	360	11.7348	225	7.43871	289.667	9.49672	128	4.22349	97	3.12344	87	2.7868	104	3.37791	402	11.9468	451	13.0808	300	8.99703	384.333	11.3415
9442	GALNT18	423034	putative polypeptide N-acetylgalactosaminyltransferase-like protein 4,polypeptide N-acetylgalactosaminyltransferase 18 isoform X1	0	-5.44957	7.797e-12	-3.77049	1.657e-09	-3.24399	249	4.62815	284	5.42676	257	4.5138	263.333	4.85624	56	0.919907	69	1.2022	35	0.568531	53.3333	0.89688	431	7.7587	510	9.12243	366	6.63994	435.667	7.84036	152	2.75216	99	1.7493	89	1.56439	113.333	2.02195	421	6.86557	546	8.68998	438	7.2081	468.333	7.58788
9466	C11ORF16	423053	uncharacterized protein C11orf16 homolog isoform X3,uncharacterized protein C11orf16 homolog isoform X1,uncharacterized protein C11orf16 homolog isoform X2	0.0341742	2.55123	0.0116793	2.90418	0.00184	3.08164	14	0.287948	9	0.190302	10	0.194351	11	0.2242	37	0.672567	29	0.55912	28	0.503295	31.3333	0.578327	10	0.1992	9	0.17814	11	0.220828	10	0.199389	33	0.661183	28	0.547477	26	0.505716	29	0.571459	14	0.252639	18	0.317013	10	0.182106	14	0.250586
9470	TRIM66	423056	tripartite motif-containing protein 66 isoform X1,tripartite motif-containing protein 66 isoform X2,tripartite motif-containing protein 66 isoform X3	2.776e-11	-5.12214	2.193e-10	-4.23153	4.788e-10	-3.95533	133	0.821224	174	1.10452	128	0.746829	145	0.890857	30	0.163711	38	0.219945	26	0.140301	31.3333	0.174653	255	1.52494	416	2.47193	321	1.93459	330.667	1.97715	105	0.631569	59	0.346325	66	0.38539	76.6667	0.454428	453	2.45411	711	3.75922	455	2.48748	539.667	2.90027
9472	LMO1	100858792	rhombotin-1 isoform X2,rhombotin-1 isoform X1,rhombotin-1 isoform X3	0	15.4862	0	9.76095	0	6.38048	33	0.814411	34	0.862626	32	0.746244	33	0.807761	459	10.0113	569	13.1632	674	14.5368	567.333	12.5704	41	0.97998	35	0.831247	45	1.08397	40.3333	0.965066	343	8.24604	451	10.581	382	8.91538	392	9.24749	82	1.77554	80	1.69059	70	1.52956	77.3333	1.66523
9523	PTPN5	423085	tyrosine-protein phosphatase non-receptor type 5 isoform X3,tyrosine-protein phosphatase non-receptor type 5 isoform X2,tyrosine-protein phosphatase non-receptor type 5 isoform X1	0	5.50808	0	7.24125	0	5.62449	62	0.275508	26	0.118776	55	0.230944	47.6667	0.20841	271	1.06429	356	1.4829	237	0.920385	288	1.15586	43	0.185061	29	0.124015	57	0.247225	43	0.185434	314	1.35923	354	1.49544	260	1.0926	309.333	1.31576	63	0.245623	56	0.213083	80	0.314754	66.3333	0.25782
9537	KCNQ1	423090	potassium voltage-gated channel subfamily KQT member 1 isoform X3,potassium voltage-gated channel subfamily KQT member 1 isoform X2,potassium voltage-gated channel subfamily KQT member 1 isoform X1	0.0003785	4.09905	4.487e-06	5.13707	0.0003781	3.75298	4	0.0411534	14	0.148077	48	0.466646	22	0.218625	112	1.01838	46	0.443633	141	1.26778	99.6667	0.90993	29	0.288966	27	0.267326	53	0.532226	36.3333	0.362839	185	1.85412	162	1.58446	211	2.05293	186	1.83051	41	0.370097	39	0.34358	86	0.783397	55.3333	0.499025
9572	LOC100859916	100859916	mucin-5AC	3.334e-07	-7.40988	1.411e-05	-5.52675	7.462e-05	-4.85148	145	0.453613	36	0.11578	69	0.203971	83.3333	0.257788	17	0.0470017	12	0.03519	8	0.0218718	12.3333	0.0346878	121	0.366611	41	0.123434	112	0.341987	91.3333	0.277344	14	0.0426645	24	0.0713757	11	0.0325429	16.3333	0.048861	90	0.247028	61	0.163405	130	0.36008	93.6667	0.256837
9674	FGF19	395394	fibroblast growth factor 19 precursor	0.0266951	-7.20395	0.0404622	-5.35705	0.0382099	-5.96269	14	0.292658	17	0.365339	3	0.0592591	11.3333	0.239085	2	0.0369497	1	0.0195954	2	0.0365377	1.66667	0.0310276	22	0.445409	18	0.362107	5	0.102018	15	0.303178	2	0.0407272	4	0.0794904	2	0.0395375	2.66667	0.0532517	21	0.385157	18	0.322198	3	0.0555255	14	0.254294
9727	LRRC4C	428862	leucine-rich repeat-containing protein 4C	0.0007501	8.8178	0.0116982	9.11268	0.0408294	5.85763	2	0.0106847	1	0.005492	2	0.0100963	1.66667	0.00875769	14	0.0661011	23	0.115181	15	0.0700329	17.3333	0.0837717	1	0.005174	1	0.005141	1	0.005214	1	0.00517633	8	0.0416337	11	0.055866	11	0.0555741	10	0.0510246	3	0.0140618	1	0.004575	0	0	1.33333	0.00621226
9784	MDK	423196	midkine precursor,midkine isoform X1	0.007936	-2.24671	0.0159868	-2.1396	0.002528	-2.39553	1448	72.3774	2143	110.121	1379	65.1328	1656.67	82.5437	1200	53.0107	417	19.5385	898	39.2273	838.333	37.2588	2499	120.977	5074	244.071	3687	179.88	3753.33	181.643	2425	118.078	1076	51.1291	1649	77.9474	1716.67	82.3847	5186	227.433	5290	226.416	4260	188.531	4912	214.127
9838	LOC771552	771552	cytosolic phospholipase A2 epsilon-like	0	8.0952	0	15.6494	0	11.612	27	0.277967	23	0.243428	16	0.15565	22	0.225682	168	1.52857	276	2.66353	146	1.31359	196.667	1.83523	18	0.179475	17	0.168426	10	0.100486	15	0.149462	295	2.95851	258	2.52505	143	1.39223	232	2.29193	29	0.261947	20	0.17631	31	0.282572	26.6667	0.240276
9840	LOC428870	428870	cytosolic phospholipase A2 epsilon-like	6.897e-09	16.2014	8.487e-08	6.98976	0.0003874	4.31551	3	0.0433147	4	0.0593729	2	0.0272863	3	0.0433246	33	0.421091	48	0.649644	87	1.09777	56	0.722835	10	0.139835	13	0.18063	10	0.140925	11	0.153797	42	0.590724	76	1.04316	115	1.57021	77.6667	1.06803	8	0.101342	14	0.173085	8	0.102269	10	0.125565
9889	SLC8A3	395759	sodium/calcium exchanger 3 isoform X1,sodium/calcium exchanger 3 precursor,sodium/calcium exchanger 3 isoform X2	3.82e-11	-3.15751	2.335e-09	-2.85397	2.196e-05	-2.20511	808	3.03033	869	3.35053	959	3.39859	878.667	3.25982	515	1.707	183	0.643355	240	0.786626	312.667	1.04566	836	3.03661	1260	4.5476	1240	4.53916	1112	4.04112	476	1.73903	314	1.11952	361	1.28036	383.667	1.37964	1150	3.7841	1256	4.03354	1219	4.04782	1208.33	3.95516
9890	SMOC1	768688	SPARC-related modular calcium-binding protein 1 isoform X2,SPARC-related modular calcium-binding protein 1 isoform X3,SPARC-related modular calcium-binding protein 1 isoform X1	0	-4.98148	0	-5.80439	0	-6.61476	1139	14.5287	1401	18.3719	1443	17.3928	1327.67	16.7645	158	1.78118	364	4.35236	355	3.95739	292.333	3.36364	1161	14.3429	2037	25.005	1572	19.5718	1590	19.6399	215	2.67155	272	3.29833	331	3.9928	272.667	3.32089	1338	14.9742	1879	20.5233	1733	19.5722	1650	18.3566
9895	CCDC177	101748318	coiled-coil domain-containing protein 177	0.0132579	-2.55517	0.004228	-3.03535	0.002089	-3.44791	58	0.600908	102	1.08641	70	0.685297	76.6667	0.790872	30	0.274694	35	0.339913	35	0.316903	33.3333	0.310503	49	0.491676	80	0.797631	32	0.323597	53.6667	0.537635	21	0.211944	13	0.12804	18	0.17636	17.3333	0.172114	64	0.581763	41	0.363732	26	0.238502	43.6667	0.394665
9936	GPR176	428879	probable G-protein coupled receptor 176	0.0001381	2.13044	3.663e-07	2.56737	1.643e-07	2.63647	206	1.9871	130	1.28917	156	1.42193	164	1.56606	345	2.94116	432	3.90621	379	3.19499	385.333	3.34745	210	1.96189	145	1.34602	129	1.21455	161.333	1.50749	388	3.6459	467	4.28243	375	3.42082	410	3.78305	211	1.78575	129	1.06552	127	1.08466	155.667	1.31198
10123	DIO2	373903	type II iodothyronine deiodinase	0.003171	-3.32905	1.778e-06	-4.82711	9.382e-05	-3.7985	68	0.527893	104	0.830011	37	0.271419	69.6667	0.543108	46	0.315604	6	0.0436625	20	0.135689	24	0.164985	316	2.37589	620	4.63192	246	1.864	394	2.95727	109	0.824299	54	0.398522	76	0.557952	79.6667	0.593591	658	4.48176	418	2.77863	335	2.30261	470.333	3.18767
10142	EML5	423400	echinoderm microtubule-associated protein-like 5 isoform X2,echinoderm microtubule-associated protein-like 5 isoform X1	5.185e-05	4.33818	0.010863	2.83462	0.0002316	3.87621	17	0.0837429	11	0.0557065	35	0.162918	21	0.100789	172	0.748817	44	0.203176	90	0.387454	102	0.446482	27	0.128815	15	0.0711087	46	0.221173	29.3333	0.140366	90	0.43188	86	0.402735	72	0.335412	82.6667	0.390009	25	0.10805	17	0.0717078	27	0.117761	23	0.099173
10144	TTC8	423401	tetratricopeptide repeat protein 8 isoform X1,tetratricopeptide repeat protein 8 isoform X2	4.974e-10	2.77455	3.559e-09	2.64451	8.532e-13	3.13065	386	8.10844	279	6.02515	518	10.2821	394.333	8.13855	1420	26.3625	878	17.2888	1338	24.5631	1212	22.7381	608	12.3696	385	7.78292	629	12.8966	540.667	11.0164	1405	28.7507	1424	28.4369	1424	28.2883	1417.67	28.4919	663	12.2194	393	7.06904	606	11.271	554	10.1865
10170	SLC24A4	772279	sodium/potassium/calcium exchanger 4 isoform X2,sodium/potassium/calcium exchanger 4 isoform X1	0.001805	-2.15217	1.693e-08	-3.37091	0.0003526	-2.36312	271	1.49281	360	2.03869	231	1.2024	287.333	1.57797	125	0.608546	171	0.882983	149	0.717299	148.333	0.736276	343	1.82992	450	2.38551	296	1.59148	363	1.93564	79	0.42392	112	0.58651	130	0.677214	107	0.562548	177	0.855451	344	1.6226	213	1.03885	244.667	1.1723
10171	RIN3	423417	ras and Rab interactor 3 isoform X3,ras and Rab interactor 3 isoform X1,ras and Rab interactor 3 isoform X2	0.0005791	-2.60727	0.001985	-2.40503	0.001921	-2.37453	212	2.32802	329	3.71416	147	1.52535	229.333	2.52251	64	0.621125	92	0.947021	140	1.34356	98.6667	0.970569	309	3.28634	525	5.54808	294	3.15118	376	3.9952	170	1.81854	131	1.36755	161	1.67195	154	1.61935	407	3.92132	739	6.94886	354	3.44186	500	4.77068
10221	LOC107053591	107053591	endogenous retrovirus group K member 18 Pol protein-like	0	15.5972	0	29.7608	0	72.859	11	0.184054	8	0.137612	9	0.142297	9.33333	0.154655	90	1.33089	136	2.13311	264	3.86043	163.333	2.44148	7	0.113437	10	0.161022	2	0.0326632	6.33333	0.102374	173	2.81982	97	1.54293	300	4.74702	190	3.03659	4	0.0587218	8	0.11462	2	0.0296293	4.66667	0.0676571
10262	ANKRD9	423469	ankyrin repeat domain-containing protein 9	0.001851	2.31497	5.936e-05	2.71363	0.0001455	2.57097	155	5.22023	62	2.14666	79	2.51412	98.6667	3.29367	193	5.74465	314	9.91307	246	7.24055	251	7.63275	117	3.81634	113	3.66243	128	4.20768	119.333	3.89548	392	12.8607	256	8.19634	309	9.84155	319	10.2995	118	3.48679	157	4.52768	196	5.84457	157	4.61968
10314	AHNAK2	100859120	LOW QUALITY PROTEIN: protein AHNAK2	5.218e-07	3.25524	7.2e-09	3.787	1.146e-05	2.89528	3507	7.75519	2902	6.59733	3897	8.14307	3435.33	7.49853	9956	19.4576	13868	28.7469	12997	25.1176	12273.7	24.4407	2496	5.3457	2381	5.06697	3054	6.59175	2643.67	5.66814	6841	14.7366	11832	24.8735	11374	23.7857	10015.7	21.1319	1714	3.32548	5665	10.7269	3149	6.16549	3509.33	6.73929
10332	BTBD6	101752037	BTB/POZ domain-containing protein 6 isoform X1,BTB/POZ domain-containing protein 6 isoform X2	9.904e-11	4.10652	3.235e-05	2.63914	0.0004166	2.32279	62	0.981152	61	0.992404	76	1.13647	66.3333	1.03668	272	3.80418	285	4.22776	348	4.81285	301.667	4.2816	52	0.796987	109	1.65998	127	1.96166	96	1.47288	317	4.88681	177	2.66281	256	3.83117	250	3.7936	146	2.02714	142	1.9242	121	1.69538	136.333	1.88224
10710	PLAC9	423636	uncharacterized protein LOC423636 precursor,placenta-specific protein 9 isoform X1	0.001068	-6.33311	8.128e-09	-13.6811	1.39e-07	-9.7813	37	1.29982	51	1.84189	16	0.531131	34.6667	1.22428	4	0.12419	9	0.296376	5	0.153507	6	0.191358	61	2.07546	296	10.007	93	3.18888	150	5.09045	13	0.444882	5	0.166983	14	0.465109	10.6667	0.358992	122	3.76033	548	16.4846	113	3.51477	261	7.9199
10819	HKDC1	423698	putative hexokinase HKDC1	1.459e-07	4.59323	1.28e-05	3.56308	1.089e-11	6.90085	35	0.268361	29	0.228593	58	0.420224	40.6667	0.305726	373	2.5276	108	0.776239	147	0.985024	209.333	1.42962	75	0.55695	52	0.383696	97	0.725936	74.6667	0.555527	215	1.60587	289	2.10655	293	2.12454	265.667	1.94565	33	0.221999	22	0.144441	36	0.244395	30.3333	0.203612
10865	LOC101749404	101749404	uncharacterized protein LOC101749404 isoform X6,uncharacterized protein LOC101749404 isoform X4,uncharacterized protein LOC101749404 isoform X1,uncharacterized protein LOC101749404 isoform X2,uncharacterized protein LOC101749404 isoform X3,uncharacterized protein LOC101749404 isoform X5,uncharacterized protein LOC101749404 isoform X7	1.479e-05	2.39542	5.843e-11	3.33615	6.878e-14	3.79136	107	0.7741	127	0.944563	90	0.615258	108	0.777974	293	1.87339	285	1.93276	287	1.81457	288.333	1.87357	171	1.19815	157	1.09306	85	0.600215	137.667	0.963811	493	3.47442	536	3.68638	328	2.24406	452.333	3.13495	169	1.07272	148	0.916839	116	0.743035	144.333	0.910864
10882	COMTD1	423730	catechol O-methyltransferase domain-containing protein 1	0.000129	-2.11438	4.41e-05	-2.24243	0.0001389	-2.12034	207	2.83137	263	3.69825	268	3.46387	246	3.33116	146	1.76493	127	1.62836	114	1.36273	129	1.58534	181	2.39777	226	2.97486	210	2.80363	205.667	2.72542	73	0.972681	97	1.2613	103	1.33232	91	1.18877	221	2.65219	274	3.20918	246	2.9792	247	2.94686
10918	LOC423752	423752	uncharacterized protein LOC423752 isoform X1,uncharacterized protein LOC423752 isoform X2	1.061e-06	-2.90186	9.721e-08	-3.12377	4.462e-05	-2.52417	207	2.40551	320	3.82298	264	2.89896	263.667	3.04248	129	1.32488	61	0.664489	116	1.17808	102	1.05581	295	3.32019	375	4.19374	326	3.69769	332	3.7372	112	1.26788	94	1.03845	109	1.19787	105	1.16807	363	3.7011	246	2.44788	216	2.22244	275	2.79047
11013	PPP1R3C	425328	protein phosphatase 1 regulatory subunit 3C	1.54e-09	-3.27892	8.857e-08	-2.92383	1.254e-06	-2.71269	528	13.5467	1043	27.5105	623	15.1039	731.333	18.7204	163	3.69603	233	5.60372	352	7.89261	249.333	5.73079	536	13.3189	1002	24.74	804	20.134	780.667	19.3976	255	6.37326	243	5.92691	296	7.18188	264.667	6.49402	659	14.8345	682	14.9831	544	12.3577	628.333	14.0584
11060	GPR123	423825	adhesion G protein-coupled receptor A3	0.0001108	2.91121	1.505e-05	3.21671	1.706e-06	3.59539	557	3.58241	328	2.16874	483	2.93541	456	2.89552	1100	6.25259	1825	11.0028	1428	8.0265	1451	8.4273	421	2.62244	244	1.51023	212	1.33085	292.333	1.82117	464	2.9071	1270	7.76507	1091	6.63577	941.667	5.76931	133	0.750512	243	1.33827	111	0.632093	162.333	0.906959
11169	SORCS1	423885	VPS10 domain-containing receptor SorCS1	3.828e-12	4.60896	1.062e-12	4.82088	0	5.56021	51	0.416574	29	0.24352	48	0.37048	42.6667	0.343524	165	1.19111	188	1.43946	301	2.14865	218	1.59308	40	0.316435	35	0.27512	49	0.390654	41.3333	0.327403	194	1.54364	174	1.35112	226	1.74573	198	1.54683	47	0.336826	40	0.279769	37	0.267585	41.3333	0.294727
11255	GRK5	423929	G protein-coupled receptor kinase 5	2.284e-08	-3.74643	2.664e-07	-3.30423	2.587e-05	-2.74852	182	0.762327	302	1.30044	230	0.91033	238	0.991033	72	0.266532	71	0.278772	69	0.252579	70.6667	0.265961	259	1.05069	614	2.47497	407	1.66395	426.667	1.72987	170	0.69365	103	0.410137	107	0.423838	126.667	0.509208	379	1.39282	612	2.19502	462	1.71337	484.333	1.76707
11492	MAP2	424001	microtubule-associated protein 2 isoform X18,microtubule-associated protein 2 isoform X17,microtubule-associated protein 2 isoform X16,microtubule-associated protein 2 isoform X19,microtubule-associated protein 2 isoform X20,microtubule-associated protein 2 isoform X14,microtubule-associated protein 2 isoform X15,microtubule-associated protein 2 isoform X7,microtubule-associated protein 2 isoform…	9.58e-11	-7.61103	7.704e-12	-7.70432	2.511e-10	-6.3443	128	0.545664	250	1.09564	98	0.394769	158.667	0.678692	27	0.101725	26	0.103898	17	0.0633348	23.3333	0.0896527	222	0.916583	461	1.89125	245	1.01943	309.333	1.27575	50	0.207638	32	0.129684	36	0.145133	39.3333	0.160818	300	1.12208	789	2.88012	323	1.21915	470.667	1.74045
11529	COL6A3	396548	collagen alpha-3(VI) chain isoform X12,collagen alpha-3(VI) chain isoform X13,collagen alpha-3(VI) chain precursor,collagen alpha-3(VI) chain isoform X10,collagen alpha-3(VI) chain isoform X11,collagen alpha-3(VI) chain isoform X5,collagen alpha-3(VI) chain isoform X6,collagen alpha-3(VI) chain isoform X9,collagen alpha-3(VI) chain isoform X7,collagen alpha-3(VI) chain isoform X8,collagen alpha-3…	7.898e-06	-2.18984	2.42e-05	-2.11716	5.361e-06	-2.21231	19690	86.0168	30317	136.156	22468	92.7477	24158.3	104.974	10710	41.3499	11321	46.3599	14905	56.9046	12312	48.2048	23826	100.807	40923	172.043	32993	140.681	32580.7	137.844	16842	71.6725	12674	52.6348	16061	66.3524	15192.3	63.5533	37040	141.969	56047	209.656	42957	166.154	45348	172.593
11821	LOC772005	772005	retinol dehydrogenase 7-like	0.0005836	6.13555	0.0004901	4.53962	9.724e-07	6.58876	3	0.0373206	2	0.0255783	5	0.0587758	3.33333	0.0405582	26	0.285857	25	0.291533	19	0.206566	23.3333	0.261319	6	0.0722906	4	0.0478872	11	0.133566	7	0.0845812	22	0.266607	31	0.366616	43	0.505874	32	0.379699	4	0.043659	4	0.0426094	15	0.165218	7.66667	0.0838287
11822	ABCB11	424170	bile salt export pump isoform X4,bile salt export pump isoform X3,bile salt export pump isoform X1,bile salt export pump isoform X2	1.741e-08	3.23263	2.901e-11	3.71301	1.414e-06	2.67998	55	0.373662	45	0.314299	71	0.455801	57	0.381254	269	1.61516	176	1.12085	169	1.00342	204.667	1.24648	69	0.454013	79	0.516506	91	0.603438	79.6667	0.524652	242	1.6016	327	2.11196	315	2.02383	294.667	1.91246	74	0.441097	126	0.733001	119	0.715816	106.333	0.629971
11922	LOC424214	424214	1-phosphatidylinositol 4,5-bisphosphate phosphodiesterase delta-4 isoform X6,1-phosphatidylinositol 4,5-bisphosphate phosphodiesterase delta-4 isoform X4,1-phosphatidylinositol 4,5-bisphosphate phosphodiesterase delta-4 isoform X2,1-phosphatidylinositol 4,5-bisphosphate phosphodiesterase delta-4 isoform X3,1-phosphatidylinositol 4,5-bisphosphate phosphodiesterase delta-4 isoform X1,1-phosphatidyl…	0.009539	-2.59505	0.001561	-2.87935	0.001023	-2.96399	60	0.837895	48	0.689118	55	0.725775	54.3333	0.750929	41	0.506023	12	0.157087	17	0.207475	23.3333	0.290195	67	0.906184	82	1.10201	90	1.22675	79.6667	1.07831	29	0.39451	19	0.25224	34	0.449018	27.3333	0.365256	114	1.39678	81	0.968593	49	0.60586	81.3333	0.990413
11952	TMEM169	424223	transmembrane protein 169	1.061e-06	2.40643	2.868e-09	2.82534	0	3.9216	303	3.21675	272	2.96864	266	2.66844	280.333	2.95128	1033	9.69222	550	5.47341	685	6.35541	756	7.17368	212	2.17979	302	3.08542	219	2.26931	244.333	2.51151	627	6.48432	623	6.2876	804	8.07194	684.667	6.94795	274	2.55218	164	1.49086	128	1.20316	188.667	1.74873
11953	PECR	424224	peroxisomal trans-2-enoyl-CoA reductase isoform X1,peroxisomal trans-2-enoyl-CoA reductase	4.318e-08	2.82702	6.761e-07	2.68154	8.549e-07	2.65474	145	3.69814	140	3.67077	126	3.0366	137	3.4685	437	9.85019	434	10.3759	419	9.33916	430	9.85508	106	2.61833	121	2.96984	68	1.69278	98.3333	2.42698	251	6.23607	294	7.12828	238	5.74036	261	6.36824	127	2.84188	124	2.70804	72	1.62587	107.667	2.39193
12002	ITGB5	395142	integrin beta-5 precursor	0	-6.23403	2.257e-07	-3.55205	7.893e-07	-3.387	937	14.6953	1304	21.0247	750	11.1148	997	15.6116	254	3.52062	122	1.79357	167	2.28893	181	2.53437	1406	21.3563	2424	36.585	1593	24.3853	1807.67	27.4422	742	11.3361	334	4.97974	413	6.1254	496.333	7.48041	2380	32.7492	3061	41.1073	1830	25.4113	2423.67	33.0893
12119	GALNT13	424319	polypeptide N-acetylgalactosaminyltransferase 13 isoform X1,polypeptide N-acetylgalactosaminyltransferase 13 isoform X2,polypeptide N-acetylgalactosaminyltransferase 13 isoform X3	3.011e-06	-3.13111	0.0004327	-2.47608	0.006666	-2.13674	109	0.724499	183	1.25048	126	0.791377	139.333	0.922118	54	0.317214	41	0.255456	54	0.313677	49.6667	0.295449	133	0.856183	209	1.33687	130	0.843393	157.333	1.01215	70	0.453243	56	0.353852	62	0.389717	62.6667	0.398937	146	0.851433	154	0.876496	120	0.706205	140	0.811378
12197	LOC107056629	107056629	tubulin alpha chain-like	1.324e-05	23.1906	3.102e-06	47.1363	3.009e-05	33.7286	2	0.203816	1	0.104766	0	0	1	0.102861	27	2.43175	25	2.38818	34	3.02806	28.6667	2.616	1	0.0986985	0	0	1	0.0994677	0.666667	0.0660554	27	2.68036	44	4.26267	39	3.75854	36.6667	3.56719	0	0	0	0	2	0.180458	0.666667	0.0601526
12260	LHX9	396397	LIM/homeobox protein Lhx9 isoform X3,LIM/homeobox protein Lhx9,LIM/homeobox protein Lhx9 isoform X2,LIM/homeobox protein Lhx9 isoform X1	0	-4.07476	0	-3.71949	0	-3.85597	1258	8.82826	1405	10.1364	1042	6.90976	1235	8.62481	313	1.94127	258	1.69721	448	2.74758	339.667	2.12869	1284	8.72695	1364	9.21172	1002	6.86336	1216.67	8.26735	319	2.18075	252	1.68119	399	2.64798	323.333	2.16997	1101	6.77903	1899	11.4114	1144	7.10818	1381.33	8.43286
12339	PRRX1	373941	paired mesoderm homeobox protein 1 isoform X2,paired mesoderm homeobox protein 1,paired mesoderm homeobox protein 1 isoform X1	9.272e-09	-2.52091	1.159e-08	-2.51465	6.516e-08	-2.41172	2098	24.3865	3005	35.909	2810	30.864	2637.67	30.3865	1402	14.4026	636	6.92982	1495	15.1867	1177.67	12.173	2288	25.7575	3490	39.0393	2969	33.6845	2915.67	32.8271	1007	11.4024	993	10.9727	1457	16.0159	1152.33	12.797	3268	33.3283	3114	30.9942	2759	28.3945	3047	30.9057
12356	LMX1A	777133	LIM homeobox transcription factor 1-alpha,LIM homeobox transcription factor 1-alpha isoform X1	2.639e-10	-14.582	8.539e-07	-9.61175	1.421e-05	-8.79568	68	0.938253	150	2.12773	46	0.59975	88	1.22191	6	0.0731661	9	0.116406	5	0.0602919	6.66667	0.0832879	59	0.788436	83	1.1021	27	0.363622	56.3333	0.751386	6	0.0806462	6	0.0787017	5	0.0652421	5.66667	0.0748634	47	0.568978	61	0.720707	23	0.280981	43.6667	0.523555
12429	NPL	429074	N-acetylneuraminate lyase,N-acetylneuraminate lyase isoform X1,N-acetylneuraminate lyase isoform X2	0.0250618	-2.84043	0.005659	-3.43481	0.0004464	-4.08584	28	0.174048	51	0.325909	28	0.164464	35.6667	0.221474	20	0.109873	11	0.0640951	11	0.0597562	14	0.077908	27	0.162547	49	0.293116	36	0.218418	37.3333	0.224694	12	0.0726632	12	0.0709112	8	0.0470271	10.6667	0.0635339	33	0.179975	80	0.425814	46	0.253167	53	0.286319
12476	COL11A1	374046	collagen alpha-1(XI) chain isoform X2,collagen alpha-1(XI) chain isoform X3,collagen alpha-1(XI) chain isoform X6,collagen alpha-1(XI) chain isoform X5,collagen alpha-1(XI) chain isoform X4,collagen alpha-1(XI) chain isoform X1,collagen alpha-1(XI) chain isoform X7	1.286e-13	-7.89897	0	-9.08419	0	-10.4508	761	4.10636	1142	6.33509	537	2.73809	813.333	4.39318	106	0.505506	144	0.728376	94	0.44328	114.667	0.559054	1004	5.24698	2010	10.4376	786	4.13971	1266.67	6.6081	176	0.925138	161	0.825886	72	0.367411	136.333	0.706145	1808	8.55967	2000	9.24103	899	4.29507	1569	7.36526
12524	F3	429084	tissue factor	0.00254	-6.8476	0.0002162	-8.0921	0.00166	-6.09462	34	0.869495	55	1.44599	8	0.193321	32.3333	0.836269	11	0.248616	2	0.0479445	3	0.0670483	5.33333	0.121203	77	1.90714	102	2.51027	21	0.524183	66.6667	1.6472	8	0.199297	6	0.145868	10	0.241844	8	0.19567	90	2.01938	107	2.3431	18	0.407567	71.6667	1.59001
12623	PTGFR	424548	prostaglandin F2-alpha receptor,prostaglandin F2-alpha receptor isoform X1,prostaglandin F2-alpha receptor isoform X2	1.323e-05	2.81399	0.002125	2.22847	2.993e-05	2.60197	57	0.622461	31	0.348027	48	0.495313	45.3333	0.4886	151	1.45734	126	1.28982	148	1.41246	141.667	1.38654	59	0.624012	47	0.493932	52	0.554263	52.6667	0.557402	142	1.51059	85	0.882426	121	1.2496	116	1.2142	62	0.594039	81	0.757426	74	0.715496	72.3333	0.688987
12738	TAL1	396298	T-cell acute lymphocytic leukemia protein 1 homolog	2.219e-09	6.75957	2.664e-07	5.9506	6.676e-09	7.62953	7	0.166665	8	0.195817	27	0.607451	14	0.323311	91	1.91485	88	1.96403	136	2.82985	105	2.23624	8	0.184476	9	0.206215	15	0.348588	10.6667	0.246426	56	1.29884	59	1.33543	76	1.71122	63.6667	1.4485	9	0.188007	4	0.08155	14	0.295129	9	0.188229
12799	GLIS1	424652	zinc finger protein GLIS1	0.0003326	2.58967	0.0174172	2.06266	0.0001412	2.71727	124	1.87268	92	1.42838	92	1.3129	102.667	1.53799	193	2.57601	272	3.85063	420	5.54332	295	3.98998	155	2.26713	75	1.09002	121	1.78362	117	1.71359	216	3.17773	209	3.00062	294	4.19891	239.667	3.45909	138	1.82855	55	0.711251	75	1.00286	89.3333	1.18089
12912	NEGR1	395662	neuronal growth regulator 1 precursor,neuronal growth regulator 1 isoform X1	1.016e-05	5.3806	0.003582	3.46625	0.0194735	2.91732	69	0.153451	76	0.17376	79	0.166016	74.6667	0.164409	182	0.357718	514	1.07153	629	1.2225	441.667	0.883917	86	0.185235	142	0.303908	95	0.206215	107.667	0.231786	178	0.385623	406	0.858359	541	1.1378	375	0.793927	45	0.0878051	255	0.485601	73	0.143742	124.333	0.239049
13035	NGEF	424744	ephexin-1,ephexin-1 isoform X5,ephexin-1 isoform X3,ephexin-1 isoform X4,ephexin-1 isoform X2,ephexin-1 isoform X1	3.857e-05	3.52877	3.665e-05	3.65923	4.096e-06	4.07155	24	0.189109	20	0.162011	36	0.268044	26.6667	0.206388	73	0.508361	98	0.723849	141	0.970955	104	0.734388	24	0.183154	19	0.144075	23	0.17689	22	0.16804	51	0.391465	96	0.719109	95	0.7079	80.6667	0.606158	23	0.159007	14	0.0944599	31	0.216273	22.6667	0.15658
13146	KLHL30	424851	kelch-like protein 30 isoform X1,kelch-like protein 30 isoform X2	0.0004069	-7.12784	0.0003093	-5.59141	1.916e-06	-7.4805	28	0.506498	19	0.353336	19	0.324769	22	0.394868	8	0.127896	0	0	2	0.0316175	3.33333	0.0531712	29	0.508067	38	0.661509	37	0.653276	34.6667	0.607617	13	0.229079	2	0.0343931	3	0.0513201	6	0.104931	85	1.34904	51	0.789965	49	0.784791	61.6667	0.974599
13170	TRPM2	424835	transient receptor potential cation channel subfamily M member 2	0.0204336	2.14772	0.008704	2.32511	0.035695	2.068	86	0.659187	97	0.764357	212	1.53549	131.667	0.986346	332	2.24904	210	1.50886	394	2.63928	312	2.13239	72	0.534498	85	0.626992	100	0.748144	85.6667	0.636545	112	0.836277	209	1.52293	279	2.02237	200	1.46053	70	0.470755	123	0.807297	101	0.685441	98	0.654498
13199	CLSTN2	424819	calsyntenin-2 isoform X1,calsyntenin-2 isoform X2	3.544e-06	3.46932	1.272e-06	3.61438	1.631e-05	3.23334	628	2.83269	399	1.85023	934	3.98096	653.667	2.88796	2130	8.49116	2983	12.6129	2271	8.95231	2461.33	10.0188	1067	4.6613	287	1.24582	759	3.34162	704.333	3.08291	2058	9.04288	3168	13.5846	2375	10.1309	2533.67	10.9195	907	3.58949	418	1.61448	918	3.66624	747.667	2.95674
13214	PAX3	374127	paired box 3	4.105e-10	12.6872	3.625e-09	11.4102	5.135e-08	10.6019	7	0.300633	3	0.132456	6	0.243495	5.33333	0.225528	62	2.3533	87	3.5025	79	2.96513	76	2.94031	10	0.41595	1	0.0413305	5	0.209596	5.33333	0.222292	37	1.54797	96	3.9195	53	2.15259	62	2.54002	8	0.301449	2	0.0735505	4	0.152102	4.66667	0.175701
13215	LOC107051828	107051828	serine/arginine repetitive matrix protein 1-like	2.107e-07	3.84875	1.272e-06	3.47432	6.341e-06	3.11479	53	0.651447	22	0.277997	23	0.267136	32.6667	0.39886	143	1.55341	160	1.8435	115	1.23532	139.333	1.54408	49	0.583314	35	0.414003	42	0.50388	42	0.500399	162	1.93972	143	1.67094	128	1.48785	144.333	1.69951	71	0.765681	65	0.684123	62	0.674735	66	0.70818
13254	DNER	424786	delta and Notch-like epidermal growth factor-related receptor	1.309e-11	-3.04452	1.59e-09	-2.76124	3.057e-07	-2.40889	959	13.0795	1213	17.0077	956	12.3206	1042.67	14.1359	305	3.67637	356	4.55137	483	5.75701	381.333	4.66158	891	11.7694	1139	14.9495	672	8.94573	900.667	11.8882	374	4.96895	281	3.64334	307	3.95965	320.667	4.19065	890	10.65	1454	16.9806	986	11.9066	1110	13.179
13286	PLSCR1	424883	phospholipid scramblase 1	3.067e-05	-4.35691	2.9e-05	-4.32584	0.0006258	-3.42532	171	4.31471	204	5.29176	104	2.47965	159.667	4.02871	66	1.4718	19	0.449397	40	0.882051	41.6667	0.934414	123	3.00583	335	8.13454	129	3.17702	195.667	4.77246	54	1.32731	34	0.815561	45	1.07378	44.3333	1.07222	266	5.88876	424	9.16093	161	3.59683	283.667	6.2155
13337	CLDN1	424910	claudin-1	1.788e-06	2.89676	1e-06	3.12221	0.001151	2.27393	113	2.08313	97	1.83833	149	2.59553	119.667	2.17233	485	7.90182	240	4.14734	435	7.00818	386.667	6.35245	65	1.16053	60	1.06444	55	0.989636	60	1.07153	197	3.53774	138	2.41846	221	3.8528	185.333	3.26967	66	1.0675	113	1.78375	72	1.17519	83.6667	1.34215
13483	GHSR	378911	growth hormone secretagogue receptor type 1 isoform X1,growth hormone secretagogue receptor type 1	0.005531	2.26772	1.873e-06	3.17695	4.286e-05	2.80434	44	0.261441	30	0.183255	60	0.336879	44.6667	0.260525	161	0.845464	65	0.362039	113	0.586784	113	0.598095	74	0.42585	56	0.320215	71	0.41177	67	0.385945	172	0.995569	247	1.39521	217	1.21935	212	1.20338	84	0.437912	50	0.254395	63	0.331436	65.6667	0.341248
13594	AADACL2	425034	arylacetamide deacetylase isoform X1,arylacetamide deacetylase isoform X3,arylacetamide deacetylase isoform X2	0.017017	2.10707	7.199e-05	2.90039	6.893e-05	2.97054	39	0.308124	53	0.430478	75	0.559917	55.6667	0.43284	147	1.02642	70	0.518417	176	1.21521	131	0.920017	43	0.329028	41	0.311729	58	0.447264	47.3333	0.362674	107	0.823506	157	1.17919	147	1.09831	137	1.03367	43	0.298068	41	0.277372	32	0.223846	38.6667	0.266429
13717	LOC415336	415336	mucosa-associated lymphoid tissue lymphoma translocation protein 1 isoform X4,mucosa-associated lymphoid tissue lymphoma translocation protein 1 isoform X3,mucosa-associated lymphoid tissue lymphoma translocation protein 1 isoform X1,mucosa-associated lymphoid tissue lymphoma translocation protein 1 isoform X2	3.783e-05	-2.526	2.747e-08	-3.27641	3.484e-06	-2.74341	218	2.50502	327	3.86293	260	2.82312	268.333	3.06369	112	1.13742	78	0.840176	167	1.67707	119	1.21822	246	2.73775	360	3.98098	284	3.18529	296.667	3.30134	85	0.951472	71	0.775596	113	1.22795	89.6667	0.985006	324	3.26653	429	4.22115	314	3.19465	355.667	3.56078
13896	CHRNA7	374001	neuronal acetylcholine receptor subunit alpha-7 precursor	4.019e-11	-8.95783	1.479e-12	-9.95166	3.47e-07	-5.89742	110	1.8583	77	1.33729	141	2.25083	109.333	1.81547	20	0.298607	13	0.205867	7	0.103347	13.3333	0.202607	154	2.51969	90	1.46318	190	3.13293	144.667	2.37193	14	0.230394	14	0.224839	15	0.239641	14.3333	0.231625	117	1.73418	43	0.622026	100	1.49576	86.6667	1.28399
13906	LIPC	427495	hepatic triacylglycerol lipase	0.003079	3.17543	0.0002177	4.07114	0.0495306	2.5055	9	0.0702835	8	0.0642266	14	0.10331	10.3333	0.0792732	38	0.262266	43	0.314775	29	0.197919	36.6667	0.25832	12	0.0907603	7	0.0526067	7	0.0533561	8.66667	0.0655744	36	0.273864	29	0.215294	41	0.30279	35.3333	0.263983	12	0.0822202	5	0.0334348	14	0.0968005	10.3333	0.0708185
14118	ALDH1A3	395389	aldehyde dehydrogenase family 1 member A3	2.881e-09	3.97901	0.000439	2.53398	0.0129727	2.08049	97	1.09154	133	1.53863	152	1.61627	127.333	1.41548	660	6.56388	355	3.74471	686	6.74639	567	5.68499	81	0.88279	175	1.89513	105	1.15328	120.333	1.3104	200	2.19241	298	3.18792	416	4.427	304.667	3.26911	102	1.00706	182	1.75371	99	0.986376	127.667	1.24905
14120	LRRK1	415520	leucine-rich repeat serine/threonine-protein kinase 1	2.152e-08	2.1389	4.709e-08	2.09224	4.39e-09	2.18244	234	1.58023	206	1.43016	288	1.83779	242.667	1.61606	571	3.4079	584	3.69689	566	3.34039	573.667	3.48173	276	1.80516	318	2.06663	303	1.9972	299	1.95633	600	3.94708	682	4.37834	578	3.69129	620	4.00557	284	1.6827	371	2.14533	308	1.84159	321	1.88988
14486	IRX5	770775	LOW QUALITY PROTEIN: iroquois-class homeodomain protein IRX-5	8.189e-07	3.87366	0.0006084	2.89131	0.0008235	2.7328	32	0.735956	27	0.638381	44	0.956216	34.3333	0.776851	111	2.25618	154	3.32004	175	3.51737	146.667	3.0312	30	0.668231	25	0.553318	35	0.785679	30	0.669076	64	1.43385	75	1.63978	121	2.63169	86.6667	1.90177	24	0.484283	47	0.925589	49	0.997784	40	0.802552
14581	CEBPA	427549	CCAAT/enhancer-binding protein alpha	0.0280677	2.59279	0.0307098	2.83661	0.0118276	3.16181	12	0.581972	8	0.398864	33	1.51229	17.6667	0.831043	46	1.97163	44	2.00029	62	2.62779	50.6667	2.19991	8	0.375763	9	0.420045	14	0.66271	10.3333	0.486173	24	1.13384	40	1.84418	24	1.10072	29.3333	1.35958	9	0.382956	13	0.539861	7	0.300578	9.66667	0.407798
14586	CHST8	769263	carbohydrate sulfotransferase 8	4.591e-05	8.64777	0.001161	7.44321	0.001138	7.12626	3	0.0794709	4	0.108933	10	0.250316	5.66667	0.14624	47	1.10035	30	0.744953	89	2.06042	55.3333	1.30191	2	0.0513122	4	0.101972	5	0.12928	3.66667	0.094188	8	0.206442	28	0.705126	49	1.22752	28.3333	0.713031	1	0.023242	7	0.158783	4	0.0938178	4	0.0919475
14612	NAE1	415792	NEDD8-activating enzyme E1 regulatory subunit	2.692e-07	-3.01782	1.613e-05	-2.63473	3.835e-08	-3.33314	184	6.01693	188	6.32017	228	7.0452	200	6.46077	94	2.71664	44	1.34875	83	2.37199	73.6667	2.14579	169	5.35238	213	6.70299	166	5.29834	182.667	5.78457	61	1.94316	53	1.64761	92	2.84506	68.6667	2.14528	204	5.85293	183	5.1242	175	5.06679	187.333	5.34797
14639	MAF	693248	transcription factor Maf,transcription factor Maf isoform X1,transcription factor Maf isoform X2	0.0001988	2.4724	8.611e-07	2.98105	8.942e-07	2.92569	71	0.47159	72	0.491646	75	0.470727	72.6667	0.477988	311	1.82564	132	0.821865	162	0.940371	201.667	1.19596	98	0.630428	78	0.498578	118	0.765003	98	0.631337	371	2.4005	268	1.69224	224	1.40702	287.667	1.83326	140	0.815869	118	0.671129	159	0.935065	139	0.807354
14676	CRISPLD2	415818	cysteine-rich secretory protein LCCL domain-containing 2	8.85e-10	-6.52576	1.092e-09	-5.68428	6.695e-10	-5.97003	108	0.97328	106	0.982051	125	1.06445	113	1.00659	36	0.286724	6	0.0506858	16	0.126012	19.3333	0.154474	190	1.65833	308	2.67114	158	1.38978	218.667	1.90642	33	0.289701	48	0.411223	33	0.281239	38	0.327387	208	1.64461	275	2.1221	104	0.829824	195.667	1.53218
14816	LOC107056837	107056837	genetic suppressor element 1-like	1.359e-09	-4.52392	2.524e-07	-3.81851	1.246e-08	-4.52864	205	3.16676	190	3.01738	221	3.22593	205.333	3.13669	47	0.641664	38	0.550257	66	0.891013	50.3333	0.694311	158	2.36386	148	2.20017	194	2.92509	166.667	2.49637	35	0.526686	51	0.748952	44	0.642779	43.3333	0.639472	120	1.62641	147	1.94445	178	2.43456	148.333	2.00181
14909	LOC415922	415922	guanylate-binding protein 1-like	2.228e-09	-3.85706	1.013e-09	-4.0872	3.549e-13	-5.27954	121	2.6513	169	3.80693	169	3.49914	153	3.31912	36	0.697147	32	0.657271	64	1.22555	44	0.85999	129	2.73758	187	3.94319	135	2.88724	150.333	3.18934	36	0.768419	37	0.770721	36	0.745973	36.3333	0.761704	155	2.97983	196	3.67746	163	3.16228	171.333	3.27319
14910	GBP	395366	guanylate binding protein isoform X2,guanylate binding protein isoform X1	2.525e-09	-13.6966	5.557e-08	-28.4613	1.465e-08	-9.6181	53	1.26699	32	0.786435	43	0.971334	42.6667	1.00825	4	0.0845097	1	0.0224088	5	0.104459	3.33333	0.0704593	50	1.15764	39	0.897214	36	0.839995	41.6667	0.964948	1	0.0232874	1	0.0227259	2	0.0452143	1.33333	0.0304092	50	1.04871	48	0.982558	54	1.14296	50.6667	1.05808
14991	ECM2	415953	extracellular matrix protein 2	9.688e-06	-4.02391	0.0104483	-2.55979	0.001697	-2.89028	333	3.14856	775	7.53328	626	5.59299	578	5.42495	191	1.59606	98	0.86859	196	1.61958	161.667	1.36141	514	4.7069	1333	12.1292	1172	10.8161	1006.33	9.21739	629	5.7935	200	1.79771	320	2.86131	383	3.48417	1554	12.8916	3120	25.2604	3112	26.0523	2595.33	21.4014
15036	BARX1	374017	homeobox protein BarH-like 1b	0	-53.1698	0	-74.5007	0	-42.6063	277	11.3797	227	9.58716	72	2.79501	192	7.92061	9	0.326769	1	0.0385097	2	0.0718056	4	0.145695	467	18.581	286	11.307	111	4.4509	288	11.4463	5	0.200097	2	0.0781091	4	0.155402	3.66667	0.144536	349	12.5794	239	8.40748	100	3.63738	229.333	8.2081
15268	CNTN4	396149	contactin-4 isoform X1,contactin-4 isoform X2	2.177e-08	-4.01842	3.569e-07	-3.59146	2.706e-08	-3.9578	598	5.76837	1150	11.4042	597	5.44161	781.667	7.53805	219	1.867	198	1.79035	239	2.01478	218.667	1.89071	719	6.71714	1795	16.6628	1104	10.3943	1206	11.2581	410	3.85263	242	2.21916	338	3.0833	330	3.0517	930	7.87084	2195	18.1303	1157	9.88152	1427.33	11.9609
15428	LOC107054481	107054481	protocadherin gamma-A2-like	1.396e-06	-11.6802	0.0005044	-4.62097	0.0006701	-4.22545	32	0.513621	26	0.429022	30	0.455004	29.3333	0.465882	5	0.0709268	1	0.0150457	2	0.0280544	2.66667	0.038009	28	0.435265	40	0.617852	22	0.344659	30	0.465926	8	0.125085	4	0.0610344	7	0.106252	6.33333	0.097457	44	0.619629	30	0.412317	30	0.426336	34.6667	0.486094
15455	ECSCR	416190	endothelial cell-specific chemotaxis regulator	6.077e-08	8.95293	8.803e-05	8.53281	1.113e-05	14.5289	8	0.127325	3	0.049086	18	0.270705	9.66667	0.149039	50	0.7033	80	1.19353	157	2.18374	95.6667	1.36019	6	0.0924863	2	0.0306327	2	0.031069	3.33333	0.051396	15	0.23256	33	0.499296	40	0.602046	29.3333	0.444634	2	0.0279279	3	0.0408848	1	0.0140916	2	0.0276348
15483	KCNIP1	416173	Kv channel-interacting protein 1 isoform X5,Kv channel-interacting protein 1 isoform X1,Kv channel-interacting protein 1 isoform X4,Kv channel-interacting protein 1 isoform X2,Kv channel-interacting protein 1 isoform X3	0.0237323	-10.8268	0.0135839	-4.2712	3.767e-05	-5.33341	7	0.0459334	7	0.0472219	9	0.0558052	7.66667	0.0496535	1	0.005799	1	0.006151	0	0	0.666667	0.00398333	14	0.0889739	12	0.0757782	14	0.0896673	13.3333	0.0848065	6	0.0383534	0	0	3	0.0186165	3	0.01899	32	0.184233	33	0.185423	25	0.145248	30	0.171634
15492	SLIT3	374173	slit homolog 3 protein isoform X2,slit homolog 3 protein isoform X1,slit homolog 3 protein precursor,slit homolog 3 protein isoform X3	9.719e-08	-2.29471	2.082e-07	-2.24545	7.452e-06	-2.05406	2055	11.2754	3181	17.9431	2404	12.4639	2546.67	13.8941	1090	5.28558	1198	6.16164	1421	6.81383	1236.33	6.08702	3779	20.0816	6624	34.9761	5276	28.2552	5226.33	27.771	2345	12.5338	2096	10.9328	2470	12.8163	2303.67	12.0943	5759	27.7238	6123	28.7674	5592	27.1659	5824.67	27.8857
15501	TENM2	373854	teneurin-2 isoform X13,teneurin-2 isoform X12,teneurin-2 isoform X11,teneurin-2 isoform X10,teneurin-2 isoform X9,teneurin-2 isoform X6,teneurin-2 isoform X8,teneurin-2 isoform X5,teneurin-2 isoform X7,teneurin-2 isoform 1,teneurin-2 isoform X4,teneurin-2 isoform X2,teneurin-2 isoform X1,teneurin-2 isoform X3,teneurin-2 isoform 2,teneurin-2 isoform X14	0	-6.67896	7.16e-11	-4.2986	2.476e-08	-3.48455	306	1.11637	406	1.52274	285	0.982501	332.333	1.2072	48	0.154766	57	0.194932	61	0.194489	55.3333	0.181395	339	1.19782	357	1.25339	284	1.0113	326.667	1.15417	93	0.330515	71	0.246245	60	0.207007	74.6667	0.261256	295	0.944267	609	1.90249	344	1.11118	416	1.31931
15529	ADRA1B	373890	alpha-1B adrenergic receptor isoform X1,alpha-1B adrenergic receptor isoform X2	0.001009	3.23541	0.001794	3.17035	1.488e-06	5.12635	210	0.806129	68	0.268354	162	0.587626	146.667	0.554036	430	1.45882	611	2.1986	513	1.721	518	1.79281	166	0.617158	49	0.181015	69	0.258529	94.6667	0.352234	168	0.628226	441	1.60933	291	1.05639	300	1.09798	37	0.124616	37	0.12162	48	0.163142	40.6667	0.136459
15531	IL12B	404671	interleukin-12 subunit beta precursor,interleukin-12 subunit beta isoform X2,interleukin-12 subunit beta isoform X1	0.001603	4.15814	0.004946	4.4394	0.00782	4.65386	6	0.0519618	9	0.0801289	7	0.0572838	7.33333	0.0631248	19	0.145423	44	0.357195	39	0.295172	34	0.26593	3	0.0251627	10	0.0833422	1	0.008453	4.66667	0.038986	14	0.118109	24	0.19759	25	0.204748	21	0.173482	3	0.022795	4	0.0296627	4	0.0306712	3.66667	0.0277096
15707	SLC6A7	416277	sodium-dependent proline transporter isoform X2,sodium-dependent proline transporter isoform X1	5.921e-05	-4.30362	3.105e-08	-6.55995	1.702e-05	-4.52728	54	0.935312	114	2.02993	78	1.27661	82	1.41395	20	0.306154	12	0.194834	32	0.484385	21.3333	0.328458	81	1.35879	188	3.13367	113	1.91036	127.333	2.13427	25	0.421817	13	0.214056	19	0.311217	19	0.315697	75	1.13975	198	2.93661	82	1.25752	118.333	1.77796
15714	FLT4	395742	vascular endothelial growth factor receptor 3 isoform X1,vascular endothelial growth factor receptor 3 isoform X2,vascular endothelial growth factor receptor 3 isoform X3,vascular endothelial growth factor receptor 3 precursor	8.081e-08	2.8759	8.128e-07	2.69331	5.397e-11	3.50752	402	2.38742	400	2.44218	361	2.02587	387.667	2.28516	724	3.80005	1366	7.60456	1603	8.31984	1231	6.57482	504	2.89893	286	1.63456	228	1.32164	339.333	1.95171	702	4.06127	1099	6.20473	921	5.17261	907.333	5.1462	311	1.6205	401	2.03923	220	1.15682	310.667	1.60551
15769	CXCL14	395451	C-X-C motif chemokine 14 precursor	1.509e-12	-11.5001	0	-15.5981	0	-27.3042	1212	37.384	2888	91.5787	1683	49.0533	1927.67	59.3387	269	7.33302	101	2.92028	202	5.44518	190.667	5.23283	1662	49.6498	4716	139.987	2819	84.8698	3065.67	91.5024	288	8.65361	154	4.51571	133	3.87955	191.667	5.68296	3454	93.4742	12952	342.088	5959	162.74	7455	199.434
16032	PDGFA	374196	platelet-derived growth factor subunit A preproprotein	0.0001086	2.22511	7.578e-06	2.44356	1.536e-11	3.51801	342	20.9205	177	11.131	291	16.8205	270	16.2907	744	40.2223	662	37.9598	582	31.1134	662.667	36.4318	391	23.1647	166	9.77206	235	14.031	264	15.6559	582	34.6809	690	40.1252	646	37.3702	639.333	37.3921	265	14.2226	143	7.49031	176	9.53228	194.667	10.4151
16063	NUDT1	416467	nudix (nucleoside diphosphate linked moiety X)-type motif 1	6.362e-08	2.27467	1.208e-08	2.40255	3.215e-10	2.6365	411	18.4385	398	18.3562	392	16.6177	400.333	17.8041	857	33.9792	1029	43.2733	1139	44.6567	1008.33	40.6364	288	12.5136	265	11.441	223	9.76483	258.667	11.2398	451	19.7098	660	28.1482	746	31.6497	619	26.5026	215	8.46271	205	7.87511	138	5.48153	186	7.27312
16187	NOXO1	416546	NADPH oxidase organizer 1	0	-10.6023	0	-10.6721	0	-14.9398	265	4.46564	264	4.57357	226	3.59871	251.667	4.21264	27	0.402114	18	0.284335	34	0.50072	26.3333	0.395723	402	6.56095	311	5.04348	370	6.08575	361	5.89673	44	0.722291	33	0.528656	23	0.366532	33.3333	0.53916	598	8.84148	494	7.12824	579	8.63882	557	8.20285
16359	DNASE1	395725	deoxyribonuclease-1 isoform X1,deoxyribonuclease-1 precursor	4.117e-11	8.51152	5.569e-08	5.70187	1.036e-08	6.15763	23	0.411643	13	0.239194	19	0.321327	18.3333	0.324054	67	1.05978	243	4.0768	202	3.15953	170.667	2.76537	38	0.658688	23	0.396144	28	0.489131	29.6667	0.514654	103	1.79577	228	3.87926	178	3.01272	169.667	2.89592	18	0.282651	35	0.536387	37	0.586317	30	0.468452
16410	METRN	427650	meteorin	0.0003632	2.58623	6.954e-09	4.12828	6.878e-14	5.82399	142	3.78495	67	1.83595	150	3.77802	119.667	3.13297	530	12.4852	213	5.32196	291	6.77864	344.667	8.19527	88	2.27174	46	1.17995	89	2.31546	74.3333	1.92238	360	9.34751	259	6.56286	290	7.30998	303	7.74012	85	1.98782	58	1.32379	65	1.53399	69.3333	1.6152
16607	TBX1	771328	T-box transcription factor TBX1	4.982e-11	3.98963	8.215e-10	3.74125	5.32e-11	4.03463	148	1.42646	97	0.961133	254	2.3133	166.333	1.56697	566	4.82128	645	5.82744	967	8.14521	726	6.26464	183	1.70825	99	0.918259	147	1.3829	143	1.33647	386	3.62415	550	5.03944	666	6.07042	534	4.91134	126	1.0655	95	0.784042	166	1.41659	129	1.08871
16634	MMP17	416801	matrix metalloproteinase-17	3.256e-05	-3.18922	4.364e-05	-3.16168	0.0204194	-2.20797	103	0.732608	147	1.07489	99	0.665382	116.333	0.824294	48	0.301733	38	0.25336	36	0.223777	40.6667	0.259623	109	0.750869	148	1.01304	104	0.722009	120.333	0.828641	32	0.221721	36	0.243421	45	0.302687	37.6667	0.255943	127	0.792546	74	0.450696	55	0.346366	85.3333	0.529869
16643	TMEM132D	416806	transmembrane protein 132D	0.0004602	-4.9578	0.0001056	-4.22338	9.724e-07	-6.29267	24	0.200751	14	0.120389	26	0.205504	21.3333	0.175548	6	0.0443553	7	0.0548864	1	0.00731	4.66667	0.0355172	36	0.291643	45	0.362236	31	0.253095	37.3333	0.302325	12	0.0977798	9	0.0715666	5	0.0395515	8.66667	0.0696327	46	0.337591	44	0.31515	44	0.325865	44.6667	0.326202
16765	TMEM119	416892	transmembrane protein 119	8.568e-11	-6.11329	9.183e-09	-4.97444	1.216e-06	-4.01806	409	9.22693	680	15.7709	357	7.61033	482	10.8694	116	2.31281	44	0.93048	109	2.14901	89.6667	1.79743	815	17.8072	1361	29.5477	695	15.3036	957	20.8862	246	5.40618	106	2.27333	213	4.54423	188.333	4.07458	1272	25.1772	1259	24.3208	862	17.2179	1131	22.2386
17073	BF2	425389	Major histocompatibility complex class I antigen BF2 precursor	0	2.78191	0	2.98847	0	2.92237	380	14.3174	371	14.3704	415	14.7751	388.667	14.4877	1062	35.3634	1105	39.0269	1428	47.0206	1198.33	40.4703	429	15.6546	580	21.0301	447	16.4386	485.333	17.7078	1480	54.3206	1332	47.7098	1490	53.0902	1434	51.7069	552	18.2476	859	27.7136	634	21.1499	681.667	22.3704
17076	BF1	693260	MHC BF1 class I isoform X2,MHC BF1 class I precursor,MHC BF1 class I isoform X1	1.572e-07	2.08996	9.349e-11	2.40633	1.898e-10	2.34847	412	10.4852	404	10.57	446	10.7255	420.667	10.5936	862	19.3881	918	21.8999	1142	25.3994	974	22.2291	474	11.6832	542	13.2743	502	12.4698	506	12.4757	1285	31.857	1036	25.0646	1289	31.0227	1203.33	29.3148	521	11.6333	866	18.8719	747	16.8321	711.333	15.7791
17135	BG8	417035	MHC B-G antigen isoform 2 precursor,MHC B-G antigen isoform 1 precursor	1.286e-13	6.03866	2.985e-10	4.60167	5.489e-09	4.09338	28	0.737597	10	0.270816	28	0.69698	22	0.568464	176	4.09752	133	3.28422	135	3.10794	148	3.49656	22	0.561289	29	0.735176	34	0.874208	28.3333	0.723558	123	3.15637	119	2.98009	147	3.66206	129.667	3.26617	29	0.670263	31	0.699263	35	0.816333	31.6667	0.728619
17137	LOC107054696	107054696	LOW QUALITY PROTEIN: zinc finger protein 692-like	1.001e-10	4.06912	2.985e-10	4.151	4.39e-10	4.30838	43	1.11473	29	0.772881	43	1.05334	38.3333	0.980318	170	3.89491	166	4.03394	184	4.16866	173.333	4.0325	32	0.803441	38	0.948017	25	0.63258	31.6667	0.794679	119	3.00517	150	3.69669	123	3.01545	130.667	3.23911	29	0.659606	29	0.643749	19	0.436106	25.6667	0.57982
17141	LOC425214	425214	putative golgin subfamily A member 6-like protein 6	1.708e-05	6.23691	0.0005973	4.19596	0.0348154	2.57655	4	0.0945704	3	0.0729173	6	0.134044	4.33333	0.100511	39	0.814906	31	0.687033	22	0.454565	30.6667	0.652168	3	0.0686942	11	0.250277	4	0.0923061	6	0.137092	23	0.529718	26	0.584373	27	0.603679	25.3333	0.57259	9	0.186691	9	0.182203	10	0.209331	9.33333	0.192742
17160	LOC101747901	101747901	C-type lectin domain family 2 member B-like isoform X3,C-type lectin domain family 2 member D-like isoform X2,C-type lectin domain family 2 member D-like isoform X1	2.162e-06	-15.6845	1.054e-07	-12.3194	1.616e-06	-8.24616	23	0.677607	31	0.938914	36	1.0022	30	0.872907	3	0.0781123	1	0.0276166	2	0.0514942	2	0.0524077	21	0.599202	67	1.89958	53	1.52406	47	1.34095	5	0.143497	4	0.112029	2	0.055722	3.66667	0.103749	64	1.65431	42	1.05954	43	1.12165	49.6667	1.2785
17161	LOC101748375	101748375	C-type lectin domain family 2 member D-like isoform X1,C-type lectin domain family 2 member B-like isoform X3,C-type lectin domain family 2 member D-like isoform X2	0.0007228	-14.7361	5.113e-07	-35.4918	8.227e-06	-19.0006	8	0.18301	12	0.282215	25	0.540413	15	0.335213	1	0.0202177	1	0.021444	1	0.0199923	1	0.0205513	33	0.731143	32	0.704477	55	1.22807	40	0.887896	2	0.0445694	1	0.0217474	0	0	1	0.0221056	38	0.762702	22	0.430949	31	0.627892	30.3333	0.607181
17163	LOC769354	769354	C-type lectin domain family 2 member B-like isoform X3,C-type lectin domain family 2 member E-like isoform X1,C-type lectin domain family 2 member E-like isoform X2	0.0317045	-11.3347	0.002254	-9.28805	0.002117	-13.4708	16	0.38114	6	0.146937	2	0.045019	8	0.191032	0	0	1	0.0223298	1	0.0208182	0.666667	0.0143827	19	0.438351	17	0.389714	14	0.325513	16.6667	0.384526	2	0.0464105	3	0.0679372	0	0	1.66667	0.0381159	19	0.397104	22	0.448751	9	0.189822	16.6667	0.345226
17164	LOC100859807	100859807	class I histocompatibility antigen, F10 alpha chain-like isoform X4,class I histocompatibility antigen, F10 alpha chain-like isoform X5,class I histocompatibility antigen, F10 alpha chain-like isoform X3,class I histocompatibility antigen, F10 alpha chain-like isoform X2,class I histocompatibility antigen, F10 alpha chain-like isoform X1	6.878e-14	4.9941	3.074e-10	3.89093	1.315e-13	4.43014	44	0.794406	33	0.612516	31	0.528875	36	0.645266	210	3.35086	175	2.96175	216	3.40817	200.333	3.24026	38	0.664472	48	0.833995	50	0.881119	45.3333	0.793195	180	3.1658	143	2.45441	202	3.44896	175	3.02306	58	0.918764	90	1.39139	46	0.735336	64.6667	1.01516
17169	LOC107054704	107054704	class I histocompatibility antigen, F10 alpha chain-like	0.0006961	2.24137	0.002441	2.0733	0.0001799	2.2925	50	1.15217	45	1.06604	62	1.35002	52.3333	1.18941	125	2.54569	101	2.18167	165	3.32284	130.333	2.6834	65	1.45066	69	1.53013	77	1.73186	70.3333	1.57088	140	3.14266	137	3.00117	157	3.42133	144.667	3.18838	68	1.37481	88	1.7364	81	1.65261	79	1.58794
17179	LOC769366	769366	C-type lectin domain family 2 member B-like	0.001441	-3.8684	0.0002271	-3.97424	0.0134718	-2.82594	32	0.719851	45	1.04068	38	0.807751	38.3333	0.856095	20	0.397622	7	0.147608	6	0.117957	11	0.221062	33	0.718969	99	2.14319	91	1.99806	74.3333	1.62007	27	0.591668	18	0.384935	10	0.212735	18.3333	0.396446	71	1.40132	61	1.17501	63	1.25479	65	1.27704
17187	LOC100858620	100858620	C-type lectin domain family 2 member B-like isoform X1,C-type lectin domain family 2 member B-like isoform X2	3.826e-08	-74.7728	0	-42.8542	6.878e-14	-70.5894	67	2.24529	39	1.34362	55	1.74166	53.6667	1.77686	0	0	0	0	2	0.0585742	0.666667	0.0195247	96	3.11582	103	3.32176	119	3.89242	106	3.44333	2	0.0652905	2	0.0637162	3	0.095075	2.33333	0.0746939	108	3.17547	130	3.73044	102	3.02647	113.333	3.31079
17190	LOC417057	417057	uncharacterized protein LOC417057 isoform X1,uncharacterized protein LOC417057 isoform X2,uncharacterized protein LOC417057 isoform X3,uncharacterized protein LOC417057 isoform X4,uncharacterized protein LOC417057 isoform X5,uncharacterized protein LOC417057 isoform X6,class I histocompatibility antigen, F10 alpha chain-like isoform X7	8.259e-12	13.727	7.831e-08	6.18349	2.819e-08	5.70583	6	0.0532191	1	0.009119	7	0.05867	4.66667	0.040336	61	0.478183	61	0.507186	96	0.744159	72.6667	0.576509	8	0.0687242	8	0.0682871	11	0.0952323	9	0.0774146	62	0.53571	37	0.31199	68	0.57039	55.6667	0.472697	12	0.0933865	17	0.129117	9	0.0706801	12.6667	0.0977279
17202	LOC768350	768350	MHC-like class I Y isoform X4,MHC-like class I Y,MHC-like class I Y isoform X1,MHC-like class I Y isoform X2,MHC-like class I Y isoform X3	7.152e-11	9.98319	7.502e-06	4.29836	4.762e-09	5.86117	12	0.229354	3	0.0589469	7	0.126423	7.33333	0.138241	49	0.827693	79	1.41538	118	1.971	82	1.40469	22	0.407241	18	0.331078	12	0.223863	17.3333	0.320727	47	0.875075	77	1.39907	100	1.80748	74.6667	1.36054	18	0.301845	26	0.425517	14	0.236915	19.3333	0.321426
17206	LOC417056	417056	class I histocompatibility antigen, F10 alpha chain-like	5.9e-07	8.9624	4.04e-07	8.85125	8.792e-07	6.18371	0	0	6	0.1261	7	0.135222	4.33333	0.0871075	56	1.01178	27	0.517409	50	0.893301	44.3333	0.807496	4	0.0791978	8	0.157388	2	0.0399075	4.66667	0.0921645	29	0.577523	38	0.738508	59	1.14064	42	0.81889	10	0.179364	11	0.192557	7	0.126703	9.33333	0.166208
17208	LOC107049120	107049120	class I histocompatibility antigen, F10 alpha chain-like	0	12.826	0	11.4236	0	9.58537	12	0.512114	10	0.438732	10	0.403262	10.6667	0.451369	163	6.14782	144	5.76061	153	5.70631	153.333	5.87158	7	0.289326	21	0.862456	22	0.916396	16.6667	0.689393	218	9.06283	147	5.96382	203	8.19272	189.333	7.73979	29	1.08585	23	0.840488	26	0.98242	26	0.969586
17224	LOC107057116	107057116	zinc finger protein 501-like	0	-4.49695	5.678e-10	-3.08047	6.878e-14	-3.92067	296	6.3707	255	5.64221	273	5.55212	274.667	5.85501	66	1.25541	60	1.21051	77	1.44832	67.6667	1.30475	262	5.46135	231	4.78453	201	4.22247	231.333	4.82278	67	1.40473	67	1.37086	89	1.81147	74.3333	1.52902	227	4.28654	200	3.6859	239	4.5544	222	4.17561
17230	LOC100859408	100859408	class I histocompatibility antigen, F10 alpha chain-like	4.405e-13	37.505	0	37.9896	2.465e-13	49.9131	0	0	4	0.118276	2	0.0543569	2	0.0575444	71	1.8048	82	2.21084	111	2.79013	88	2.26859	1	0.0278565	2	0.0553587	4	0.112294	2.33333	0.0651699	70	1.9613	84	2.29681	124	3.37281	92.6667	2.54364	0	0	4	0.0985148	1	0.0254661	1.66667	0.0413269
17438	PRRX2	396314	paired mesoderm homeobox protein 2,paired mesoderm homeobox protein 2 isoform X1	2.71e-09	-2.58233	4.671e-10	-2.71289	3.367e-10	-2.73578	1096	14.6067	2078	28.4709	1203	15.1499	1459	19.4092	623	7.338	502	6.27142	783	9.11972	636	7.57638	1233	15.9151	1431	18.3533	1075	13.9838	1246.33	16.084	375	4.86849	430	5.44794	564	7.10833	456.333	5.80825	1220	14.2655	1117	12.7471	859	10.1362	1065.33	12.3829
17508	VAV2	373938	guanine nucleotide exchange factor VAV2	3.499e-07	2.18734	2.774e-07	2.19392	2.132e-07	2.20779	1132	14.2967	883	11.4647	1392	16.6123	1135.67	14.1246	3465	38.6759	1785	21.1324	3048	33.6421	2766	31.1501	1600	19.571	1451	17.6356	1907	23.508	1652.67	20.2382	3628	44.6353	3121	37.4718	4032	48.1567	3593.67	43.4213	1446	16.023	2152	23.2729	2141	23.9411	1913	21.079
17596	LHX2	395705	LIM/homeobox protein Lhx2 isoform X1,LIM/homeobox protein Lhx2	0.0003184	2.81558	0.00148	2.60714	0.0004556	2.78482	178	2.55131	121	1.78296	187	2.53271	162	2.28899	290	3.67357	727	9.76782	467	5.84976	494.667	6.43039	207	2.87354	90	1.24142	120	1.6788	139	1.93125	203	2.8344	487	6.63581	398	5.39477	362.667	4.95499	126	1.58453	133	1.63235	98	1.24368	119	1.48685
17623	LMX1B	396312	LIM/homeobox protein LMX-1.2	4.51e-05	-3.90243	4.715e-05	-3.94536	3.926e-05	-4.345	48	1.55778	89	2.96941	55	1.68667	64	2.07129	21	0.602328	8	0.243375	26	0.737424	18.3333	0.527709	66	2.0745	87	2.71717	47	1.48881	66.6667	2.09349	12	0.379375	16	0.493637	22	0.675204	16.6667	0.516072	55	1.56608	64	1.77854	46	1.32179	55	1.55547
17682	MYOCD	427790	myocardin isoform X7,myocardin isoform X6,myocardin isoform X3,myocardin,myocardin isoform X5,myocardin isoform X4,myocardin isoform X2,myocardin isoform X1,myocardin isoform X8	9.983e-05	2.29953	7.016e-05	2.29377	7.029e-08	2.8929	174	1.47926	173	1.51201	210	1.687	185.667	1.55942	436	3.27588	389	3.10002	597	4.43554	474	3.60382	478	3.93573	241	1.97171	294	2.43959	337.667	2.78234	631	5.22571	933	7.54046	744	5.98155	769.333	6.24924	321	2.39434	155	1.12835	227	1.70867	234.333	1.74379
17893	FAM20A	417439	pseudokinase FAM20A isoform X4,pseudokinase FAM20A isoform X3,pseudokinase FAM20A isoform X1,pseudokinase FAM20A isoform X5,pseudokinase FAM20A isoform X6,pseudokinase FAM20A isoform X2	3.829e-05	2.7718	1.142e-05	2.75786	0.0007679	2.26119	84	1.02927	73	0.919576	48	0.555767	68.3333	0.834871	204	2.20917	260	2.98637	166	1.77761	210	2.32438	194	2.30227	201	2.37017	158	1.88966	184.333	2.18736	773	9.22681	391	4.55459	321	3.71965	495	5.83368	394	4.23578	392	4.11296	403	4.37214	396.333	4.24029
17973	LOC422090	422090	uncharacterized protein LOC422090 isoform X1,uncharacterized protein LOC422090	0	-5.54064	0	-4.52575	0	-4.92238	572	22.0433	624	24.7218	665	24.2161	620.333	23.6604	143	4.8704	99	3.57632	131	4.41195	124.333	4.28622	547	20.416	669	24.8107	630	23.6972	615.333	22.9746	132	4.95537	137	5.01907	135	4.91996	134.667	4.9648	700	23.6682	924	30.4909	693	23.6457	772.333	25.9349
18005	EPN3	100859290	epsin-3 isoform X2,epsin-3 isoform X3,epsin-3 isoform X1	2.284e-08	2.82689	3.482e-08	2.84935	3.774e-05	2.24649	97	1.54433	117	1.915	106	1.59469	106.667	1.68467	353	4.96697	230	3.43255	429	5.96904	337.333	4.78952	90	1.38776	94	1.44022	90	1.39858	91.3333	1.40885	253	3.92384	208	3.14814	313	4.71259	258	3.92819	126	1.76005	135	1.84044	139	1.95939	133.333	1.85329
18139	ELN	396441	elastin isoform X1,elastin precursor	0.0114468	-3.06789	8.99e-05	-4.12191	2.207e-05	-4.52167	43	0.654203	102	1.59536	68	0.977585	71	1.07572	22	0.295811	14	0.199661	42	0.558434	26	0.351302	131	1.93027	533	7.80376	251	3.72729	305	4.48711	52	0.770671	62	0.896722	107	1.53948	73.6667	1.06896	202	2.69638	510	6.64404	197	2.65368	303	3.99804
18328	DHRS13	100858939	dehydrogenase/reductase SDR family member 13 isoform X2,dehydrogenase/reductase SDR family member 13 isoform X1	1.001e-08	-4.67535	2.122e-09	-5.67851	2.131e-05	-3.7123	82	2.18198	119	3.25536	90	2.26298	97	2.56678	20	0.470344	21	0.523815	28	0.651139	23	0.548433	77	1.98441	84	2.15104	87	2.2596	82.6667	2.13169	14	0.3629	10	0.252965	19	0.478121	14.3333	0.364662	41	0.957212	86	1.95954	63	1.48428	63.3333	1.46701
18368	TRPV3	771945	transient receptor potential cation channel subfamily V member 3 isoform X1,transient receptor potential cation channel subfamily V member 3 isoform X2	4.53e-11	3.86783	9.486e-06	2.73705	3.913e-05	2.48246	76	0.632689	64	0.547736	76	0.597849	72	0.592758	248	1.82464	363	2.83272	309	2.24809	306.667	2.30182	71	0.572451	41	0.328468	65	0.52816	59	0.47636	166	1.34619	178	1.4087	136	1.07069	160	1.27519	84	0.613539	109	0.777001	103	0.759193	98.6667	0.716578
18369	ASPA	417609	aspartoacylase isoform X4,aspartoacylase isoform X3,aspartoacylase isoform X2,aspartoacylase isoform X1	3.048e-05	2.89384	0.00123	2.46161	0.001582	2.44691	41	0.885653	38	0.843873	42	0.857295	40.3333	0.862273	113	2.15728	136	2.75384	139	2.62405	129.333	2.51172	49	1.02513	33	0.686003	32	0.67469	38	0.795274	56	1.17839	109	2.23835	115	2.34922	93.3333	1.92199	30	0.568574	36	0.665886	38	0.726777	34.6667	0.653746
18420	TBX4	373989	T-box transcription factor TBX4 isoform X1,T-box transcription factor TBX4	1.301e-08	-8.27166	1.803e-09	-9.04213	2.218e-08	-7.98479	170	2.17668	212	2.79059	91	1.101	157.667	2.02276	39	0.441325	10	0.120024	16	0.179038	21.6667	0.246795	220	2.72817	311	3.83212	118	1.4747	216.333	2.67833	30	0.374187	10	0.121722	30	0.363257	23.3333	0.286389	220	2.47147	262	2.87253	117	1.32639	199.667	2.22346
18422	TBX2	373990	T-box transcription factor TBX2	4.929e-05	-2.21602	8.208e-06	-2.35868	0.0002372	-2.08674	270	4.04531	369	5.68367	295	4.17649	311.333	4.63516	179	2.37022	126	1.76962	166	2.17357	157	2.10447	271	3.93243	411	5.92601	304	4.44567	328.667	4.76804	163	2.37902	129	1.83738	120	1.70026	137.333	1.97222	291	3.82532	424	5.43966	328	4.35111	347.667	4.5387
18541	LOC107057217	107057217	borealin-like	0	-7.80948	0	-5.07042	0	-6.18811	671	27.2815	531	22.1949	994	38.1886	732	29.2217	145	5.21028	73	2.7822	93	3.30451	103.667	3.76566	381	15.0029	299	11.699	433	17.1834	371	14.6284	78	3.08931	71	2.74426	68	2.61458	72.3333	2.81605	318	11.3438	191	6.64962	139	5.00378	216	7.66574
18692	EMILIN3	428137	EMILIN-3	5.164e-06	-17.199	4.884e-06	-8.86026	5.713e-05	-7.11829	38	0.369112	34	0.339522	27	0.247822	33	0.318819	2	0.0171693	4	0.0364213	0	0	2	0.0178635	64	0.602085	89	0.83195	29	0.274946	60.6667	0.56966	5	0.0473115	9	0.0831073	6	0.0551154	6.66667	0.0618447	32	0.272716	112	0.93156	24	0.206407	56	0.470228
18752	LOC771089	771089	somatomedin-B and thrombospondin type-1 domain-containing protein-like	0.00318	-3.01083	0.002355	-3.42143	0.005047	-3.08579	49	1.16431	48	1.17254	39	0.875665	45.3333	1.07084	21	0.441001	9	0.200463	20	0.415318	16.6667	0.352261	44	1.01258	40	0.91467	24	0.55662	36	0.827956	10	0.23147	7	0.158122	14	0.314592	10.3333	0.234728	46	0.958995	47	0.956286	27	0.568034	40	0.827772
18813	KCNQ2	428151	potassium voltage-gated channel subfamily KQT member 2 isoform X11,potassium voltage-gated channel subfamily KQT member 2 isoform X12,potassium voltage-gated channel subfamily KQT member 2 isoform X6,potassium voltage-gated channel subfamily KQT member 2 isoform X8,potassium voltage-gated channel subfamily KQT member 2 isoform X9,potassium voltage-gated channel subfamily KQT member 2 isoform X7,p…	0	7.69685	0	10.1704	0	7.50702	25	0.0922962	19	0.0721127	36	0.125588	26.6667	0.0966656	248	0.809177	192	0.664455	245	0.790475	228.333	0.754702	15	0.0536338	17	0.0603984	27	0.0972932	19.6667	0.0704418	200	0.719276	148	0.519431	250	0.872832	199.333	0.703846	22	0.0712612	41	0.129612	37	0.120944	33.3333	0.107272
18861	LOC771734	771734	tyrosine-protein phosphatase non-receptor type substrate 1 isoform X3,tyrosine-protein phosphatase non-receptor type substrate 1 isoform X1,tyrosine-protein phosphatase non-receptor type substrate 1 isoform X2	0.006114	-2.2176	3.636e-05	-3.03341	1.221e-06	-3.47807	315	4.58868	337	5.04685	213	2.93196	288.333	4.18916	143	1.84103	125	1.7069	169	2.1515	145.667	1.89981	201	2.8358	243	3.40655	107	1.52137	183.667	2.58791	59	0.837241	49	0.67857	71	0.978097	59.6667	0.831303	191	2.44116	395	4.9271	154	1.98626	246.667	3.11817
18893	FOXS1	428156	forkhead box protein S1	2.318e-09	-5.48673	6.923e-05	-3.31895	0.0228406	-2.23126	141	4.32936	191	6.02909	112	3.24955	148	4.536	47	1.27541	20	0.575645	24	0.644012	30.3333	0.831689	164	4.87699	161	4.75732	124	3.71622	149.667	4.45018	68	2.03393	32	0.934064	32	0.929183	44	1.29906	183	4.92994	163	4.28558	119	3.23512	155	4.15021
19065	LOC426344	426344	collagen alpha-2(I) chain-like	1.858e-05	2.13313	9.811e-05	2.03262	2.04e-05	2.1414	445	10.7466	498	12.3639	870	19.8533	604.333	14.3213	1407	30.0299	1111	25.1505	1749	36.9131	1422.33	30.6979	410	9.58959	440	10.2258	652	15.3686	500.667	11.728	921	21.6668	993	22.7973	1125	25.6928	1013	23.3856	455	9.64074	309	6.38983	458	9.79301	407.333	8.60786
19097	LOC107057295	107057295	uncharacterized protein LOC107057295 isoform X1,uncharacterized protein LOC107057295 isoform X2,protein MANBAL-like isoform X3	0	4.28338	3.312e-06	2.62501	1.066e-06	2.73691	153	1.4822	176	1.75284	200	1.83083	176.333	1.68863	803	6.87511	816	7.41015	889	7.52656	836	7.27061	143	1.3417	217	2.02306	239	2.2599	199.667	1.87489	250	2.35927	618	5.6915	715	6.55042	527.667	4.86707	156	1.32595	221	1.83327	167	1.43242	181.333	1.53055
19257	FAM132A	419422	adipolin	8.424e-08	3.40404	8.62e-07	3.13334	5.665e-12	4.54073	1429	17.7911	1036	13.26	1479	17.3996	1314.67	16.1502	2898	31.8872	6200	72.3573	5547	60.3541	4881.67	54.8662	2544	30.6754	1216	14.5692	1653	20.0871	1804.33	21.7773	4508	54.6734	6406	75.8192	5948	70.0306	5620.67	66.8411	1896	20.7107	724	7.71839	1222	13.4704	1280.67	13.9665
19274	AGRN	396538	agrin isoform X6,agrin isoform X7,agrin isoform X5,agrin isoform X4,agrin isoform X3,agrin isoform X2,agrin precursor,agrin isoform X1	0	6.09012	0	6.06932	0	7.11193	264	1.18449	178	0.821032	275	1.1659	239	1.05714	1372	5.44036	1419	5.968	2032	7.9676	1607.67	6.45865	369	1.60345	200	0.863551	282	1.23495	283.667	1.23398	1727	7.54814	1734	7.396	1649	6.9967	1703.33	7.31361	523	2.0588	186	0.71459	362	1.43805	357	1.40381
19287	SLC2A5	419438	solute carrier family 2, facilitated glucose transporter member 5 isoform X1,solute carrier family 2, facilitated glucose transporter member 5 isoform X2	0.002933	-5.08666	0.0116793	-3.413	1.819e-06	-6.65665	18	0.227942	21	0.273391	22	0.263254	20.3333	0.254862	6	0.0671506	4	0.0474823	3	0.0332009	4.33333	0.0492779	27	0.331145	42	0.511838	36	0.444968	35	0.429317	16	0.197375	10	0.120385	4	0.0479025	10	0.121888	38	0.422202	123	1.33375	57	0.639093	72.6667	0.798348
19339	MRTO4	428192	mRNA turnover protein 4 homolog	6.915e-09	-2.35817	2.614e-09	-2.45216	7.852e-10	-2.54134	1002	50.946	889	46.4684	884	42.4713	925	46.6286	457	20.5355	387	18.4448	465	20.6621	436.333	19.8808	789	38.8528	574	28.0858	622	30.8679	661.667	32.6022	277	13.7197	281	13.5822	242	11.636	266.667	12.9793	714	31.8513	480	20.8978	469	21.1132	554.333	24.6208
19408	PTCHD2	419497	patched domain-containing protein 2,patched domain-containing protein 2 isoform X4,patched domain-containing protein 2 isoform X2,patched domain-containing protein 2 isoform X1,patched domain-containing protein 2 isoform X3	0.0355363	2.81317	0.001161	3.78783	0.007827	2.92186	15	0.0548637	15	0.0564026	15	0.0518426	15	0.0543696	86	0.277997	30	0.102857	27	0.086305	47.6667	0.15572	15	0.053136	20	0.0703973	18	0.0642601	17.6667	0.0625978	102	0.363426	58	0.201671	37	0.12798	65.6667	0.231026	24	0.0770179	56	0.175388	52	0.168397	44	0.140268
19411	LACTBL1	769085	putative beta-lactamase-like 1	0.0001619	4.73606	0.0468484	2.52267	0.0280171	2.76031	6	0.0585454	12	0.120375	6	0.0553216	8	0.0780807	24	0.206967	53	0.484773	50	0.426373	42.3333	0.372704	16	0.151205	17	0.159633	16	0.152383	16.3333	0.154407	40	0.38021	39	0.361766	44	0.406014	41	0.382664	19	0.16266	12	0.100263	7	0.0604753	12.6667	0.1078
19457	LOC107057348	107057348	mRNA turnover protein 4 homolog	2.994e-09	3.51873	2.556e-09	3.63497	1.888e-13	4.87166	137	7.22193	129	6.99096	137	6.82425	134.333	7.01238	418	19.4741	587	29.0062	559	25.7527	521.333	24.7443	114	5.82024	120	6.0876	58	2.98425	97.3333	4.96403	205	10.5271	457	22.9019	398	19.841	353.333	17.7566	67	3.0988	78	3.52083	46	2.14698	63.6667	2.92221
19494	GKN2	419515	gastrokine-2	5.428e-10	19.0603	1.285e-09	17.8615	3.601e-11	21.5567	33	2.01343	19	1.19177	68	3.92043	40	2.37521	2156	116.257	133	7.60669	292	15.5699	860.333	46.4779	41	2.42276	23	1.35047	94	5.59792	52.6667	3.12371	1532	91.055	507	29.4072	729	42.0628	922.667	54.175	62	3.31896	33	1.72407	148	7.99509	81	4.34604
19496	ARHGAP25	419516	rho GTPase-activating protein 25 isoform X1,rho GTPase-activating protein 25	0.0004006	16.1852	0.003693	7.03113	0.0001374	6.87473	0	0	1	0.0116742	2	0.0214608	1	0.011045	26	0.260937	16	0.170316	18	0.178634	20	0.203296	1	0.0109981	3	0.0327845	2	0.0221676	2	0.0219834	13	0.143807	10	0.107953	21	0.225518	14.6667	0.159093	0	0	3	0.0291712	8	0.0804346	3.66667	0.0365352
19906	COL9A2	396524	collagen alpha-2(IX) chain precursor,collagen alpha-2(IX) chain isoform X2,collagen alpha-2(IX) chain isoform X1	3.222e-06	-4.09499	1.608e-07	-4.83784	4.788e-06	-4.07621	257	4.25352	161	2.7394	98	1.53265	172	2.84185	55	0.804499	41	0.636091	45	0.650887	47	0.697159	236	3.78295	193	3.07401	87	1.40543	172	2.75413	32	0.515925	38	0.597889	35	0.54781	35	0.553875	231	3.35439	212	3.00448	91	1.33351	178	2.56412
19916	COL16A1	430477	collagen alpha-1(XVI) chain isoform X3,collagen alpha-1(XVI) chain isoform X4,collagen alpha-1(XVI) chain isoform X2,collagen alpha-1(XVI) chain isoform X1	9.306e-08	-5.0695	6.484e-11	-6.88915	1.657e-09	-5.92041	483	4.26176	870	7.89178	391	3.26001	581.333	5.13785	209	1.6298	82	0.678228	101	0.778827	130.667	1.02895	572	4.88811	1441	12.236	695	5.98551	902.667	7.70319	179	1.53857	82	0.687824	123	1.02635	128	1.08425	881	6.8203	2073	15.6624	1016	7.93731	1323.33	10.14
19991	LOC426640	426640	biogenesis of lysosome-related organelles complex 1 subunit 3	5.159e-06	2.05691	5.667e-07	2.15281	1.323e-08	2.34118	440	8.87985	280	5.80932	335	6.3885	351.667	7.02589	973	17.3546	707	13.375	733	12.9281	804.333	14.5525	477	9.32341	462	8.97278	504	9.92793	481	9.40804	1070	21.0358	961	18.4373	1042	19.8869	1024.33	19.7867	449	7.95034	695	12.0104	409	7.30827	517.667	9.08965
20011	BLOC1S3	426500	biogenesis of lysosome-related organelles complex 1 subunit 3	0.0108983	-2.76957	0.0486073	-2.34899	0.0141187	-2.70538	35	1.03178	31	0.9395	42	1.16996	36	1.04708	16	0.416858	5	0.138169	22	0.566789	14.3333	0.373939	41	1.1706	34	0.964566	44	1.26604	39.6667	1.13374	17	0.488193	18	0.504447	15	0.418176	16.6667	0.470272	32	0.82767	47	1.18642	41	1.07015	40	1.02808
20119	C24H11ORF63	101749107	uncharacterized protein C11orf63 homolog isoform X2,uncharacterized protein C11orf63 homolog isoform X1	1.047e-05	7.1868	1.362e-06	7.96997	2.09e-08	18.3008	7	0.128692	3	0.0567009	4	0.0694889	4.66667	0.0849607	25	0.406202	52	0.896145	36	0.578409	37.6667	0.626918	7	0.12464	2	0.0353848	6	0.107666	5	0.0892303	38	0.680549	55	0.961256	28	0.48681	40.3333	0.709538	2	0.0322605	3	0.0472273	2	0.0325554	2.33333	0.0373477
20147	C1QTNF5	769989	complement C1q tumor necrosis factor-related protein 5	2.168e-05	-7.29277	5.431e-05	-6.29246	2.259e-05	-5.31977	32	1.05444	50	1.69378	24	0.747284	35.3333	1.16517	7	0.203854	4	0.123553	5	0.143986	5.33333	0.157131	29	0.925496	65	2.06119	29	0.932709	41	1.30647	7	0.224695	5	0.156627	7	0.218131	6.33333	0.199818	57	1.64791	135	3.80912	48	1.4004	80	2.28581
20220	LOC101748511	101748511	uncharacterized protein LOC101748511 isoform X2,uncharacterized protein LOC101748511 isoform X1,uncharacterized protein LOC101748511 isoform X3	0.000106	-3.45727	0.0001634	-3.70939	3.354e-05	-4.17442	53	0.331278	51	0.327718	59	0.348473	54.3333	0.335823	10	0.0552413	17	0.099606	25	0.136563	17.3333	0.0971369	54	0.326899	43	0.258653	35	0.21353	44	0.266361	10	0.0608889	16	0.0950732	9	0.0531993	11.6667	0.0697205	48	0.263235	52	0.278316	44	0.243505	48	0.261685
20276	BGLAP	396348	osteocalcin preproprotein	0.0005791	2.93779	0.0386776	2.22844	0.0129398	2.48449	16	1.7928	19	2.18867	28	2.96464	21	2.31537	61	6.04074	57	5.98698	88	8.61735	68.6667	6.88169	28	3.0386	16	1.7253	16	1.74988	20	2.17126	37	4.03865	46	4.89996	50	5.29822	44.3333	4.74561	12	1.17972	19	1.82299	22	2.1826	17.6667	1.72844
20387	PEAR1	100857779	platelet endothelial aggregation receptor 1 isoform X1,platelet endothelial aggregation receptor 1 isoform X2	0.002618	-7.21863	0.0282357	-5.55567	0.0003229	-12.0308	29	0.371719	36	0.474387	20	0.242241	28.3333	0.362782	8	0.0906263	2	0.0240307	3	0.0336059	4.33333	0.049421	14	0.173799	38	0.468741	6	0.0750659	19.3333	0.239202	3	0.0374593	3	0.0365561	4	0.0484868	3.33333	0.0408341	15	0.168692	76	0.834158	9	0.10214	33.3333	0.36833
20445	KRTAP10-4	425968	keratin associated protein 10-4	2.318e-09	11.7542	6.453e-08	9.76204	7.587e-08	9.81805	133	10.1108	54	4.22029	174	12.4993	120.333	8.94347	361	24.2544	2365	168.534	1805	119.92	1510.33	104.236	163	12.0012	50	3.65795	79	5.86188	97.3333	7.17369	292	21.6242	1524	110.139	1058	76.0619	958	69.2751	100	6.66993	49	3.18969	44	2.9616	64.3333	4.27374
20511	ECM1_1	107049123	extracellular matrix protein 1	0	4.68866	0	4.32784	1.888e-13	3.35106	317	10.8856	380	13.4149	367	11.9085	354.667	12.0697	2063	62.6092	1380	44.4213	2136	64.1019	1859.67	57.0441	302	10.0439	387	12.7889	373	12.5019	354	11.7782	1719	57.5028	1337	43.646	1480	48.0618	1512	49.7369	415	12.5033	1150	33.8148	600	18.2424	721.667	21.5202
20698	LAD1	421160	ladinin-1	0	4.26319	0	4.38952	1.183e-12	3.70199	236	5.03352	134	2.93818	247	4.97803	205.667	4.31658	1179	22.2239	764	15.2747	972	18.1177	971.667	18.5388	249	5.14354	96	1.97044	189	3.93456	178	3.68285	720	14.9594	878	17.8023	728	14.6838	775.333	15.8152	228	4.26659	161	2.94038	250	4.72104	213	3.976
20710	DENND2D	421153	DENN domain-containing protein 2D	0.0001949	-2.76506	0.0009778	-2.76843	0.0001549	-3.24826	69	1.02859	89	1.36394	107	1.50722	88.3333	1.29992	36	0.474288	29	0.405238	41	0.534139	35.3333	0.471222	68	0.981758	66	0.946822	40	0.582005	58	0.836862	20	0.290431	27	0.382629	15	0.211461	20.6667	0.29484	59	0.771668	50	0.638234	53	0.69953	54	0.703144
20951	MDFI	419921	myoD family inhibitor isoform X3,myoD family inhibitor isoform X2,myoD family inhibitor isoform X1,myoD family inhibitor isoform X4	8.815e-05	-2.75243	1.213e-09	-4.31697	1.315e-13	-6.09057	148	3.60919	171	4.28704	147	3.3874	155.333	3.76121	82	1.7673	32	0.731506	76	1.61972	63.3333	1.37284	179	4.2277	272	6.38335	144	3.42756	198.333	4.67954	44	1.04525	43	0.996868	49	1.13003	45.3333	1.05738	185	3.95827	246	5.13689	152	3.28193	194.333	4.1257
21092	LOC428299	428299	feather keratin Cos1-2-like	0.0295948	2.37139	0.001375	3.00838	0.0007592	3.10465	229	12.5764	77	4.34737	211	10.9498	172.333	9.2912	403	19.5603	575	29.6013	353	16.9424	443.667	22.0346	359	19.095	90	4.7566	288	15.4379	245.667	13.0965	644	34.4532	933	48.7108	628	32.6158	735	38.5933	224	10.7934	146	6.86583	311	15.1224	227	10.9272
21094	LOC428297	428297	feather keratin Cos1-2-like isoform X1,feather keratin Cos1-2-like isoform X2	0.002273	8.86256	3.128e-05	11.3941	0.0006272	6.04406	2	0.109966	0	0	3	0.155865	1.66667	0.0886103	19	0.923269	18	0.927726	15	0.720769	17.3333	0.857255	3	0.159754	2	0.105825	2	0.107333	2.33333	0.124304	22	1.17834	33	1.72489	28	1.4559	27.6667	1.45305	4	0.192963	6	0.282485	3	0.146045	4.33333	0.207164
21187	LIMD2	419955	LIM domain-containing protein 2,LIM domain-containing protein 2 isoform X1	0.0166737	-3.57672	0.003419	-4.82765	0.00353	-4.24052	25	0.177737	50	0.365445	24	0.161232	33	0.234805	18	0.113099	7	0.0466506	6	0.0372793	10.3333	0.0656763	26	0.179026	34	0.232621	30	0.208178	30	0.206608	11	0.076182	3	0.020276	4	0.0268934	6	0.0411171	24	0.149705	83	0.505283	27	0.169957	44.6667	0.274982
21519	LOC107055329	107055329	endogenous retrovirus group K member 18 Pol protein-like	1.379e-07	6.92371	3.422e-07	6.90342	0.0001549	4.21671	6	0.14122	6	0.145181	11	0.244647	7.66667	0.177016	90	1.87213	38	0.838396	52	1.06961	60	1.26005	8	0.182364	4	0.090602	9	0.206758	7	0.159908	43	0.985906	63	1.40964	40	0.890332	48.6667	1.09529	9	0.185855	11	0.221695	10	0.208393	10	0.205314
21521	FBN3	395079	fibrillin-2	2.498e-10	-21.0958	9.525e-08	-13.9435	3.702e-05	-8.50322	1874	7.92386	2622	11.3976	927	3.7038	1807.67	7.67509	205	0.76607	35	0.138725	57	0.21063	99	0.371808	2393	9.79971	3189	12.9764	1343	5.54266	2308.33	9.43958	303	1.24805	100	0.401966	74	0.2959	159	0.648638	3985	14.7836	1995	7.22317	1420	5.3161	2466.67	9.10764
21566	TBXA2R	100857635	thromboxane A2 receptor	9.468e-09	-3.48868	9.711e-08	-3.35747	5.064e-06	-2.94817	282	7.77971	387	10.9759	273	7.1167	314	8.6241	100	2.43816	68	1.75851	135	3.25482	101	2.48383	248	6.62628	246	6.53103	193	5.19693	229	6.11808	69	1.85432	58	1.52112	75	1.95669	67.3333	1.77738	235	5.68812	169	3.99226	185	4.51881	196.333	4.73306
21769	PLVAP	100857417	plasmalemma vesicle-associated protein	1.126e-05	2.63502	3.075e-08	3.61682	4.09e-05	2.66449	101	3.04968	84	2.60752	79	2.25404	88	2.63708	220	5.87089	222	6.28358	332	8.76092	258	6.9718	36	1.05278	41	1.19138	28	0.825214	35	1.02313	103	3.02965	136	3.90386	139	3.96913	126	3.63421	48	1.27163	54	1.39619	42	1.12285	48	1.26356
21802	COMP	420120	cartilage oligomeric matrix protein	0.0220033	-2.249	8.475e-10	-5.07767	1.277e-09	-4.91957	177	1.97254	305	3.49435	246	2.59053	242.667	2.68581	128	1.26069	109	1.13867	124	1.20768	120.333	1.20235	582	6.28172	1686	18.0818	1926	20.95	1398	15.1045	377	4.09275	180	1.90698	255	2.68744	270.667	2.89572	1996	19.5164	2953	28.1795	2879	28.4074	2609.33	25.3678
22000	ACVRL1	100857446	serine/threonine-protein kinase receptor R3	0.0001461	-2.69249	1.247e-06	-3.28351	7.527e-05	-2.75152	377	8.83814	535	12.894	365	8.08562	425.667	9.93925	165	3.41862	113	2.48324	256	5.2449	178	3.71559	461	10.467	849	19.154	508	11.6241	606	13.7484	174	3.97366	118	2.6298	256	5.67553	182.667	4.093	525	10.7985	910	18.2675	451	9.36126	628.667	12.8091
22258	COL2A1_1	395069	collagen alpha-1(II) chain precursor	8.259e-12	-6.34251	2.958e-12	-6.43356	2.127e-10	-5.4592	494	7.55462	537	8.44256	213	3.07799	414.667	6.35839	116	1.5678	48	0.688093	59	0.788526	74.3333	1.01481	540	7.99803	975	14.349	443	6.61248	652.667	9.65318	139	2.07072	67	0.974053	91	1.31605	99	1.45361	1017	13.6456	714	9.34979	600	8.1241	777	10.3732
22271	LOC107049264	107049264	endogenous retrovirus group K member 8 Gag polyprotein-like	4.042e-07	5.42966	3.805e-08	5.82836	2.673e-06	4.49835	11	0.14689	36	0.494215	26	0.328076	24.3333	0.32306	136	1.60504	119	1.48959	190	2.21733	148.333	1.77065	25	0.323328	41	0.526885	36	0.46922	34	0.439811	229	2.9789	119	1.51067	240	3.0308	196	2.50679	21	0.24604	68	0.777546	90	1.06409	59.6667	0.695893
22323	LOC374195	374195	chromodomain-helicase-DNA-binding protein 1 isoform X4,chromodomain-helicase-DNA-binding protein 1 isoform X5,chromodomain-helicase-DNA-binding protein 1 isoform X3,chromodomain-helicase-DNA-binding protein 1 isoform X2,chromodomain-helicase-DNA-binding protein 1 isoform X1	0	2.72407	0	2.67416	0	2.63782	353	2.4041	326	2.28249	416	2.67715	365	2.45458	1209	7.277	1120	7.15017	969	5.7674	1099.33	6.73152	360	2.37456	332	2.17595	394	2.61908	362	2.38987	975	6.46851	992	6.42261	909	5.85449	958.667	6.24854	381	2.27661	483	2.81672	490	2.95469	451.333	2.68267
22429	ST8SIA5	414797	alpha-2,8-sialyltransferase 8E isoform X2,alpha-2,8-sialyltransferase 8E isoform X1,alpha-2,8-sialyltransferase 8E isoform X3	0.001603	-2.61528	0.023849	-2.17475	4.422e-05	-3.10897	254	1.42794	285	1.64716	277	1.47149	272	1.51553	130	0.645905	117	0.616572	99	0.486397	115.333	0.582958	234	1.27408	358	1.93684	256	1.40473	282.667	1.53855	172	0.94195	107	0.571852	103	0.547598	127.333	0.687133	263	1.29724	1072	5.16048	703	3.49922	679.333	3.31898
22597	DAB2	427449	disabled homolog 2 isoform X2,disabled homolog 2 isoform X4,disabled homolog 2 isoform X1,disabled homolog 2 isoform X3	0.000176	-2.82475	0.0006606	-2.62312	0.001213	-2.51718	429	5.06754	735	8.92567	501	5.59215	555	6.52845	238	2.48465	184	2.03741	239	2.46726	220.333	2.32977	705	8.06552	1165	13.2434	640	7.37895	836.667	9.56261	233	2.68113	349	3.91911	370	4.13322	317.333	3.57782	479	4.96434	1706	17.2559	574	6.0033	919.667	9.40783
22615	LOC107051935	107051935	zinc finger protein 131-like isoform X1,zinc finger protein 131-like isoform X2	0.0001045	-2.6644	0.007725	-2.1683	0.002008	-2.36495	195	0.895466	261	1.23217	229	0.993691	228.333	1.04044	131	0.53166	65	0.2798	92	0.369216	96	0.393559	161	0.716051	162	0.715916	147	0.658881	156.667	0.696949	60	0.268403	93	0.405994	62	0.269248	71.6667	0.314548	176	0.70911	134	0.526911	132	0.536694	147.333	0.590905
22626	EMB	395242	embigin	0.006747	-3.1803	5.29e-05	-5.16572	0.0002083	-4.73806	23	0.246333	28	0.308295	36	0.364333	29	0.30632	11	0.10412	11	0.110435	8	0.0748795	10	0.0964783	22	0.228203	55	0.566878	29	0.303157	35.3333	0.366079	9	0.0938985	7	0.0712713	4	0.0405136	6.66667	0.0685611	35	0.328889	39	0.357666	27	0.256033	33.6667	0.314196
22633	ITGA1	395951	integrin alpha-1 precursor	0.003815	-3.12743	0.0001759	-3.7129	0.0008849	-3.21702	59	0.710603	121	1.49822	71	0.808043	83.6667	1.00562	34	0.361911	24	0.270961	32	0.336824	30	0.323232	131	1.52809	305	3.53514	149	1.75161	195	2.27161	84	0.985544	34	0.389292	35	0.398648	51	0.591161	412	4.3537	283	2.91863	304	3.2418	333	3.50471
22649	ESM1	430807	endothelial cell-specific molecule 1	0.003707	-15.3964	0.0133089	-12.1354	0.0247378	-13.6123	20	0.357544	24	0.441088	2	0.0337855	15.3333	0.277472	1	0.0157996	2	0.0335158	0	0	1	0.0164385	14	0.242399	20	0.344082	7	0.122144	13.6667	0.236208	1	0.0174149	0	0	2	0.0338124	1	0.0170758	10	0.15685	22	0.336775	4	0.0633137	12	0.185646
22664	IL31RA	427140	interleukin-31 receptor subunit alpha isoform X1,interleukin-31 receptor subunit alpha isoform X2	4.929e-13	-4.05955	0	-5.93701	0	-6.55048	456	2.86653	955	6.17176	657	3.90264	689.333	4.31365	211	1.17226	122	0.718906	241	1.324	191.333	1.07172	455	2.77017	757	4.57952	502	3.08014	571.333	3.47661	85	0.520514	96	0.5737	105	0.624206	95.3333	0.572807	507	2.79632	800	4.30626	452	2.51576	586.333	3.20611
22876	NFIB	396209	nuclear factor 1 B-type isoform X2,nuclear factor 1 B-type isoform X5,nuclear factor 1 B-type isoform X1,nuclear factor 1 B-type,nuclear factor 1 B-type isoform X6,nuclear factor 1 B-type isoform X3,nuclear factor 1 B-type isoform X4	7.487e-07	-3.73971	9.597e-09	-4.4701	0	-8.29381	461	2.44268	834	4.54303	475	2.37827	590	3.12133	171	0.800773	196	0.973514	161	0.745538	176	0.839942	530	2.71985	950	4.84419	495	2.56003	658.333	3.37469	98	0.50584	184	0.926841	158	0.791716	146.667	0.741466	381	1.77124	1264	5.73496	432	2.02669	692.333	3.17763
22905	SLC24A2	414891	sodium/potassium/calcium exchanger 2,sodium/potassium/calcium exchanger 2 isoform X2,sodium/potassium/calcium exchanger 2 isoform X1	0.0006094	-2.88529	0.001853	-2.55182	0.0181496	-2.15445	47	0.904152	68	1.34483	65	1.18157	60	1.14351	21	0.357035	21	0.378689	27	0.453926	23	0.39655	64	1.19241	82	1.51806	122	2.29075	89.3333	1.66708	37	0.693373	24	0.438911	43	0.782274	34.6667	0.638186	82	1.38402	106	1.74609	88	1.49887	92	1.543
23041	SEMA4D	396331	semaphorin-4D isoform X3,semaphorin-4D isoform X4,semaphorin-4D isoform X2,semaphorin-4D isoform X5,semaphorin-4D precursor,semaphorin-4D isoform X1	2.266e-11	6.73283	2.122e-09	5.75698	3.632e-12	7.18934	13	0.0539123	11	0.0468976	16	0.0626997	13.3333	0.0545032	118	0.432488	89	0.345983	94	0.340683	100.333	0.373051	17	0.0682805	10	0.0399095	13	0.0526214	13.3333	0.0536038	64	0.258551	94	0.37059	72	0.282373	76.6667	0.303838	13	0.0473014	23	0.0816752	4	0.0146873	13.3333	0.047888
23048	SYK	427272	tyrosine-protein kinase SYK,tyrosine-protein kinase SYK isoform X1	0.002658	3.3182	0.0190352	3.23825	0.000121	6.25841	13	0.100344	5	0.0396764	16	0.1167	11.3333	0.0855734	37	0.252405	43	0.311127	46	0.310302	42	0.291278	10	0.074757	3	0.0222844	7	0.0527377	6.66667	0.0499264	14	0.105268	27	0.198123	24	0.175189	21.6667	0.159527	5	0.0338614	2	0.0132189	5	0.0341709	4	0.0270837
23121	CPLX1	427286	complexin-1	1.959e-07	3.10179	6.203e-10	3.70599	2.849e-08	3.27078	413	3.4201	306	2.6051	561	4.38989	426.667	3.4717	1667	12.2004	974	7.56081	1763	12.7591	1468	10.8401	306	2.45422	417	3.32321	712	5.75498	478.333	3.84414	2309	18.6266	1035	8.14801	1900	14.8795	1748	13.8847	789	5.73261	1011	7.16899	1138	8.34391	979.333	7.08184
23154	NRG1	373906	pro-neuregulin-1, membrane-bound isoform isoform X7,pro-neuregulin-1, membrane-bound isoform isoform X5,pro-neuregulin-1, membrane-bound isoform isoform X4,pro-neuregulin-1, membrane-bound isoform isoform X3,pro-neuregulin-1, membrane-bound isoform,pro-neuregulin-1, membrane-bound isoform isoform X1,pro-neuregulin-1, membrane-bound isoform isoform X10,pro-neuregulin-1, membrane-bound isoform isof…	0.003088	3.00719	4.128e-06	4.50224	4.458e-11	7.6455	35	0.278617	9	0.0736538	58	0.436283	34	0.262851	116	0.816102	102	0.761131	117	0.81396	111.667	0.797064	44	0.339231	18	0.137893	45	0.349644	35.6667	0.275589	182	1.41134	172	1.30163	123	0.925957	159	1.21298	29	0.202546	13	0.0886135	47	0.331265	29.6667	0.207475
23187	FBN2	374203	fibrillin-2 isoform X2,fibrillin-2 isoform X1	1.794e-10	-2.95102	4.376e-10	-2.89234	2.59e-06	-2.30709	892	4.02044	1385	6.41759	985	4.19513	1087.33	4.87772	286	1.13926	520	2.19701	415	1.63469	407	1.65699	1246	5.43913	1810	7.8509	1183	5.20437	1413	6.1648	523	2.29632	513	2.1981	409	1.74333	481.667	2.07925	1359	5.3742	1861	7.18245	1424	5.68272	1548	6.07979
23254	HAPLN1	396475	hyaluronan and proteoglycan link protein 1 precursor,hyaluronan and proteoglycan link protein 1 isoform X1,hyaluronan and proteoglycan link protein 1 isoform X2	0	-48.2886	1.599e-13	-24.53	1.088e-11	-18.1662	285	2.34533	262	2.21654	70	0.544326	205.667	1.70207	7	0.0509103	6	0.046284	1	0.007192	4.66667	0.0347954	485	3.86549	343	2.71635	120	0.963864	316	2.51524	22	0.176362	12	0.0938778	3	0.0233468	12.3333	0.0978621	557	4.02162	354	2.49448	90	0.655753	333.667	2.39062
23303	LPPR1	427306	lipid phosphate phosphatase-related protein type 1	3.82e-11	14.8854	1.416e-07	15.8474	0.0166739	3.49361	5	0.104799	3	0.064643	6	0.118833	4.66667	0.0960917	109	2.01911	70	1.37532	58	1.06241	79	1.48562	1	0.0202997	4	0.0806823	2	0.0409158	2.33333	0.0472993	22	0.44919	57	1.13575	37	0.733389	38.6667	0.772777	6	0.110338	8	0.14358	4	0.0742308	6	0.109383
23328	SVEP1	427338	sushi, von Willebrand factor type A, EGF and pentraxin domain-containing protein 1	0.0003226	-2.69016	0.006376	-2.26874	0.0102328	-2.19551	251	0.870578	272	0.969877	206	0.675153	243	0.838536	68	0.208445	127	0.412912	104	0.315243	99.6667	0.3122	255	0.856599	319	1.06477	165	0.558589	246.333	0.826654	84	0.283815	143	0.471511	96	0.314885	107.667	0.356737	225	0.684704	350	1.03949	143	0.439145	239.333	0.721113
23335	TMEM215	427341	transmembrane protein 215	0.0002733	3.44589	1.502e-07	5.36437	1.768e-07	5.24386	13	0.228601	6	0.108468	20	0.332327	13	0.223132	58	0.901385	43	0.708799	49	0.753024	50	0.787736	11	0.18734	13	0.219994	9	0.154473	11	0.187269	59	1.01067	58	0.969582	60	0.997775	59	0.992674	18	0.277711	7	0.105402	10	0.155694	11.6667	0.179603
23384	LOC107052380	107052380	endogenous retrovirus group K member 25 Pol protein-like	0	51.6245	0	30.3996	0	39.0061	1	0.0233507	8	0.192046	6	0.132389	5	0.115929	216	4.45761	311	6.8074	348	7.10162	291.667	6.12221	14	0.316615	2	0.044943	10	0.227916	8.66667	0.196491	213	4.84509	301	6.68173	283	6.24933	265.667	5.92538	11	0.225361	9	0.179954	5	0.103373	8.33333	0.169563
23425	SEMA6A	427387	semaphorin-6A isoform X5,semaphorin-6A isoform X4,semaphorin-6A isoform X3,semaphorin-6A isoform X2,semaphorin-6A isoform X1	6.844e-06	-4.44746	0.001968	-3.066	0.0130696	-2.57537	116	0.613201	116	0.630401	93	0.464546	108.333	0.569383	36	0.168188	30	0.148657	15	0.069297	27	0.128714	89	0.455657	134	0.681682	99	0.510805	107.333	0.549382	30	0.154486	29	0.145735	45	0.224959	34.6667	0.17506	84	0.389592	168	0.760453	113	0.528885	121.667	0.559643
23479	CDKN2B	395076	cyclin-dependent kinase inhibitor 2B	1.459e-07	2.60227	6.664e-07	2.49456	6.162e-06	2.33415	2383	59.2432	2204	56.3301	2131	50.061	2239.33	55.2114	5055	111.067	6720	156.605	7568	164.427	6447.67	144.033	1820	43.8217	2715	64.9556	2312	56.1019	2282.33	54.9598	5833	141.263	4426	104.604	6639	156.086	5632.67	133.984	2075	45.2605	5400	114.955	3922	86.3298	3799	82.1816
23564	LOC107049332	107049332	endogenous retrovirus group K member 113 Pol protein-like	0.0003924	17.4557	0.0008246	12.4105	3.293e-06	19.0897	0	0	2	0.0677041	1	0.0311152	1	0.0329398	13	0.378322	30	0.926003	21	0.604322	21.3333	0.636216	0	0	2	0.0633772	2	0.06428	1.33333	0.0425524	5	0.160385	17	0.532159	32	0.996478	18	0.563007	2	0.0577813	3	0.0845883	0	0	1.66667	0.0474565
23675	LOC101749670	101749670	coiled-coil domain-containing protein 81-like isoform X3,coiled-coil domain-containing protein 81-like isoform X2,coiled-coil domain-containing protein 81-like isoform X1	0.0007837	-1141.57	0.002701	-887.216	0.001353	-1072.04	131	2.68736	137	2.88928	135	2.61691	134.333	2.73118	0	0	0	0	0	0	0	0	124	2.46365	146	2.8823	58	1.16133	109.333	2.1691	0	0	0	0	0	0	0	0	168	3.02378	149	2.61733	123	2.23407	146.667	2.62506
23687	LOC107049379	107049379	coiled-coil domain-containing protein 81-like isoform X5,uncharacterized protein LOC107049379 isoform X2,uncharacterized protein LOC107049379 isoform X1,coiled-coil domain-containing protein 81-like isoform X4,coiled-coil domain-containing protein 81-like isoform X3,coiled-coil domain-containing protein 81-like isoform X6,coiled-coil domain-containing protein 81-like isoform X7,coiled-coil domain…	0.004528	-548.403	0.016506	-360.62	3.374e-05	-93.3344	56	0.904362	50	0.830115	89	1.35814	65	1.03087	0	0	0	0	0	0	0	0	64	1.00101	44	0.683816	25	0.394066	44.3333	0.692963	0	0	0	0	0	0	0	0	42	0.5951	53	0.732906	46	0.657734	47	0.661913
23691	LOC107049382	107049382	coiled-coil domain-containing protein 81-like isoform X8,coiled-coil domain-containing protein 81-like isoform X5,coiled-coil domain-containing protein 81-like isoform X7,coiled-coil domain-containing protein 81-like isoform X6,uncharacterized protein LOC107049382 isoform X1,uncharacterized protein LOC107049382 isoform X2,coiled-coil domain-containing protein 81-like isoform X3,coiled-coil domain…	1.479e-05	-4746.73	4.447e-05	-4392.28	0	-546.231	617	7.81752	596	7.76326	457	5.47143	556.667	7.0174	0	0	0	0	0	0	0	0	479	5.8779	562	6.85255	577	7.13566	539.333	6.62204	0	0	0	0	0	0	0	0	482	5.35818	551	5.97796	398	4.46483	477	5.26699
23692	LOC101749614	101749614	coiled-coil domain-containing protein 81-like isoform X4,coiled-coil domain-containing protein 81-like isoform X3,coiled-coil domain-containing protein 81-like isoform X1,coiled-coil domain-containing protein 81-like isoform X2,coiled-coil domain-containing protein 81-like isoform X5	3.752e-09	-392.235	0.0009343	-1459.83	0.001173	-1167.87	66	1.15458	216	3.88461	211	3.48789	164.333	2.84236	0	0	1	0.0163983	0	0	0.333333	0.00546611	158	2.67695	244	4.10772	137	2.33924	179.667	3.0413	0	0	0	0	0	0	0	0	144	2.21018	232	3.47524	106	1.64181	160.667	2.44241
23693	LOC107049383	107049383	uncharacterized protein LOC107049383	0.0366465	-186.969	0.0282357	-263.936	0.0360011	-205.601	23	0.701199	14	0.438789	29	0.835435	22	0.658474	0	0	0	0	0	0	0	0	24	0.708644	45	1.32026	28	0.833195	32.3333	0.954032	0	0	0	0	0	0	0	0	22	0.588467	33	0.86148	29	0.782798	28	0.744249
23747	LOC107049410	107049410	uncharacterized protein LOC107049410	6.668e-06	3.04969	4.758e-08	3.89667	1.39e-07	4.29127	33	1.25738	32	1.25348	48	1.72821	37.6667	1.41302	137	4.61341	110	3.92886	136	4.52867	127.667	4.35698	26	0.959467	29	1.06337	26	0.966945	27	0.996594	83	3.08073	110	3.98445	121	4.35999	104.667	3.80839	20	0.668605	17	0.554652	12	0.40483	16.3333	0.542696
23748	LOC107049409	107049409	uncharacterized protein LOC107049409	7.31e-06	3.5682	2.446e-05	3.36986	9.617e-05	3.34032	32	0.485755	18	0.280901	29	0.415974	26.3333	0.39421	95	1.2745	79	1.12413	140	1.85726	104.667	1.41863	37	0.543967	19	0.277558	25	0.37041	27	0.397311	73	1.07947	92	1.32763	107	1.53602	90.6667	1.31438	24	0.319643	24	0.311958	11	0.147842	19.6667	0.259814
23868	COL2A1_2	395069	collagen alpha-1(II) chain precursor	2.529e-05	-6.69279	9.98e-07	-6.6692	1.307e-05	-5.4501	31	3.24301	50	5.37738	16	1.58164	32.3333	3.40068	7	0.647191	3	0.29419	6	0.54855	5.33333	0.496644	59	5.97781	80	8.05395	39	3.98223	59.3333	6.00467	11	1.12099	7	0.696156	8	0.79145	8.66667	0.869532	71	6.51676	52	4.65809	58	5.37221	60.3333	5.51569
23914	LOC100857569	100857569	C-type lectin domain family 2 member B-like	0	-3.23969	4.109e-09	-2.25444	2.849e-08	-2.15849	613	8.77295	591	8.69534	629	8.50623	611	8.65818	172	2.17551	201	2.69651	254	3.17685	209	2.68296	627	8.69073	606	8.34623	560	7.82255	597.667	8.2865	245	3.41565	249	3.38771	294	3.97905	262.667	3.59414	703	8.82728	628	7.69596	688	8.7179	673	8.41371
24182	LGI3	107049625	leucine-rich repeat LGI family member 3	5.158e-08	-3.08265	0.0003187	-2.29908	0.000182	-2.3217	221	2.98658	264	3.66775	316	4.03524	267	3.56319	129	1.5407	70	0.886747	90	1.06292	96.3333	1.16346	189	2.4737	165	2.14584	230	3.03378	194.667	2.55111	96	1.26379	90	1.15623	65	0.830695	83.6667	1.08357	298	3.53333	183	2.11763	237	2.83575	239.333	2.8289
24418	LOC107049790	107049790	LOW QUALITY PROTEIN: voltage-dependent P/Q-type calcium channel subunit alpha-1A-like	6.88e-05	-2.98852	0.0001801	-2.82737	7.631e-08	-3.8662	70	0.750729	70	0.771787	87	0.881669	75.6667	0.801395	37	0.350699	16	0.160852	31	0.290553	28	0.267368	68	0.706313	92	0.949523	86	0.900241	82	0.852026	29	0.302974	34	0.346646	23	0.23327	28.6667	0.294297	142	1.33616	118	1.08364	112	1.06351	124	1.1611
24437	LOC107049115	107049115	uncharacterized protein LOC107049115	5.146e-07	2.88945	1.535e-07	2.99929	2.438e-05	2.45113	60	2.76522	51	2.41636	48	2.09036	53	2.42398	183	7.45378	126	5.44338	203	8.17621	170.667	7.02446	45	2.0086	53	2.35064	66	2.96891	54.6667	2.44272	167	7.49749	147	6.44046	174	7.58357	162.667	7.17384	86	3.47746	75	2.95976	70	2.85637	77	3.09787
24534	LOC100858490	100858490	uncharacterized protein LOC100858490 isoform X3,uncharacterized protein LOC100858490 isoform X1,uncharacterized protein LOC100858490 isoform X2,uncharacterized protein LOC100858490 isoform X4	0.002933	-2.30383	0.001144	-2.45798	0.0001084	-2.72313	91	1.59487	52	0.936916	101	1.67265	81.3333	1.40148	39	0.604082	37	0.607863	41	0.627979	39	0.613308	90	1.52767	92	1.55168	79	1.3514	87	1.47692	34	0.580475	36	0.599802	35	0.580094	35	0.58679	111	1.70684	117	1.75585	91	1.41209	106.333	1.62493
24559	LOC107049890	107049890	pre-mRNA-splicing factor CWC22-like	0.003815	2.01227	0.001207	2.16251	0.001881	2.08158	68	2.55393	58	2.23945	83	2.94563	69.6667	2.57967	191	6.33987	131	4.61202	145	4.75933	155.667	5.23707	62	2.25525	55	1.9879	67	2.45612	61.3333	2.23309	116	4.24404	153	5.46277	126	4.47525	131.667	4.72735	84	2.76799	62	1.99393	70	2.32775	72	2.36322
24732	LOC101749444	101749444	LOW QUALITY PROTEIN: voltage-dependent P/Q-type calcium channel subunit alpha-1A-like	0.0001277	-2.65981	4.074e-05	-2.79081	0.0111749	-2.01015	108	1.91481	86	1.56753	104	1.74236	99.3333	1.74156	46	0.720789	37	0.614928	41	0.635279	41.3333	0.656998	88	1.51108	134	2.28633	120	2.07663	114	1.95801	49	0.846291	40	0.674193	32	0.536536	40.3333	0.685673	156	2.42668	168	2.55052	111	1.74246	145	2.23989
24975	LOC101750591	101750591	uncharacterized protein LOC101750591	0.0004158	24.9592	0.002843	8.32528	0.006817	29.4835	2	0.0260309	0	0	0	0	0.666667	0.00867698	17	0.195549	16	0.195209	32	0.363989	21.6667	0.251582	0	0	5	0.0626271	0	0	1.66667	0.0208757	8	0.101431	18	0.222717	18	0.221554	14.6667	0.181901	0	0	1	0.0111449	0	0	0.333333	0.00371498
24976	LOC101751013	101751013	uncharacterized protein LOC101751013	0	27.7461	0	34.8341	0	51.5715	6	0.13759	5	0.117875	6	0.130014	5.66667	0.128493	188	3.81015	146	3.13841	200	4.00816	178	3.65224	4	0.0888382	2	0.0441366	3	0.067148	3	0.0667076	85	1.89879	116	2.52881	122	2.64572	107.667	2.35777	1	0.0201198	5	0.0981803	0	0	2	0.0394334
25149	EPPK1	429489	LOW QUALITY PROTEIN: epiplakin	6.696e-06	-3.84083	1.05e-07	-4.68099	0.00469	-2.60244	396	1.50534	311	1.21539	521	1.87145	409.333	1.53073	194	0.651762	125	0.445421	33	0.109631	117.333	0.402271	357	1.31435	366	1.33892	571	2.11861	431.333	1.59063	95	0.351791	73	0.263806	106	0.381059	91.3333	0.332219	378	1.26072	310	1.00907	442	1.48765	376.667	1.25248
25408	TMEM107	107050552	transmembrane protein 107 isoform X1,transmembrane protein 107 isoform X2	7.367e-05	2.26576	1.448e-06	2.57282	7.05e-06	2.43258	64	2.09284	69	2.31964	72	2.2248	68.3333	2.21243	195	5.63559	135	4.1382	186	5.31555	172	5.02978	83	2.62868	71	2.23433	56	1.78739	70	2.2168	169	5.38351	194	6.03088	173	5.34995	178.667	5.58811	83	2.38134	70	1.96008	80	2.31625	77.6667	2.21922
25449	SCX_1	374101	basic helix-loop-helix transcription factor scleraxis	2.566e-10	-14.251	2.459e-08	-8.60139	3.611e-09	-9.22177	81	5.44049	106	7.31935	83	5.26783	90	6.00922	13	0.771692	3	0.188884	5	0.293495	7	0.418023	108	7.02554	169	10.9237	116	7.60476	131	8.51802	29	1.89746	8	0.510816	7	0.444629	14.6667	0.950968	133	7.83773	234	13.4582	152	9.03929	173	10.1117
25520	LOC107050639	107050639	basic salivary proline-rich protein 1-like	7.367e-05	-4.31102	0.0006587	-3.74382	0.0003153	-5.59055	45	1.43096	50	1.63455	50	1.5024	48.3333	1.52264	11	0.30914	13	0.387506	13	0.361273	12.3333	0.35264	49	1.50909	48	1.46889	40	1.24151	45.6667	1.40649	10	0.309768	20	0.604597	6	0.180431	12	0.364932	33	0.920692	17	0.462894	32	0.900954	27.3333	0.761513
25587	SCX_2	374101	basic helix-loop-helix transcription factor scleraxis	4.909e-10	-20.6041	2.24e-10	-10.8093	2.518e-11	-12.0321	47	5.38113	62	7.29762	46	4.97662	51.6667	5.88512	4	0.404746	4	0.429295	0	0	2.66667	0.278014	64	7.09673	95	10.4672	74	8.26955	77.6667	8.61117	8	0.892251	3	0.326526	10	1.08273	7	0.767171	56	5.62535	143	14.0194	74	7.50145	91	9.04873
26617	LOC101751171	101751171	germin-like protein subfamily 2 member 2	0.0225252	-4.85478	0.004897	-5.11807	0.003667	-4.93157	9	0.614094	12	0.841758	11	0.709228	10.6667	0.721693	6	0.361819	0	0	1	0.0596307	2.33333	0.140483	10	0.660839	22	1.4446	16	1.06558	16	1.05701	4	0.265873	2	0.129731	3	0.19358	3	0.196395	21	1.25718	19	1.1101	16	0.966608	18.6667	1.1113
[truncated: 8 more columns]
