# Supplementary material for: Distinct cell proliferation, myogenic differentiation, and gene expression in skeletal muscle myoblasts of layer and broiler chickens
Source: Sci Rep. 2019 Nov 11;9:16527. doi: 10.1038/s41598-019-52946-4 (PMC6848216; doi:10.1038/s41598-019-52946-4)
Supplement: Supplementary file 3 — Supplementary Data 2 [file 41598_2019_52946_MOESM3_ESM.xlsx]

## Sheet: 840 DEGs
				UKC d0 vs UKC d1		UKC d0 vs UKC d2		UKC d1 vs UKC d2		WL d0 vs WL d1		WL d0 vs WL d2		WL d1 vs WL d2		UKC P04 d0		UKC P05 d0		UKC P07 d0		UKC d0 means		WL P08 d0		WL P09 d0		WL P10 d0		WL d0 means		UKC P04 d1		UKC P05 d1		UKC P07 d1		UKC d1 means		WL P08 d1		WL P09 d1		WL P10 d1		WL d1 means		UKC P04 d2
#	Name	GeneID	Products	FDR p-value correction	Fold change	FDR p-value correction	Fold change	FDR p-value correction	Fold change	FDR p-value correction	Fold change	FDR p-value correction	Fold change	FDR p-value correction	Fold change	Total counts	RPKM	Total counts	RPKM	Total counts	RPKM	Total counts	RPKM	Total counts	RPKM	Total counts	RPKM	Total counts	RPKM	Total counts	RPKM	Total counts	RPKM	Total counts	RPKM	Total counts	RPKM	Total counts	RPKM	Total counts	RPKM	Total counts	RPKM	Total counts	RPKM	Total counts	RPKM	Total counts	RPKM
28	MIOX	107052518	inositol oxygenase isoform X1,inositol oxygenase isoform X2	0.980494	1.53618	0.0558965	2.70843	0.858982	1.7631	0.153406	2.99641	0.00676	4.43019	0.999936	1.4785	19	0.752445	20	0.814264	31	1.16007	23.3333	0.908926	5	0.175	5	0.185614	8	0.276878	6	0.212498	9	0.345197	46	1.75312	50	1.93271	35	1.34367	17	0.65583	8	0.301185	23	0.861382	16	0.606132	13	0.4517
68	TUBAL3	416694	tubulin alpha-3 chain	0.999919	1.51472	0.0427613	2.86403	0.774108	1.8908	0.38714	2.05724	0.00314	4.03371	0.963528	1.96073	2117	53.3029	1935	50.087	2416	57.4815	2156	53.6238	3940	87.6746	155	3.65832	399	8.77972	1498	33.3709	2397	58.4522	2804	67.9423	4389	107.862	3196.67	78.0856	4729	115.99	1426	34.1327	1495	35.5973	2550	61.9067	8900	196.61
69	LOC416695	416695	tubulin alpha chain	0.921774	1.55834	0.0448031	2.72146	0.862192	1.74639	0.351593	2.05194	0.000864	4.37736	0.762535	2.13328	236	14.3068	254	15.8299	326	18.6745	272	16.2704	602	32.2534	23	1.30701	78	4.13241	234.333	12.5643	342	20.0798	376	21.9357	527	31.1829	415	24.3995	727	42.9326	227	13.0821	242	13.8737	398.667	23.2961	1043	55.4755
110	PODXL	395755	podocalyxin precursor,podocalyxin isoform X3,podocalyxin isoform X1,podocalyxin isoform X2	7.2e-06	-2.8669	1.14e-13	-4.55554	0.280617	-1.58901	6.06e-11	-3.94318	0	-6.76624	0.195463	-1.71593	634	5.84269	532	5.04021	825	7.1842	663.667	6.02237	890	7.24872	1500	12.9579	1218	9.80954	1202.67	10.0054	294	2.62406	166	1.47219	220	1.97889	226.667	2.02505	146	1.31068	371	3.25027	306	2.66681	274.333	2.40925	179	1.44731
128	LOC419112	419112	transmembrane protein 110-like,transmembrane protein 110-like isoform X1	0.176829	-2.11494	6.23e-06	-4.70868	0.212299	-2.22639	0.551913	-1.55758	0.00571	-2.62784	0.908339	-1.68713	151	4.72852	74	2.38229	106	3.13657	110.333	3.41579	204	5.64581	147	4.31505	149	4.07768	166.667	4.67951	88	2.66891	27	0.813663	39	1.19203	51.3333	1.5582	46	1.40323	155	4.61426	84	2.48756	95	2.83502	37	1.01657
129	ITIH5	419111	inter-alpha-trypsin inhibitor heavy chain H5 isoform X2,inter-alpha-trypsin inhibitor heavy chain H5 isoform X1	0.281299	4.63706	0.0125036	7.6768	0.999842	1.65553	0.401919	2.17761	5.04e-05	6.37696	0.130655	2.92842	0	0	2	0.0183198	1	0.008419	1	0.00891293	9	0.0708707	3	0.0250564	2	0.0155734	4.66667	0.0371668	7	0.0604057	6	0.051447	2	0.0173933	5	0.043082	17	0.147553	5	0.0423514	5	0.0421301	9	0.0773447	8	0.0625392
130	ITIH2	419110	inter-alpha-trypsin inhibitor heavy chain H2 precursor	0.777	1.99192	0.682331	1.74954	0.999842	-1.13854	0.17396	4.81785	0.0207583	6.91739	0.999936	1.43578	1	0.0162436	5	0.0834963	3	0.0460475	3	0.0485958	2	0.0287118	1	0.0152266	0	0	1	0.0146461	5	0.0786605	4	0.0625281	9	0.142692	6	0.094627	8	0.126589	3	0.0463261	3	0.0460841	4.66667	0.0729996	3	0.0427554
157	MCM10	429525	protein MCM10 homolog isoform X1,protein MCM10 homolog isoform X2	0.244433	-1.55108	1.8e-07	-2.97718	0.0317436	-1.91943	0.00279	-2.10505	4.02e-14	-4.56854	0.00481	-2.17028	635	7.06996	577	6.60439	659	6.93314	623.667	6.86916	666	6.55337	766	7.99452	772	7.5117	734.667	7.3532	470	5.06809	380	4.07154	339	3.68398	396.333	4.27454	159	1.72449	395	4.18082	382	4.0221	312	3.30914	336	3.28223
181	CACNA2D1_1	768444	calcium channel, voltage-dependent, alpha 2/delta subunit 1 preproprotein	0.0177896	2.51307	6.45e-10	5.33729	0.0413239	2.12381	0.000662	3.04971	3.23e-08	4.52603	0.954649	1.48409	29	2.81575	16	1.59709	24	2.20196	23	2.20493	28	2.40271	15	1.36524	22	1.8668	21.6667	1.87825	52	4.88993	59	5.51291	60	5.68621	57	5.36302	86	8.13423	46	4.24596	41	3.76467	57.6667	5.38162	123	10.4782
200	FGL2	768821	fibroleukin precursor	0.832125	2.79527	0.252427	3.97279	0.999842	1.42125	0.191274	9.93931	0.0423348	14.2041	0.999936	1.42909	0	0	3	0.0465628	0	0	1	0.0155209	0	0	1	0.0141522	0	0	0.333333	0.0047174	1	0.014622	7	0.101703	1	0.014736	3	0.043687	1	0.014707	2	0.0287049	9	0.128497	4	0.0573029	2	0.0264923
203	LRRC17	395440	leucine-rich repeat-containing protein 17 precursor,leucine-rich repeat-containing protein 17 isoform X1	0.0844052	-2.59813	0.000176	-4.01479	0.945556	-1.54526	0.999994	-1.16577	0.0505016	-2.28497	0.690455	-1.96006	442	4.94676	288	3.31364	844	8.9257	524.667	5.7287	816	8.07117	82	0.860266	373	3.64826	423.667	4.19323	306	3.31683	102	1.09858	179	1.95536	195.667	2.12359	229	2.49664	308	3.27696	402	4.25472	313	3.34277	171	1.67912
260	GTSE1	425204	G2 and S phase-expressed protein 1	0.207436	-1.52065	2.08e-08	-2.89462	0.0143884	-1.90354	0.0100745	-1.83497	0	-4.56101	2.91e-05	-2.48561	951	17.711	783	14.9913	940	16.5421	891.333	16.4148	957	15.7515	1073	18.7319	1017	16.5524	1015.67	17.012	675	12.175	518	9.28378	538	9.77957	577	10.4128	300	5.44259	619	10.9591	562	9.89796	493.667	8.76655	487	7.95752
296	LOC417741	417741	secreted frizzled-related protein 5-like	0.999919	1.43256	0.249763	-3.3831	0.285009	-4.84651	0.999994	-1.2464	2.4e-05	-12.4958	0.00143	-10.0256	7	0.271977	3	0.119831	7	0.257001	5.66667	0.21627	47	1.61391	54	1.96675	72	2.44481	57.6667	2.00849	15	0.564455	2	0.074782	7	0.265465	8	0.301567	5	0.189246	89	3.28735	31	1.13905	41.6667	1.53855	4	0.136358
313	LMOD2	417751	leiomodin-2	0.63366	2.03181	0.000243	6.45741	0.190268	3.17817	0.768123	1.73372	0.00369	4.63498	0.573931	2.67343	176	3.99529	165	3.85065	208	4.4617	183	4.10255	291	5.83817	11	0.234072	22	0.436452	108	2.16956	337	7.40917	320	6.99066	437	9.68261	364.667	8.02748	336	7.43014	76	1.6401	49	1.05191	153.667	3.37405	1474	29.3575
314	ASB15	417752	ankyrin repeat and SOCS box protein 15	0.256707	2.71529	0.000379	5.73472	0.595199	2.11201	0.0799256	3.34611	2.87e-05	7.88426	0.675145	2.35624	12	0.233028	8	0.159709	16	0.293594	12	0.228777	23	0.394732	1	0.0182032	2	0.0339418	8.66667	0.148959	25	0.470186	35	0.654074	36	0.682345	32	0.602201	56	1.05934	9	0.166146	8	0.146914	24.3333	0.457467	80	1.36302
320	CADPS2	417756	calcium-dependent secretion activator 2 isoform X16,calcium-dependent secretion activator 2 isoform X14,calcium-dependent secretion activator 2 isoform X13,calcium-dependent secretion activator 2 isoform X12,calcium-dependent secretion activator 2 isoform X10,calcium-dependent secretion activator 2 isoform X8,calcium-dependent secretion activator 2 isoform X9,calcium-dependent secretion activator…	0.0859008	2.38469	8.24e-06	4.13669	0.382812	1.73469	0.543287	1.47177	0.207207	1.60136	0.999936	1.08805	15	0.146303	10	0.100271	11	0.101381	12	0.115985	24	0.206882	46	0.420573	40	0.340958	36.6667	0.322804	21	0.198374	32	0.300362	32	0.30464	28.3333	0.267792	53	0.50357	51	0.472884	39	0.359728	47.6667	0.445394	57	0.48778
327	CPED1	417761	cadherin-like and PC-esterase domain-containing protein 1 isoform X1,cadherin-like and PC-esterase domain-containing protein 1 isoform X2,cadherin-like and PC-esterase domain-containing protein 1 isoform X3	0.099585	2.78416	6.78e-07	6.38771	0.0843065	2.29431	0.00143	4.11966	0.00078	3.82404	0.999936	-1.0773	8	0.0600733	5	0.038599	5	0.0354783	6	0.0447169	10	0.066365	4	0.0281561	5	0.0328125	6.33333	0.0424445	20	0.145454	17	0.122849	13	0.0952818	16.6667	0.121195	16	0.11704	23	0.164188	31	0.220141	23.3333	0.167123	51	0.336007
352	PPP1R3A	101747406	protein phosphatase 1 regulatory subunit 3A	0.264755	6.68814	5.53e-05	38.0106	0.023607	5.68329	0.999994	1.85283	0.00499	11.1049	0.173538	5.99349	0	0	0	0	2	0.0202545	0.666667	0.00675149	3	0.0284157	0	0	0	0	1	0.00947191	2	0.0207598	7	0.0721972	6	0.0627648	5	0.0519072	5	0.0522013	0	0	0	0	1.66667	0.0174004	30	0.282096
363	LSMEM1	417778	leucine-rich single-pass membrane protein 1	0.423619	2.29773	0.000199	5.74521	0.260425	2.50038	0.0444089	4.42342	2.19e-06	12.5457	0.25541	2.83621	5	0.174484	9	0.322881	7	0.230826	7	0.24273	8	0.246731	1	0.0327119	0	0	3	0.0931477	10	0.337979	17	0.570909	21	0.715287	16	0.541392	27	0.917849	3	0.0995243	5	0.165007	11.6667	0.394127	42	1.28594
394	ANO6	417802	anoctamin-6 isoform X3,anoctamin-6 isoform X1,anoctamin-6 isoform X2	0.184563	2.41377	4.68e-06	5.89978	0.188678	2.44421	0.449483	1.81995	0.00753	3.07833	0.999936	1.69144	40	0.265052	47	0.320171	49	0.306809	45.3333	0.297344	97	0.568054	21	0.13044	35	0.202683	51	0.300392	68	0.436398	191	1.21797	66	0.426864	108.333	0.693743	143	0.923056	45	0.283469	47	0.29452	78.3333	0.500348	147	0.854622
404	SLC38A4	417809	sodium-coupled neutral amino acid transporter 4,sodium-coupled neutral amino acid transporter 4 isoform X1	0.173895	3.39363	4.35e-06	10.8251	0.1432	3.18984	0.0063	5.68579	7.38e-07	12.4136	0.840212	2.18326	7	0.0997278	8	0.117172	4	0.0538492	6.33333	0.0902495	11	0.138503	6	0.080129	2	0.0249015	6.33333	0.0811778	24	0.331156	24	0.32905	17	0.236397	21.6667	0.298868	73	1.01312	14	0.189613	6	0.0808381	31	0.427858	76	0.949987
433	TBC1D30	417830	TBC1 domain family member 30 isoform X2,TBC1 domain family member 30 isoform X1	0.0863229	3.3393	6.38e-05	5.91814	0.538584	1.77227	0.45567	1.94557	0.0905705	2.42178	0.999936	1.24476	4	0.0404579	5	0.0519909	2	0.019115	3.66667	0.037188	3	0.0268172	7	0.0663685	5	0.0441969	5	0.0457942	13	0.127347	14	0.136271	10	0.0987231	12.3333	0.120781	7	0.0689705	10	0.0961536	9	0.0860861	8.66667	0.0837367	18	0.159736
470	PTPRR	771985	receptor-type tyrosine-protein phosphatase R	0.992891	1.447	0.00869	2.93628	0.386551	2.02922	0.0239765	3.96378	0.000102	6.32908	0.999936	1.59673	12	0.176109	13	0.196136	20	0.277352	15	0.216532	6	0.0778213	5	0.0687844	2	0.0256512	4.33333	0.057419	17	0.241631	25	0.353079	22	0.315136	21.3333	0.303282	23	0.328813	7	0.0976607	16	0.222058	15.3333	0.216177	18	0.231771
495	CSRP2	396128	cysteine and glycine-rich protein 2,cysteine and glycine-rich protein 2 isoform X2,cysteine and glycine-rich protein 2 isoform X1	0.0995761	1.71849	0.252123	1.40503	0.999842	-1.2231	6.91e-08	3.24571	2.56e-13	4.2496	0.999936	1.3093	8144	326.625	14064	579.875	6738	255.355	9648.67	387.285	2671	94.6745	2150	80.8296	2559	89.6933	2460	88.3991	16244	630.969	20168	778.407	13386	524.007	16599.3	644.461	9690	378.579	5179	197.46	5902	223.85	6923.67	266.63	17728	623.817
510	PTPRQ	772163	phosphatidylinositol phosphatase PTPRQ isoform X3,phosphatidylinositol phosphatase PTPRQ isoform X2,phosphatidylinositol phosphatase PTPRQ isoform X1	0.0957254	1.65546	0.000194	2.0987	0.920185	1.26775	3.61e-06	2.57565	0	4.17941	0.178605	1.62266	371	2.07656	242	1.39252	324	1.71363	312.333	1.72757	709	3.50724	1042	5.46713	593	2.90071	781.333	3.95836	594	3.22004	362	1.9499	567	3.09763	507.667	2.75586	2459	13.4076	1511	8.04003	1342	7.10347	1770.67	9.51704	670	3.29028
517	PPFIA2	417877	liprin-alpha-2 isoform X1,liprin-alpha-2 isoform X2	0.0104556	2.89097	5.68e-05	3.5682	0.999842	1.23426	0.0888895	2.58767	9.78e-05	4.61192	0.830906	1.78227	23	0.168379	24	0.180628	20	0.138354	22.3333	0.162454	4	0.0258802	5	0.0343123	12	0.0767749	7	0.0456558	52	0.368695	82	0.577705	58	0.414441	64	0.453614	24	0.171156	13	0.0904743	11	0.0761552	16	0.112595	49	0.314733
550	LUM	417891	lumican precursor	0.0041	2.99844	0	9.53641	0.00257	3.18046	0.00903	2.71479	2.39e-10	6.46472	0.072706	2.3813	104	2.17019	277	5.94236	114	2.24787	165	3.45348	90	1.6598	31	0.606384	73	1.33127	64.6667	1.19915	348	7.03312	846	16.989	299	6.08992	497.667	10.0373	211	4.28913	109	2.16229	132	2.60487	150.667	3.01876	1658	30.3554
686	GRIN2B	417965	glutamate receptor ionotropic, NMDA 2B	0.478615	2.66989	0.00994	4.90522	0.831472	1.83724	0.826113	1.90254	0.00455	5.5186	0.429853	2.90064	2	0.005177	4	0.0106447	1	0.002446	2.33333	0.00608922	2	0.004575	3	0.007279	2	0.004524	2.33333	0.00545933	3	0.007521	7	0.0174377	9	0.0227392	6.33333	0.0158993	7	0.0176513	0	0	5	0.0122398	4	0.00996372	7	0.015898
783	KCNJ4	395903	inward rectifier potassium channel 4	0.0335698	2.95506	5.75e-05	4.18163	0.994322	1.41508	0.621002	1.50935	0.0344544	2.12764	0.999936	1.40965	5	0.0458012	11	0.103589	13	0.112526	9.66667	0.0873054	23	0.186201	17	0.145974	27	0.216147	22.3333	0.182774	12	0.106461	38	0.334983	35	0.312932	28.3333	0.251459	33	0.294471	28	0.24383	28	0.242556	29.6667	0.260286	38	0.305406
817	ELFN2	427906	protein phosphatase 1 regulatory subunit 29	0.564736	2.48083	0.000249	7.97047	0.115777	3.21283	0.152485	5.22239	0.00064	13.8112	0.583962	2.64462	1	0.006855	3	0.0211416	4	0.0259098	2.66667	0.0179688	3	0.0181749	0	0	0	0	1	0.00605829	5	0.0331952	5	0.0329841	10	0.0669078	6.66667	0.0443624	12	0.0801318	1	0.006517	2	0.0129652	5	0.0332047	29	0.174416
830	NCF4	418052	neutrophil cytosol factor 4 isoform X1,neutrophil cytosol factor 4	0.882762	1.4227	1.99e-06	4.47262	0.00463	3.14377	0.546835	1.57071	0.000287	3.26942	0.309631	2.08149	55	0.82719	53	0.819469	37	0.52583	48.3333	0.724163	44	0.584848	47	0.662615	50	0.65719	47	0.634884	37	0.538949	77	1.11446	90	1.32117	68	0.991529	95	1.39184	38	0.543311	60	0.853377	64.3333	0.929508	85	1.12163
844	MB	418056	myoglobin	0.999919	1.40857	0.00116	4.85121	0.070644	3.44408	0.999994	1.17366	0.00488	4.22597	0.126167	3.6007	9	0.536654	10	0.613008	12	0.676137	10.3333	0.6086	14	0.737782	3	0.167685	9	0.469	8.66667	0.458155	14	0.808506	11	0.631215	18	1.04761	14.3333	0.82911	18	1.04555	3	0.170057	5	0.281948	8.66667	0.499186	76	3.97605
847	MCM5	418058	DNA replication licensing factor MCM5	0.0287809	-1.92007	2.38e-08	-3.19367	0.171723	-1.66331	0.00142	-2.19142	0	-5.11428	0.000843	-2.33378	2769	50.8082	2312	43.6127	2646	45.8777	2575.67	46.7662	2149	34.8494	2360	40.5923	2858	45.8301	2455.67	40.4239	1587	28.2027	1288	22.7436	1094	19.5931	1323	23.5131	447	7.98988	1269	22.1358	1291	22.4018	1002.33	17.5092	1285	20.6871
856	TIMP3	396483	metalloproteinase inhibitor 3 precursor	0.000471	3.05985	1.74e-07	3.9746	0.999842	1.29895	1.39e-05	3.5171	1.54e-09	4.6723	0.999936	1.32846	568	30.4512	399	21.9909	546	27.6599	504.333	26.7007	2123	100.59	525	26.3837	656	30.7354	1101.33	52.5697	950	49.3269	1929	99.5225	1661	86.9163	1513.33	78.5886	4509	235.482	2212	112.736	3191	161.782	3304	170	1292	60.7723
879	ALDH1L2	418078	mitochondrial 10-formyltetrahydrofolate dehydrogenase isoform X1,mitochondrial 10-formyltetrahydrofolate dehydrogenase isoform X2	0.471263	1.65724	0.003	2.59373	0.724523	1.56509	0.0135476	2.54271	1.42e-06	4.20024	0.84962	1.65187	338	4.3184	465	6.10764	304	3.67013	369	4.69872	201	2.2696	217	2.59888	207	2.31129	208.333	2.39326	243	3.00688	972	11.951	607	7.56955	607.333	7.50915	611	7.60447	207	2.51419	572	6.91113	463.333	5.6766	475	5.32459
910	MYBPC1	418099	myosin-binding protein C, slow-type isoform X4,myosin-binding protein C, slow-type isoform X3,myosin-binding protein C, slow-type isoform X5,myosin-binding protein C, slow-type isoform X2,myosin-binding protein C, slow-type isoform X1	0.537716	3.12212	1.32e-11	79.8319	2.11e-08	25.5698	0.364123	3.01216	3.96e-07	21.3381	0.00201	7.084	4	0.0414328	0	0	1	0.009788	1.66667	0.0170736	4	0.0366178	2	0.0194194	1	0.009052	2.33333	0.0216964	3	0.030096	3	0.0299046	10	0.101102	5.33333	0.0537009	9	0.0908131	6	0.0590823	4	0.0391824	6.33333	0.063026	177	1.60858
927	AKR1D1	418107	3-oxo-5-beta-steroid 4-dehydrogenase isoform X1,3-oxo-5-beta-steroid 4-dehydrogenase	0.334959	3.08656	0.0536376	3.76009	0.999842	1.21822	0.999994	1.31675	0.0140124	5.16104	0.290416	3.91953	1	0.0364293	3	0.112353	3	0.10327	2.33333	0.0840174	3	0.0965872	1	0.0341485	2	0.0636735	2	0.0648031	6	0.211692	8	0.280461	8	0.284456	7.33333	0.25887	5	0.177436	1	0.0346316	1	0.0344506	2.33333	0.0821728	17	0.543358
930	LOC418109	418109	cystine/glutamate transporter-like isoform X2,cystine/glutamate transporter-like isoform X1	0.167573	3.18613	0.000545	5.5729	0.68577	1.74911	0.466983	2.05159	8.17e-05	5.70841	0.119752	2.78243	2	0.0169999	3	0.0262151	4	0.0321275	3	0.0251142	7	0.052585	3	0.0239033	2	0.0148568	4	0.0304484	7	0.0576259	10	0.0817991	12	0.0995571	9.66667	0.0796607	10	0.0828014	6	0.048483	6	0.0482297	7.33333	0.059838	11	0.0820342
946	WEE2	427918	wee1-like protein kinase 2	0.898676	1.97395	0.0185225	4.65035	0.518234	2.35586	0.0273305	6.56025	0.00703	6.91397	0.999936	1.05392	3	0.0461469	0	0	3	0.0436058	2	0.0299176	0	0	1	0.0144192	3	0.0403293	1.33333	0.0182495	0	0	6	0.0888188	6	0.090084	4	0.0596343	8	0.119876	7	0.102363	10	0.145468	8.33333	0.122569	8	0.107969
950	DGKI	418124	diacylglycerol kinase iota	0.620263	2.00085	0.0745773	2.70686	0.999842	1.35285	0.0244564	4.03968	1.27e-06	9.27195	0.352391	2.29522	5	0.0515764	5	0.0530231	4	0.038989	4.66667	0.0478628	2	0.018233	6	0.0580166	3	0.0270446	3.66667	0.0344314	14	0.139866	8	0.0794151	6	0.0604097	9.33333	0.0932303	21	0.211019	12	0.117675	7	0.068285	13.3333	0.132326	7	0.0633527
956	FAM180A	772003	protein FAM180A	0.117678	7.4278	1.5e-05	30.5597	0.174309	4.11423	0.983932	1.6222	0.286984	2.46904	0.999936	1.52203	0	0	3	0.0691815	1	0.0211961	1.33333	0.0301259	5	0.0991225	31	0.651834	9	0.176431	15	0.309129	5	0.108625	24	0.518082	3	0.0656827	10.6667	0.230796	16	0.34962	22	0.469137	29	0.615176	22.3333	0.477978	7	0.137765
974	DENND5B	418139	DENN domain-containing protein 5B isoform X4,DENN domain-containing protein 5B isoform X3,DENN domain-containing protein 5B isoform X2,DENN domain-containing protein 5B isoform X1	0.865473	1.55328	4.16e-05	4.9762	0.0326599	3.20366	0.257469	2.06077	1.34e-05	5.33094	0.208479	2.58687	55	0.328369	48	0.294615	52	0.293363	51.6667	0.305449	123	0.649012	13	0.0727552	32	0.166966	56	0.296245	71	0.410546	73	0.419426	93	0.541949	79	0.457307	189	1.09922	52	0.295138	48	0.271012	96.3333	0.555122	277	1.451
1040	EPS8	418174	epidermal growth factor receptor kinase substrate 8 isoform X1,epidermal growth factor receptor kinase substrate 8 isoform X2	0.0041	-2.20656	0.0357392	-1.68972	0.934391	1.30588	5.45e-10	-3.93219	1.83e-12	-4.2208	0.999936	-1.0734	302	3.13573	403	4.30181	584	5.72989	429.667	4.38915	1011	9.2775	587	5.71335	958	8.69312	852	7.89466	144	1.4481	221	2.20829	206	2.08773	190.333	1.91471	145	1.46663	215	2.12223	210	2.06205	190	1.88364	181	1.64891
1104	SSPN	418211	sarcospan	0.193229	2.1471	1.28e-07	5.88769	0.0377335	2.74216	0.027272	2.65828	3.09e-07	5.56078	0.414705	2.09188	121	2.39795	98	1.99662	91	1.70411	103.333	2.03289	155	2.71478	32	0.594464	40	0.692776	75.6667	1.33401	179	3.43567	229	4.3674	249	4.81647	219	4.20651	348	6.71824	87	1.63906	70	1.3119	168.333	3.22307	614	10.676
1221	ANO2	428100	anoctamin-2	0.00118	5.29292	4.94e-08	9.16414	0.726915	1.7314	0.319624	1.95012	0.0749931	2.27203	0.999936	1.16507	15	0.259904	9	0.160317	7	0.11461	10.3333	0.178277	16	0.245013	43	0.69841	26	0.393707	28.3333	0.44571	24	0.402751	99	1.65078	41	0.693395	54.6667	0.915642	42	0.708913	56	0.922426	51	0.835677	49.6667	0.822339	45	0.684101
1245	FOXM1	430534	forkhead box protein M1 isoform X4,forkhead box protein M1 isoform X3,forkhead box protein M1,forkhead box protein M1 isoform X2,forkhead box protein M1 isoform X1	0.82421	-1.24408	1.01e-11	-3.48804	3.89e-06	-2.80371	0.245713	-1.41752	0	-5.37915	3.25e-11	-3.79475	729	8.73787	628	7.73841	755	8.55119	704	8.34249	796	8.43217	788	8.8537	852	8.92475	812	8.73687	544	6.3151	511	5.89429	613	7.17156	556	6.46032	270	3.15256	639	7.28117	623	7.06176	510.667	5.83183	280	2.94457
1260	AICDA	418257	activation-induced cytidine deaminase	0.269975	-2.66238	0.00386	-4.4683	0.999842	-1.67831	0.445794	-2.08303	0.0619762	-2.8812	0.999936	-1.38318	482	27.9993	149	8.89818	518	28.4336	383	21.777	1467	75.3145	885	48.1908	925	46.9592	1092.33	56.8215	295	16.5969	15	0.838541	110	6.2369	140	7.89077	366	20.7111	685	37.828	331	18.1834	460.667	25.5742	184	9.37789
1264	A2ML2	427942	alpha-2-macroglobulin-like protein 1 isoform X3,alpha-2-macroglobulin-like protein 1 isoform X1,alpha-2-macroglobulin-like protein 1 isoform X2,alpha-2-macroglobulin-like protein 1 isoform X4	0.941895	1.96324	0.00276	6.57219	0.122765	3.34763	0.999994	1.31982	0.4091	1.77614	0.999936	1.34575	3	0.0296211	0	0	2	0.01866	1.66667	0.0160937	7	0.0610838	6	0.0555331	5	0.0431448	6	0.0532539	6	0.0573766	1	0.009502	3	0.0289119	3.33333	0.0319302	11	0.105802	6	0.0563188	4	0.0373497	7	0.0664902	14	0.121282
1267	A2M	418251	alpha-2-macroglobulin	9.96e-05	3.33928	3.8e-10	5.03107	0.541529	1.50663	2.02e-06	3.54686	1.06e-11	4.92177	0.999936	1.38764	24	0.272799	18	0.210338	26	0.279259	22.6667	0.254132	47	0.472147	28	0.298339	35	0.347679	36.6667	0.372722	60	0.660521	86	0.940725	78	0.865369	74.6667	0.822205	127	1.40623	108	1.16702	107	1.15017	114	1.24114	69	0.688125
1269	LOC107054379	107054379	alpha-2-macroglobulin-like	0.336113	4.08901	0.0439122	5.51076	0.999842	1.3477	0.0713806	4.90326	0.00918	6.16207	0.999936	1.25673	1	0.0222101	0	0	3	0.0629611	1.33333	0.0283904	2	0.0392579	3	0.0624585	1	0.0194101	2	0.0403755	0	0	6	0.128243	11	0.238461	5.66667	0.122235	15	0.324536	9	0.190026	3	0.0630112	9	0.192524	3	0.0584598
1276	CD86	427944	T-lymphocyte activation antigen CD86 precursor,T-lymphocyte activation antigen CD86 isoform X1	0.999919	1.11109	0.0569844	1.88146	0.424145	1.69334	0.00306	3.40988	1.78e-09	7.01372	0.208603	2.05688	33	0.372413	43	0.498877	40	0.426553	38.6667	0.432614	18	0.179528	5	0.0528934	6	0.0591753	9.66667	0.0971988	32	0.349756	45	0.488715	50	0.550752	42.3333	0.463074	42	0.461724	24	0.257481	21	0.224118	29	0.314441	101	1.00004
1279	CSTA	418268	cystatin-A	0.836988	1.75912	0.00285	4.38198	0.316455	2.49101	0.212981	2.69134	0.00581	4.33049	0.999936	1.60904	8	0.861689	7	0.775127	8	0.814239	7.66667	0.817019	6	0.571163	3	0.302902	8	0.753059	5.66667	0.542375	12	1.25183	10	1.03656	18	1.89238	13.3333	1.39359	23	2.41329	4	0.409584	13	1.32419	13.3333	1.38236	18	1.70106
1283	FBXO40	426341	F-box only protein 40 isoform X1,F-box only protein 40 isoform X2,F-box only protein 40 isoform X3	0.875029	1.40368	4.75e-07	4.12886	0.00223	2.94146	0.935274	1.30377	0.00201	2.51231	0.293119	1.92696	21	0.223697	19	0.208069	17	0.171116	19	0.200961	32	0.301258	17	0.16975	20	0.186187	23	0.219065	33	0.340453	20	0.205023	26	0.270326	26.3333	0.271934	31	0.32168	21	0.212658	27	0.271989	26.3333	0.268775	93	0.869179
1311	CDCA3	770517	cell division cycle-associated protein 3 isoform 2,cell division cycle-associated protein 3 isoform 1	0.576924	-1.3667	4.87e-08	-3.0434	0.00268	-2.22683	0.156056	-1.54389	4.02e-14	-4.42433	4.11e-06	-2.86569	937	40.2418	906	40.0019	902	36.6055	915	38.9497	950	36.0586	1033	41.5871	1178	44.2142	1053.67	40.62	751	31.2379	650	26.8648	583	24.4389	661.333	27.5139	280	11.7143	742	30.2945	809	32.8574	610.333	24.9554	424	15.9768
1331	EPHA1	378782	ephrin type-A receptor 1 precursor	0.999919	-1.51643	0.850589	-1.63437	0.999842	-1.07777	0.159638	-3.45733	0.0254413	-5.32516	0.999936	-1.54025	4	0.0484976	6	0.074787	4	0.0458271	4.66667	0.0563706	3	0.0321462	17	0.19321	12	0.127151	10.6667	0.117502	4	0.0469704	3	0.0350037	2	0.0236682	3	0.0352141	2	0.0236218	3	0.0345783	3	0.0343976	2.66667	0.0308659	1	0.0106377
1376	SPAG17	418315	sperm-associated antigen 17	0.126678	4.42621	0.00261	6.57162	0.999842	1.4847	0.999994	1.30097	0.52071	1.57122	0.999936	1.20773	2	0.0121011	2	0.0124406	1	0.005717	1.66667	0.0100862	13	0.0695164	6	0.0340305	8	0.0423023	9	0.0486164	5	0.0293001	9	0.0524048	9	0.0531513	7.66667	0.0449521	11	0.0648352	10	0.0575199	10	0.0572194	10.3333	0.0598581	14	0.0743208
1415	POPDC2	404229	popeye domain-containing protein 2,popeye domain-containing protein 2 isoform X1	0.896039	1.56326	0.00475	3.54503	0.373008	2.26772	0.0794089	2.74251	2.64e-05	5.82124	0.732687	2.12259	381	3.23035	275	2.39702	260	2.08305	305.333	2.57014	327	2.4503	34	0.270224	33	0.244521	131.333	0.98835	394	3.23537	456	3.72068	562	4.65089	470.667	3.86898	631	5.21165	160	1.28963	103	0.825864	298	2.44238	1364	10.1467
1416	PLA1A	770199	phospholipase A1 member A isoform X2,phospholipase A1 member A isoform X1	0.219665	2.35866	1.6e-06	6.36515	0.0783902	2.69863	0.14345	2.56535	1.79e-07	8.42982	0.0320124	3.28603	13	0.247866	15	0.294021	18	0.3243	15.3333	0.288729	20	0.337017	3	0.0536186	3	0.0499888	8.66667	0.146875	31	0.572451	34	0.623857	42	0.781624	35.6667	0.659311	40	0.742943	10	0.181257	7	0.126217	19	0.350139	123	2.05762
1422	CASQ2	395198	calsequestrin-2 precursor	0.442584	2.1985	5.34e-05	6.53031	0.175347	2.97034	0.0328823	3.53511	5.38e-06	7.85162	0.791238	2.22104	546	12.5634	425	10.0535	518	11.2628	496.333	11.2932	1002	20.3765	70	1.50984	95	1.91036	389	7.93222	873	19.455	905	20.0398	1431	32.1387	1069.67	23.8778	2560	57.3819	403	8.81537	422	9.18275	1128.33	25.1267	3473	70.114
1442	LSAMP_2	395687	limbic system-associated membrane protein precursor	0.999919	1.23825	0.0366152	1.76612	0.702845	1.4263	0.000928	2.60803	2.3e-09	4.15972	0.591738	1.59496	106	3.43774	140	4.66777	103	3.1565	116.333	3.75401	56	1.60511	28	0.851229	53	1.50218	45.6667	1.3195	135	4.24038	146	4.55673	147	4.65329	142.667	4.48347	141	4.4546	78	2.40483	91	2.79097	103.333	3.2168	239	6.80067
1453	LOC418356	418356	group 10 secretory phospholipase A2	0.410653	6.9937	0.0302143	14.1343	0.865241	2.02101	0.999994	-1.14887	0.0603183	4.55381	0.389991	5.23173	1	0.0118302	0	0	0	0	0.333333	0.00394339	0	0	1	0.0110895	3	0.0310163	1.33333	0.0140353	4	0.0458305	4	0.045539	1	0.0115469	3	0.0343055	1	0.0115243	2	0.0224928	0	0	1	0.011339	4	0.0415181
1464	CD200R1L	418367	cell surface glycoprotein CD200 receptor 1-B isoform X1,cell surface glycoprotein CD200 receptor 1-B	0.71791	2.34223	0.99998	1.47599	0.999842	-1.58689	0.343257	3.19806	0.0384708	4.81623	0.999936	1.50598	1	0.006721	1	0.00691	3	0.0190539	1.66667	0.010895	2	0.0118806	1	0.006301	1	0.005874	1.33333	0.00801854	2	0.0130195	5	0.0323417	5	0.0328024	4	0.0260546	3	0.0196428	7	0.0447282	2	0.0127127	4	0.0256946	5	0.0294861
1478	DPT	768904	dermatopontin	0.999919	-1.46519	0.1633	2.93354	0.224899	4.29817	0.302517	2.8027	0.00474	5.45283	0.999936	1.94556	4	0.043976	5	0.0565119	0	0	3	0.033496	6	0.0582982	2	0.0206113	2	0.019216	3.33333	0.0327085	3	0.0319434	2	0.0211601	1	0.0107308	2	0.0212781	11	0.117807	4	0.0418059	10	0.103969	8.33333	0.0878605	1	0.009646
1502	COL8A1	418378	collagen alpha-1(VIII) chain isoform X1,collagen alpha-1(VIII) chain precursor	8.56e-06	4.91993	7.85e-10	6.81457	0.999842	1.38509	0	10.9199	0	17.0272	0.999936	1.55927	183	1.99704	227	2.54669	361	3.72259	257	2.75544	461	4.44616	110	1.12525	219	2.08862	263.333	2.55334	1093	11.5521	925	9.71428	1676	17.8519	1231.33	13.0394	4511	47.9547	1133	11.7541	1613	16.6463	2419	25.4517	2263	21.6674
1518	ABI3BP	769237	target of Nesh-SH3 isoform X27,target of Nesh-SH3 isoform X26,target of Nesh-SH3 isoform X25,target of Nesh-SH3 isoform X24,target of Nesh-SH3 isoform X23,target of Nesh-SH3 isoform X22,target of Nesh-SH3 isoform X21,target of Nesh-SH3 isoform X20,target of Nesh-SH3 isoform X19,target of Nesh-SH3 isoform X17,target of Nesh-SH3 isoform X18,target of Nesh-SH3 isoform X16,target of Nesh-SH3 isoform …	0.0244214	3.5422	5.91e-07	7.28021	0.458915	2.05528	0.217188	2.60919	0.0590458	2.98378	0.999936	1.14356	22	0.172345	55	0.442948	44	0.325709	40.3333	0.313667	8	0.0553878	5	0.0367169	7	0.0479239	6.66667	0.0466762	42	0.318661	289	2.17874	95	0.726398	142	1.0746	19	0.144994	9	0.0670256	18	0.133351	15.3333	0.115124	128	0.879776
1520	IMPG2	418393	interphotoreceptor matrix proteoglycan 2 isoform X1,interphotoreceptor matrix proteoglycan 2 precursor	0.170964	1.98911	2.02e-08	4.86777	0.0143884	2.44721	0.0176149	2.32012	3.13e-05	3.20781	0.999936	1.3826	19	0.118322	17	0.108837	30	0.176536	22	0.134565	48	0.264181	22	0.128427	24	0.130617	31.3333	0.174408	33	0.199035	45	0.269685	51	0.309997	43	0.259572	85	0.515647	58	0.34337	47	0.276794	63.3333	0.378603	127	0.693908
1551	MYH15	395534	myosin heavy chain, cardiac muscle isoform,myosin heavy chain, cardiac muscle isoform isoform X1	0.128707	2.41914	7.26e-08	6.7854	0.053087	2.80488	0.00078	4.01396	5.78e-11	9.46764	0.281065	2.35868	8678	68.2877	6324	51.1598	7205	53.5745	7402.33	57.674	9148	63.6205	2346	17.305	1937	13.3208	4477	31.4154	13117	99.968	14823	112.251	24748	190.081	17562.7	134.1	32546	249.484	6961	52.0735	5454	40.5868	14987	114.048	52245	360.707
1560	HJURP	418413	uncharacterized protein LOC418413,Holliday junction recognition protein isoform X1	0.712233	-1.26193	3.73e-06	-2.26263	0.0158145	-1.79299	0.0339703	-1.62051	0	-4.12629	2.46e-06	-2.5463	653	10.4882	618	10.2045	662	10.0472	644.333	10.2466	724	10.2772	666	10.0273	714	10.0222	701.333	10.1089	513	7.9801	558	8.6249	440	6.89787	503.667	7.83429	204	3.19183	442	6.74888	510	7.74648	385.333	5.89573	372	5.24224
1611	RCSD1	418443	capZ-interacting protein isoform X2,capZ-interacting protein isoform X1,capZ-interacting protein isoform X3,capZ-interacting protein	0.38731	2.19568	6.67e-06	6.68784	0.0576096	3.04591	0.284828	2.27263	0.00669	3.67321	0.999936	1.61628	6	0.0813859	14	0.195227	14	0.179443	11.3333	0.152019	15	0.17982	3	0.0381452	9	0.106689	9	0.108218	12	0.157646	41	0.535197	21	0.27803	24.6667	0.323625	29	0.383193	11	0.141844	13	0.166759	17.6667	0.230599	56	0.666457
1640	LOC107055077	107055077	LOW QUALITY PROTEIN: gap junction alpha-5 protein-like	0.999919	1.01597	0.784555	1.81452	0.999842	1.786	0.652371	3.02262	0.0388829	6.91745	0.984574	2.28856	2	0.0744649	1	0.0382768	1	0.0351822	1.33333	0.049308	2	0.0658111	0	0	0	0	0.666667	0.021937	2	0.0721199	2	0.0716612	0	0	1.33333	0.047927	2	0.0725393	2	0.0707902	2	0.0704204	2	0.07125	3	0.0980007
1641	GJA5	396502	gap junction alpha-5 protein,gap junction alpha-5 protein isoform X1	0.855291	1.78753	3.05e-06	9.95026	0.00593	5.56649	0.00354	15.7956	1.42e-07	54.9447	0.190301	3.47849	21	0.172364	5	0.0421902	12	0.09307	12.6667	0.102541	2	0.0145079	0	0	1	0.007173	1	0.00722697	35	0.278227	15	0.118482	17	0.136192	22.3333	0.177633	34	0.271849	4	0.0312111	7	0.0543341	15	0.119131	231	1.66351
1672	LIPI	418466	lipase member I isoform X1,lipase member I isoform X2	0.718387	3.16835	0.00772	10.1391	0.194277	3.20011	0.722454	9.74095	0.691017	6.95864	0.999936	-1.39984	0	0	2	0.0509822	0	0	0.666667	0.0169941	0	0	0	0	0	0	0	0	2	0.0480295	4	0.095448	1	0.0242019	2.33333	0.0558931	2	0.0483088	0	0	1	0.0234488	1	0.0239192	11	0.239306
1700	LOC107055200	107055200	uncharacterized protein LOC107055200	0.0273259	2.88708	7.71e-06	4.57134	0.780785	1.58338	0.000247	4.01165	1.17e-06	4.97351	0.999936	1.23977	41	0.838898	13	0.273453	34	0.657363	29.3333	0.589905	17	0.307413	61	1.16997	17	0.303985	31.6667	0.59379	74	1.46643	95	1.8706	80	1.59768	83	1.6449	157	3.1293	119	2.3147	65	1.25772	113.667	2.23391	97	1.74134
1719	MAP3K7CL	418487	MAP3K7 C-terminal-like protein isoform X1,MAP3K7 C-terminal-like protein isoform X2,MAP3K7 C-terminal-like protein isoform X3	0.00624	3.06496	0	13.6136	0.000104	4.44168	1.1e-09	7.2204	0	16.6033	0.123494	2.2995	98	1.7975	66	1.24452	91	1.57719	85	1.53974	110	1.78313	53	0.911252	46	0.737358	69.6667	1.14391	210	3.73048	190	3.35373	365	6.53447	255	4.53956	858	15.3303	217	3.78376	206	3.57319	427	7.56243	839	13.5018
1760	KCNE2	427979	potassium voltage-gated channel subfamily E member 2	0.317095	4.03052	0.0053	8.00952	0.805483	1.98722	0.999994	1.42931	0.609168	1.84424	0.999936	1.29031	0	0	3	0.0321931	1	0.009863	1.33333	0.0140187	4	0.0369007	5	0.0489235	2	0.0182446	3.66667	0.0346896	4	0.0404381	8	0.0803617	5	0.0509415	5.66667	0.0572471	5	0.0508415	2	0.0198463	7	0.069099	4.66667	0.0465956	3	0.0274748
1800	SH3BGR	418523	SH3 domain-binding glutamic acid-rich protein	0.367367	2.42444	0.00106	5.20875	0.647459	2.14843	0.113063	2.97024	4.01e-05	7.29441	0.678453	2.45583	233	9.06041	191	7.63553	199	7.31217	207.667	8.0027	449	15.4307	22	0.801927	40	1.35935	170.333	5.86399	289	10.8841	516	19.3096	679	25.7713	494.667	18.655	926	35.0772	180	6.65405	139	5.11156	415	15.6143	1287	43.9093
1805	DSCAM	418525	Down syndrome cell adhesion molecule homolog isoform X2,Down syndrome cell adhesion molecule homolog isoform X1	0.999919	-1.03788	0.0995938	2.69342	0.307777	2.79546	0.101574	3.20021	0.00502	4.44565	0.999936	1.38917	9	0.0617479	3	0.02116	6	0.0388985	6	0.0406021	11	0.0666992	4	0.0257253	0	0	5	0.0308082	6	0.0398689	4	0.0264102	7	0.0468763	5.66667	0.0377185	27	0.180454	10	0.0652232	5	0.0324412	14	0.092706	16	0.0963133
1813	RIPK4	418529	receptor-interacting serine/threonine-protein kinase 4	0.265144	-2.32549	0.0118635	-3.43594	0.999842	-1.47752	0.658707	-1.74083	0.0169934	-4.91239	0.876816	-2.82187	13	0.173108	12	0.164274	18	0.22649	14.3333	0.187957	16	0.188297	4	0.0499292	10	0.116373	10	0.1182	6	0.0773801	8	0.102517	4	0.0519888	6	0.0772954	4	0.0518867	4	0.0506357	7	0.0881494	5	0.0635573	6	0.070099
1818	UMODL1	427987	uromodulin-like 1	0.00477	2.86028	1.3e-08	4.93613	0.322261	1.72575	0.0034	3.04016	3.92e-09	5.7869	0.311658	1.90348	20	0.135333	27	0.187824	21	0.134274	22.6667	0.152477	16	0.0956842	20	0.126859	6	0.0354815	14	0.0860084	75	0.491515	71	0.462342	47	0.310417	64.3333	0.421425	47	0.309807	32	0.205847	34	0.21757	37.6667	0.244408	133	0.789606
1906	SYTL5	427990	synaptotagmin-like protein 5 isoform X2,synaptotagmin-like protein 5 isoform X1	0.0398621	-3.00212	4.7e-09	-10.179	0.0413239	-3.39062	0.0183935	-2.96603	3.2e-06	-5.70418	0.838776	-1.92317	149	0.796281	63	0.346126	133	0.671635	115	0.604681	222	1.04853	149	0.746426	112	0.52309	161	0.772682	61	0.315728	9	0.0462866	42	0.219081	37.3333	0.193699	28	0.145767	74	0.375953	42	0.212264	48	0.244661	13	0.0609551
1971	PHEX	395777	phosphate regulating endopeptidase homolog, X-linked,phosphate-regulating neutral endopeptidase isoform X1	0.153115	3.10756	0.00214	4.61364	0.999842	1.48465	0.714833	1.73102	0.31954	1.9867	0.999936	1.14771	7	0.0339414	6	0.0299087	3	0.0137453	5.33333	0.0258651	12	0.0514234	7	0.0318163	4	0.01695	7.66667	0.0333966	9	0.0422647	28	0.130654	13	0.0615248	16.6667	0.0781477	15	0.0708508	11	0.0507045	9	0.0412687	11.6667	0.0542746	17	0.0723214
1975	SMPX	771780	small muscular protein isoform X1,small muscular protein	0.822072	2.04909	0.00621	6.05722	0.489628	2.95605	0.257363	3.16758	0.000179	10.5169	0.57914	3.32016	50	0.545012	64	0.717183	44	0.4532	52.6667	0.571798	65	0.626177	1	0.0102178	2	0.0190521	22.6667	0.218482	47	0.496177	111	1.16437	162	1.72356	106.667	1.12803	155	1.64585	12	0.124348	8	0.0824655	58.3333	0.617553	302	2.88821
1984	MAP7D2	418607	MAP7 domain-containing protein 2 isoform X3,MAP7 domain-containing protein 2 isoform X4,MAP7 domain-containing protein 2 isoform X2,MAP7 domain-containing protein 2 isoform X1,MAP7 domain-containing protein 2 isoform X6,MAP7 domain-containing protein 2 isoform X5	0.928976	1.60327	0.00653	3.83036	0.395926	2.38909	0.650873	1.76774	0.000217	5.46438	0.194567	3.09117	31	0.359627	43	0.51283	56	0.613876	43.3333	0.495444	150	1.53791	18	0.195742	14	0.141938	60.6667	0.625196	38	0.426951	78	0.870799	88	0.996434	68	0.764728	177	2.00026	43	0.474222	48	0.526598	89.3333	1.00036	198	2.01531
1994	RS1	772315	retinoschisin precursor,retinoschisin isoform X1	0.999919	-1.39734	0.0374974	8.21694	0.123106	11.4818	0.860847	2.29578	0.0822851	5.3051	0.999936	2.31081	3	0.0948233	0	0	0	0	1	0.0316078	5	0.139673	0	0	0	0	1.66667	0.0465576	0	0	0	0	2	0.0617019	0.666667	0.0205673	9	0.277114	1	0.030048	0	0	3.33333	0.102387	10	0.277319
2020	ACE2	418623	angiotensin-converting enzyme 2	0.525247	2.22327	0.0368442	3.24152	0.999842	1.458	0.0189173	4.92289	4.35e-05	8.72338	0.999936	1.772	7	0.102698	4	0.0603308	3	0.0415899	4.66667	0.0682063	4	0.0518648	5	0.0687631	0	0	3	0.0402093	6	0.085255	5	0.0705939	20	0.286398	10.3333	0.147416	23	0.328711	8	0.111578	9	0.124869	13.3333	0.188386	22	0.283187
2063	LOC107049960	107049960	maestro heat-like repeat-containing protein family member 2B isoform X2,maestro heat-like repeat-containing protein family member 2B isoform X1,maestro heat-like repeat-containing protein family member 2B isoform X3	0.999919	1.24889	0.739295	2.03064	0.999842	1.62596	0.878267	2.54799	0.0289848	8.84171	0.713903	3.47007	3	0.038164	1	0.0130782	0	0	1.33333	0.0170807	1	0.011243	0	0	1	0.0111176	0.666667	0.00745352	1	0.0123207	2	0.0244847	2	0.0248335	1.66667	0.0205463	5	0.0619618	0	0	0	0	1.66667	0.0206539	4	0.0446456
2075	ANOS1	396395	anosmin-1 precursor	0.0380483	4.80657	8.16e-05	8.043	0.991429	1.67334	0.911022	1.69524	0.47078	2.0323	0.999936	1.19883	6	0.14066	9	0.216908	0	0	5	0.119189	4	0.0828757	6	0.131853	4	0.0819516	4.66667	0.0988935	27	0.613037	36	0.812183	11	0.251702	24.6667	0.558974	11	0.251208	6	0.133719	4	0.0886801	7	0.157869	26	0.534785
2178	IL1R2	418715	interleukin-1 receptor type 2 isoform X1,interleukin-1 receptor type 2 isoform X2	0.308627	2.45823	0.000153	5.36605	0.267435	2.18289	0.788124	1.49605	0.0545	2.25064	0.999936	1.50438	8	0.2153	3	0.083002	2	0.050861	4.33333	0.116388	14	0.332989	11	0.277502	9	0.211677	11.3333	0.274056	8	0.20852	12	0.31079	12	0.315217	10.6667	0.278176	11	0.288382	20	0.511688	14	0.35631	15	0.38546	13	0.306961
2188	TMEM182	418721	transmembrane protein 182	0.576501	2.1897	4.54e-07	12.7752	0.00788	5.83422	0.0281399	4.30955	8.69e-08	14.5414	0.248972	3.37422	32	0.711056	24	0.54825	36	0.755888	30.6667	0.671731	60	1.17829	6	0.124976	5	0.0970961	23.6667	0.466788	48	1.033	54	1.15473	95	2.0604	65.6667	1.41604	210	4.54564	26	0.549223	16	0.336218	84	1.81036	375	7.31091
2202	FHL2	418726	four and a half LIM domains protein 2	0.0689466	2.90729	0.03035	2.63071	0.999842	-1.10513	9.94e-05	6.86712	1.32e-05	6.95289	0.999936	1.01249	40	0.805197	70	1.44862	12	0.228257	40.6667	0.827358	15	0.266859	2	0.0377392	8	0.140738	8.33333	0.148445	122	2.37851	143	2.7702	94	1.84691	119.667	2.33187	57	1.11773	49	0.937692	44	0.83761	50	0.964345	217	3.83255
2234	GAS6	418737	growth arrest-specific protein 6	0.00358	2.21031	3.08e-10	3.71457	0.1432	1.68056	5.17e-06	2.92568	2.16e-14	4.74277	0.343234	1.62109	184	3.40928	200	3.80968	135	2.36363	173	3.1942	85	1.39191	139	2.41424	103	1.66786	109	1.82467	338	6.06547	510	9.09383	293	5.29892	380.333	6.81941	303	5.46901	332	5.84796	213	3.73225	282.667	5.01641	456	7.41303
2240	ADPRHL1	418741	protein ADP-ribosylarginine hydrolase-like protein 1 isoform X2,protein ADP-ribosylarginine hydrolase-like protein 1 isoform X1	0.999919	-1.19658	3.36e-05	15.9784	0.00105	19.1194	0.999994	1.56271	0.0122187	6.50458	0.34581	4.16238	0	0	0	0	5	0.0321541	1.66667	0.010718	3	0.0180441	0	0	2	0.0118953	1.66667	0.00997977	2	0.0131825	2	0.0130987	0	0	1.33333	0.00876041	2	0.0132592	3	0.0194092	2	0.0128719	2.33333	0.0151801	29	0.173161
2254	MYO16	418751	unconventional myosin-XVI isoform X1,unconventional myosin-XVI isoform X2	0.380189	2.16666	0.000106	5.3788	0.285456	2.48253	0.0262085	3.35807	5.67e-07	8.03809	0.512272	2.39366	475	2.08818	308	1.392	336	1.39577	373	1.62532	562	2.18353	61	0.251377	75	0.288147	232.667	0.907683	560	2.38433	718	3.0376	1103	4.73287	793.667	3.38494	1437	6.15393	285	1.19108	211	0.87721	644.333	2.74074	2516	9.70446
2257	COL4A1	395530	collagen alpha-1(IV) chain precursor,collagen alpha-1(IV) chain isoform X1,collagen alpha-1(IV) chain isoform X2	0.00798	2.36135	5.37e-08	3.77124	0.428277	1.59707	1.34e-05	3.23811	3.37e-12	5.1142	0.70591	1.57938	1189	7.12213	1080	6.65068	837	4.73756	1035.33	6.17012	757	4.00748	1012	5.68236	424	2.21959	731	3.96981	2064	11.9741	3004	17.3165	2205	12.8917	2424.33	14.0608	3302	19.2676	1847	10.5176	1066	6.03854	2071.67	11.9412	4410	23.1768
2258	COL4A2	418752	collagen alpha-2(IV) chain isoform X3,collagen, type IV, alpha 2 precursor,collagen alpha-2(IV) chain isoform X1,collagen alpha-2(IV) chain isoform X2	0.0041	2.47038	1.41e-09	4.34645	0.21672	1.75943	1.22e-06	3.6109	0	6.28711	0.369832	1.74115	689	5.36995	577	4.62318	433	3.1889	566.333	4.39401	391	2.69324	518	3.78444	242	1.64833	383.667	2.70867	1091	8.2353	1851	13.8832	1223	9.30364	1388.33	10.474	1926	14.6228	1061	7.86119	648	4.7761	1211.67	9.08668	2479	16.9517
2280	TNFSF13B	374229	tumor necrosis factor ligand superfamily member 13B,tumor necrosis factor ligand superfamily member 13B isoform X1	0.858928	2.4278	0.259583	3.3581	0.999842	1.38319	0.887075	2.56474	0.0142086	11.1827	0.456645	4.36015	0	0	1	0.0128875	3	0.0355366	1.33333	0.0161414	2	0.022158	0	0	0	0	0.666667	0.00738601	3	0.0364232	1	0.0120638	6	0.0734142	3.33333	0.0406337	3	0.036635	0	0	2	0.0237099	1.66667	0.020115	5	0.0549933
2283	FAM155A	768473	transmembrane protein FAM155A	0.57863	-1.94274	0.520835	-1.66477	0.999842	1.16697	0.929979	-1.61063	0.0344695	-6.33332	0.809738	-3.93219	26	0.0898301	20	0.0710383	15	0.0489713	20.3333	0.0699466	7	0.0213744	10	0.0323869	7	0.0211361	8	0.0249658	18	0.0602316	9	0.0299243	4	0.0134891	10.3333	0.0345483	5	0.0168283	7	0.0229916	1	0.003267	4.33333	0.0143623	24	0.0727522
2303	ITGBL1	418769	integrin beta-like protein 1	0.789209	2.41358	0.0082	6.78341	0.345131	2.81052	0.182168	5.87193	0.879546	2.10431	0.999936	-2.79042	2	0.0169694	0	0	2	0.0160349	1.33333	0.0110014	0	0	0	0	2	0.0148301	0.666667	0.00494337	3	0.0246525	6	0.0489914	1	0.008282	3.33333	0.0273086	6	0.0495917	3	0.024198	3	0.0240716	4	0.0326204	9	0.0669985
2315	LOC431250	431250	G-protein coupled receptor 183-like	0.493858	2.07637	0.00628	3.50176	0.760834	1.68649	0.00315	4.37025	0.000629	4.42726	0.999936	1.01305	7	0.0291344	2	0.008558	5	0.0196644	4.66667	0.0191189	3	0.0110351	5	0.0195074	6	0.0218242	4.66667	0.0174556	9	0.0362789	12	0.0480643	8	0.0324993	9.66667	0.0389475	19	0.0770343	15	0.0593502	21	0.0826561	18.3333	0.0730135	11	0.0401687
2358	LOC107051465	107051465	uncharacterized protein LOC107051465	5.59e-05	5.55958	1.07e-09	8.90219	0.692423	1.60123	0.00682	3.54487	6.63e-07	6.25648	0.796384	1.76494	13	0.410352	4	0.129804	10	0.298274	9	0.279477	4	0.111589	14	0.414249	7	0.193103	8.33333	0.239647	41	1.25343	61	1.853	47	1.44806	49.6667	1.51816	35	1.07623	27	0.810213	17	0.507469	26.3333	0.797969	49	1.35705
2364	SLITRK6	418797	SLIT and NTRK-like protein 6	0.999919	1.08269	0.0148116	2.71907	0.129049	2.51141	0.0762791	2.57575	2.79e-06	5.73497	0.328923	2.22652	11	0.118428	17	0.188159	17	0.172947	15	0.159845	12	0.114181	14	0.14129	8	0.0752716	11.3333	0.110247	18	0.187689	12	0.12433	18	0.189152	16	0.167057	40	0.419512	25	0.255873	12	0.122177	25.6667	0.265854	47	0.443963
2410	BORA	769298	protein aurora borealis,protein aurora borealis isoform X2,protein aurora borealis isoform X1,protein aurora borealis isoform X3	0.315316	-1.46323	2.37e-07	-2.75844	0.0235029	-1.88517	0.0308499	-1.72775	2.16e-14	-4.32687	6.98e-05	-2.50434	474	6.0691	388	5.1073	453	5.48082	438.333	5.55241	466	5.27327	517	6.20522	470	5.25923	484.333	5.57924	344	4.26587	264	3.25299	277	3.46179	295	3.66022	159	1.98319	307	3.73685	283	3.42672	249.667	3.04892	250	2.80849
2425	LOC101750251	101750251	LOW QUALITY PROTEIN: uncharacterized protein LOC101750251	0.000126	5.96734	1.59e-08	9.10651	0.897688	1.52606	0.507717	1.66869	0.0116189	2.62639	0.999936	1.57392	8	0.195091	6	0.150422	10	0.230435	8	0.191983	25	0.538809	34	0.777225	21	0.447553	26.6667	0.587863	31	0.732171	52	1.22035	59	1.40435	47.3333	1.11895	60	1.42535	40	0.927319	17	0.392052	39	0.914906	32	0.684674
2440	LECT1	395600	leukocyte cell-derived chemotaxin 1	0.00385	2.65363	4.05e-07	3.73219	0.798258	1.40645	5.77e-05	3.16035	8.49e-09	4.17181	0.999936	1.32005	27	0.467485	33	0.587397	30	0.490824	30	0.515235	50	0.765106	20	0.324604	37	0.559865	35.6667	0.549858	72	1.20737	81	1.34965	83	1.40267	78.6667	1.3199	134	2.26011	68	1.11927	92	1.50639	98	1.62859	94	1.42797
2455	ENOX1	418839	ecto-NOX disulfide-thiol exchanger 1 isoform X3,ecto-NOX disulfide-thiol exchanger 1 isoform X2,ecto-NOX disulfide-thiol exchanger 1 isoform X1	0.39923	1.80833	2.96e-06	4.5023	0.0431326	2.48976	0.87261	1.36483	0.00772	2.46249	0.64985	1.80425	31	0.40171	19	0.253116	30	0.367345	26.6667	0.340724	72	0.824578	31	0.376559	43	0.486965	48.6667	0.562701	42	0.527113	43	0.536231	57	0.720944	47.3333	0.594763	107	1.35069	32	0.394206	31	0.379892	56.6667	0.708264	130	1.47802
2459	LACC1	418840	laccase domain-containing protein 1	0.836243	-1.92031	0.307373	-2.38554	0.999842	-1.24227	0.240604	-3.49928	0.0410264	-6.46369	0.999936	-1.84715	3	0.0432883	6	0.0890049	19	0.259062	9.33333	0.130452	10	0.127525	3	0.040578	12	0.151324	8.33333	0.106476	5	0.0698751	7	0.0972029	2	0.0281679	4.66667	0.0650819	0	0	2	0.0274347	4	0.0545828	2	0.0273392	7	0.0886203
2495	CAB39L	418865	calcium-binding protein 39-like isoform X3,calcium binding protein 39-like,calcium-binding protein 39-like isoform X2,calcium-binding protein 39-like isoform X1	0	4.06062	0	6.99421	0.0403672	1.72245	1.48e-06	2.63213	2.87e-13	3.64795	0.775926	1.38593	105	1.48696	139	2.02366	154	2.06078	132.667	1.85713	159	1.99	163	2.1638	241	2.98266	187.667	2.37882	393	5.3902	664	9.04918	534	7.38117	530.333	7.27352	381	5.256	394	5.30429	532	7.12471	435.667	5.895	683	8.48625
2527	ATP7B	418879	copper-transporting ATPase 2 isoform X4,copper-transporting ATPase 2 isoform X1,copper-transporting ATPase 2 isoform X3,copper-transporting ATPase 2 isoform X2	0.999919	1.18287	0.167686	1.90391	0.808942	1.60957	0.0568106	3.55199	0.00165	4.95201	0.999936	1.39415	9	0.0385338	9	0.0396146	12	0.0485491	10	0.0422325	3	0.0113519	1	0.004013	5	0.0187088	3	0.0113579	11	0.0456137	12	0.0494439	12	0.0501482	11.6667	0.0484019	8	0.0333665	8	0.032562	13	0.0526367	9.66667	0.0395217	25	0.0939129
2533	CKAP2	418882	cytoskeleton-associated protein 2	0.366892	-1.50862	1.72e-08	-3.44695	0.00421	-2.28484	0.0233542	-1.90337	0	-5.43272	2.52e-05	-2.85427	3117	53.6151	2695	47.6566	3038	49.3787	2950	50.2168	2781	42.2765	3049	49.1619	2967	44.6012	2932.33	45.3465	2323	38.6993	1728	28.604	1732	29.0786	1927.67	32.1273	633	10.6066	1813	29.6463	1694	27.5557	1380	22.6028	1421	21.4452
2549	LOC418892	418892	complement C4	0.0966027	3.42126	9.75e-05	6.24106	0.664698	1.8242	0.169389	4.27027	0.000118	13.2561	0.230465	3.10428	3	0.0236781	5	0.0405705	6	0.0447485	4.66667	0.0363324	4	0.0279019	0	0	0	0	1.33333	0.00930063	12	0.0917298	22	0.167102	14	0.107852	16	0.122228	8	0.0615088	6	0.0450193	2	0.014928	5.33333	0.0404854	21	0.145422
2553	TRPC4	418895	short transient receptor potential channel 4	0.962816	1.31278	0.183167	1.63145	0.999842	1.24274	0.000267	3.04869	7.99e-11	5.32043	0.481105	1.74516	113	1.39074	78	0.986908	95	1.10482	95.3333	1.16082	105	1.1421	112	1.29213	118	1.26919	111.667	1.23448	180	2.14558	77	0.911992	113	1.35744	123.333	1.47167	481	5.7668	233	2.72612	171	1.99026	295	3.4944	210	2.26764
2557	POSTN	395429	periostin isoform X9,periostin isoform X7,periostin isoform X8,periostin isoform X6,periostin isoform X4,periostin isoform X5,periostin isoform X2,periostin isoform X3,periostin precursor,periostin isoform X1	0.0531731	2.75472	1.85e-11	10.2713	0.0041	3.72862	0.00989	3.09301	1.85e-09	7.76543	0.165045	2.51063	540	5.934	525	5.93099	313	3.25012	459.333	5.03837	1738	16.8792	305	3.14177	316	3.03472	786.333	7.68523	1201	12.782	1678	17.7451	908	9.73901	1262.33	13.422	3926	42.0268	926	9.67357	1244	12.9277	2032	21.5427	4500	43.3863
2603	SLC46A3	418924	solute carrier family 46 member 3 precursor,solute carrier family 46 member 3 isoform X1,solute carrier family 46 member 3 isoform X2	0.999919	1.59267	0.00145	5.34485	0.094711	3.3559	0.315605	2.29266	0.00193	4.45175	0.910343	1.94174	2	0.0223782	5	0.0575148	5	0.0528649	4	0.0442526	12	0.118666	0	0	7	0.0684498	6.33333	0.0623718	3	0.0325103	8	0.0861426	8	0.0873697	6.33333	0.0686742	17	0.185296	10	0.10637	11	0.116395	12.6667	0.13602	14	0.137439
2605	FLT1	374100	vascular endothelial growth factor receptor 1 precursor	0.0673411	-2.13321	1.77e-05	-3.31838	0.656353	-1.55558	0.0369281	-2.09042	5.92e-08	-4.21579	0.180887	-2.01672	537	5.94386	160	1.82066	610	6.38007	435.667	4.71486	922	9.0193	1284	13.3223	849	8.21258	1018.33	10.1847	275	2.94802	118	1.25692	201	2.17153	198	2.12549	362	3.90323	651	6.8501	290	3.03556	434.333	4.5963	153	1.48584
2627	ATP8A2	418936	phospholipid-transporting ATPase IB isoform X2,phospholipid-transporting ATPase IB isoform X1,phospholipid-transporting ATPase IB isoform X3,phospholipid-transporting ATPase IB isoform X4	0.121334	2.45883	4.78e-08	6.73404	0.0384249	2.73871	0.108856	2.3132	2.57e-07	6.08175	0.0834876	2.62915	26	0.115699	19	0.0869207	20	0.0840982	21.6667	0.0955726	30	0.117984	17	0.0709128	13	0.0505565	20	0.0798179	57	0.24566	45	0.192708	56	0.243231	52.6667	0.2272	81	0.351125	19	0.0803768	19	0.0799569	39.6667	0.170486	170	0.663729
2680	SLN	100857277	sarcolipin	0.63366	2.31438	7.61e-05	8.93487	0.0456482	3.86059	0.158205	2.56468	9.36e-05	5.60244	0.639496	2.18446	2	0.133574	5	0.343302	2	0.126219	3	0.201031	20	1.18051	7	0.438238	4	0.23347	10.3333	0.617406	5	0.323419	3	0.192817	13	0.847443	7	0.45456	35	2.2771	17	1.07935	17	1.07371	23	1.47672	30	1.75792
2699	MMP13	395683	collagenase 3 precursor	0.932306	-1.83729	0.08959	3.29585	0.0296444	6.05543	0.442146	2.3957	0.00147	6.52513	0.751423	2.72368	46	0.851319	29	0.551755	8	0.139903	27.6667	0.514325	81	1.32485	30	0.520446	23	0.371998	44.6667	0.739099	17	0.30471	12	0.213721	16	0.289021	15	0.269151	220	3.96624	27	0.475029	21	0.367536	89.3333	1.60293	20	0.324751
2766	GRM5	373933	metabotropic glutamate receptor 5 isoform X3,metabotropic glutamate receptor 5 isoform X2,metabotropic glutamate receptor 5 precursor,metabotropic glutamate receptor 5 isoform X1	0.691474	15.1589	0.366073	16.7794	0.999842	1.1069	0.159709	3.26417	0.00163	5.83074	0.96946	1.78629	0	0	0	0	0	0	0	0	2	0.006915	2	0.007334	2	0.006838	2	0.007029	1	0.003789	1	0.003765	3	0.0114552	1.66667	0.0063364	10	0.0381091	4	0.0148761	4	0.0147984	6	0.0225945	2	0.006865
2768	RAB38	428095	ras-related protein Rab-38 isoform X1,ras-related protein Rab-38 isoform X2	0.999919	1.38063	0.0334497	2.67594	0.537874	1.93821	0.0829799	2.9157	0.000295	4.96425	0.999936	1.70259	6	0.0522488	5	0.044762	11	0.0905148	7.33333	0.0625085	4	0.0307846	7	0.0571405	4	0.0304413	5	0.0394555	13	0.109641	12	0.100563	5	0.0424982	10	0.0842341	21	0.178142	8	0.0662273	10	0.0823516	13	0.108907	13	0.0993242
2787	DLG2	419024	disks large homolog 2 isoform X11,disks large homolog 2 isoform X12,disks large homolog 2 isoform X13,disks large homolog 2 isoform X10,disks large homolog 2 isoform X3,disks large homolog 2 isoform X9,disks large homolog 2 isoform X8,disks large homolog 2 isoform X5,disks large homolog 2 isoform X7,disks large homolog 2 isoform X6,disks large homolog 2 isoform X2,disks large homolog 2 isoform X4…	0.576505	1.50698	1.91e-06	3.57482	0.0199007	2.37218	0.0180328	2.23248	1.96e-08	4.30462	0.232719	1.92818	390	1.78469	242	1.13849	292	1.26265	308	1.39528	363	1.46809	236	1.01235	184	0.735859	261	1.0721	432	1.91463	345	1.51932	590	2.63527	455.667	2.02308	919	4.09672	321	1.39645	256	1.10786	498.667	2.20034	1281	5.14321
2805	TENM4	395406	LOW QUALITY PROTEIN: teneurin-4	0.999919	1.33575	0.00133	4.21035	0.067502	3.15205	0.0649391	3.20014	1.18e-05	7.24272	0.563648	2.26325	17	0.166704	15	0.151218	4	0.0370646	12	0.118329	8	0.0693323	5	0.0459609	9	0.0771292	7.33333	0.0641408	13	0.123465	17	0.160428	18	0.172284	16	0.152059	42	0.401207	8	0.0745779	11	0.102009	20.3333	0.192598	46	0.395769
2806	LOC101748831	101748831	teneurin-4	0.189264	2.19845	4.99e-08	6.38701	0.0230238	2.90524	0.0331284	2.61597	1.7e-07	5.79463	0.283261	2.2151	39	0.147412	33	0.128232	36	0.12858	36	0.134741	71	0.237178	23	0.0814922	25	0.0825821	39.6667	0.133751	47	0.172056	100	0.363748	87	0.320968	78	0.285591	170	0.625948	36	0.129358	58	0.207321	88	0.320876	233	0.772699
2921	GDPD5	419070	glycerophosphodiester phosphodiesterase domain-containing protein 5,glycerophosphodiester phosphodiesterase domain-containing protein 5 isoform X1,glycerophosphodiester phosphodiesterase domain-containing protein 5 isoform X2	0.999919	1.55173	0.00231	4.26067	0.124993	2.74576	0.152213	2.72895	0.0294011	3.17046	0.999936	1.16179	5	0.0344093	6	0.0424493	0	0	3.66667	0.0256195	3	0.0182463	5	0.0322549	3	0.0180428	3.66667	0.022848	6	0.0399908	7	0.0463592	4	0.0268683	5.66667	0.0377394	12	0.0804467	6	0.0392535	9	0.0585726	9	0.0594243	14	0.0845317
2974	LOC101751046	101751046	serine/arginine repetitive matrix protein 1-like isoform X2,serine/arginine repetitive matrix protein 1-like isoform X4,serine/arginine repetitive matrix protein 1-like isoform X1,serine/arginine repetitive matrix protein 1-like isoform X3	0.22094	3.856	0.00913	5.69487	0.999842	1.47689	0.999994	1.46106	0.327643	3.18288	0.999936	2.17848	2	0.0165593	2	0.0170238	1	0.007824	1.66667	0.0138024	1	0.007317	1	0.007761	1	0.007236	1	0.007438	4	0.0320757	11	0.0876472	5	0.0404071	6.66667	0.0533767	0	0	2	0.0157422	2	0.0156599	1.33333	0.0104674	16	0.11623
3324	LOC107055817	107055817	LOW QUALITY PROTEIN: lipase maturation factor 2-like	0.745371	1.8517	0.99998	1.29706	0.999842	-1.42761	0.053168	5.52549	0.00318	7.69964	0.999936	1.39348	7	0.141694	3	0.0624292	3	0.0573819	4.33333	0.0871683	0	0	0	0	4	0.0707604	1.33333	0.0235868	5	0.0980225	6	0.116879	13	0.256845	8	0.157249	4	0.078874	10	0.192431	7	0.133998	7	0.135101	9	0.159838
3349	LOC107055842	107055842	LOW QUALITY PROTEIN: protein downstream neighbor of son homolog	0.474714	-2.51329	0.0165986	-9.44734	0.735497	-3.75895	0.999994	-1.27716	0.16744	-3.13646	0.999936	-2.45581	4	0.158675	4	0.163126	13	0.487297	7	0.269699	4	0.140235	7	0.260296	8	0.277343	6.33333	0.225958	1	0.0384196	3	0.114526	4	0.154876	2.66667	0.102607	6	0.231858	4	0.150845	3	0.112543	4.33333	0.165082	0	0
3433	KLHL40	420389	kelch-like protein 40	0.00519	2.86062	1.19e-07	4.62888	0.608627	1.61814	0.000333	3.30407	3.04e-08	4.85032	0.999936	1.46798	412	3.31657	277	2.29237	417	3.17197	368.667	2.92697	517	3.67815	86	0.648948	134	0.942702	245.667	1.7566	790	6.15916	943	7.30525	1359	10.6779	1030.67	8.04744	1037	8.13189	468	3.58145	555	4.22504	686.667	5.3128	1615	11.4064
3434	HHATL	420391	protein-cysteine N-palmitoyltransferase HHAT-like protein,protein-cysteine N-palmitoyltransferase HHAT-like protein isoform X1	0.0616092	3.26317	1.43e-07	8.95748	0.162974	2.74503	0.0026	4.57235	5.67e-09	10.839	0.503895	2.37055	70	0.997879	59	0.864661	92	1.23928	73.6667	1.03394	127	1.60004	18	0.240532	20	0.249166	55	0.69658	168	2.31949	177	2.42821	358	4.98124	234.333	3.24298	463	6.42958	88	1.19257	75	1.01109	208.667	2.87774	644	8.05475
3440	OBSCN	420395	obscurin	0.0807786	2.18268	1.49e-07	4.52455	0.129049	2.07293	0.0229496	2.32873	1.84e-06	3.94116	0.732687	1.69241	378	0.484766	202	0.266321	310	0.375667	296.667	0.375585	475	0.538371	190	0.22841	132	0.147942	265.667	0.304908	573	0.711702	488	0.602272	839	1.05021	633.333	0.788062	935	1.16808	396	0.482789	247	0.29956	526	0.650144	1490	1.67654
3457	ALS2CL	428401	ALS2 C-terminal-like protein isoform X5,ALS2 C-terminal-like protein isoform X4,ALS2 C-terminal-like protein isoform X2,ALS2 C-terminal-like protein isoform X1,ALS2 C-terminal-like protein isoform X3	0.999919	1.49148	0.000364	4.69444	0.060867	3.1475	0.707695	1.69459	0.0268664	2.9665	0.999936	1.75057	18	0.176255	16	0.161065	17	0.157296	17	0.164872	23	0.199042	8	0.0734308	12	0.10269	14.3333	0.125054	14	0.13277	32	0.301544	29	0.277167	25	0.23716	30	0.286161	14	0.130322	19	0.175942	21	0.197475	24	0.206189
3460	MYL3	396067	myosin light chain 1, cardiac muscle,myosin light chain 1, cardiac muscle isoform X1	0.999919	1.39013	0.00571	6.79501	0.139647	4.88804	0.802791	1.98809	0.00318	7.47832	0.502856	3.76156	269	9.62886	290	10.6717	290	9.80893	283	10.0365	271	8.57313	2	0.0671078	14	0.437954	95.6667	3.02606	260	9.01362	379	13.0555	521	18.2027	386.667	13.4239	403	14.0524	36	1.22503	22	0.744718	153.667	5.3407	2533	79.5507
3501	SLC22A13	420423	solute carrier family 22 member 13	0.528377	4.02923	0.0224336	8.54245	0.747467	2.12012	0.999994	1.13195	0.703811	1.77133	0.999936	1.56485	2	0.0251383	0	0	0	0	0.666667	0.00837944	3	0.0333254	3	0.0353466	1	0.0109846	2.33333	0.0265522	2	0.0243467	5	0.0604796	2	0.0245364	3	0.0364542	5	0.0612207	0	0	2	0.023773	2.33333	0.0283312	6	0.0661674
3502	XIRP1	374266	xin actin-binding repeat-containing protein 1,xin actin-binding repeat-containing protein 1 isoform X1	0.537716	2.07148	0.00954	3.72848	0.887966	1.79991	0.289355	2.29478	0.00225	4.43056	0.999936	1.93072	2774	12.4709	2416	11.1661	2580	10.9601	2590	11.5324	4882	19.3971	227	0.956618	354	1.39083	1821	7.24819	3847	16.7501	5024	21.7357	6940	30.4528	5270.33	22.9795	6834	29.9288	1832	7.8296	1672	7.10845	3446	14.9556	11990	47.2931
3533	INSIG1	420442	insulin-induced gene 1 protein	0.00335	2.97242	1.47e-07	4.56892	0.744795	1.5371	0.000384	3.24574	8.07e-06	3.66542	0.999936	1.1293	3262	49.7562	3148	49.3642	4186	60.3343	3532	53.1516	4161	56.0931	2995	42.8234	3134	41.7773	3430	46.8979	4777	70.5703	12238	179.641	13771	205.024	10262	151.745	13333	198.113	5279	76.5486	10341	149.167	9651	141.276	5798	77.594
3537	SHH	395615	sonic hedgehog protein precursor	0.999919	1.92355	0.0499768	5.44092	0.525164	2.82859	0.0331852	3.10964	1.32e-06	6.52547	0.370063	2.09846	0	0	0	0	3	0.0876678	1	0.0292226	5	0.136658	9	0.260904	4	0.108108	6	0.168557	1	0.0299517	3	0.0892835	2	0.0603702	2	0.0598685	17	0.51214	8	0.235196	25	0.731147	16.6667	0.492827	7	0.189934
3548	LOC100859557	100859557	condensin-2 complex subunit G2	0.515403	-1.36482	2.96e-06	-2.48242	0.0317436	-1.81886	0.0509687	-1.65291	2.16e-14	-4.17147	2.68e-05	-2.52371	874	4.75847	759	4.24826	919	4.72794	850.667	4.57822	767	3.69061	949	4.84331	885	4.21092	867	4.24828	728	3.83875	571	2.99174	542	2.88025	613.667	3.23691	244	1.2941	589	3.04855	576	2.96568	469.667	2.43611	458	2.1878
3552	VIPR2	420453	vasoactive intestinal polypeptide receptor 2 precursor	2.27e-05	3.93145	4.74e-08	4.57571	0.999842	1.16387	0.00231	2.66588	5.95e-05	3.00438	0.999936	1.12698	21	0.588613	18	0.518677	9	0.238371	16	0.448554	16	0.396349	24	0.630582	28	0.685877	22.6667	0.570936	48	1.30303	66	1.78027	73	1.99714	62.3333	1.69348	62	1.69287	42	1.11913	56	1.48438	53.3333	1.43213	79	1.94278
3564	LOC100858869	100858869	uncharacterized protein LOC100858869	0.397128	1.81398	1.14e-05	4.13601	0.080832	2.28007	0.0549007	2.05466	0.000162	2.93437	0.999936	1.42815	23	0.548165	21	0.514537	14	0.315292	19.3333	0.459332	132	2.78039	176	3.93203	205	4.26988	171	3.66077	21	0.484737	28	0.642205	55	1.27944	34.6667	0.802129	413	9.5886	241	5.46038	268	6.04039	307.333	7.02979	26	0.54368
3574	GJD4	420465	gap junction delta-4 protein	0.999919	1.43588	0.319818	1.94709	0.999842	1.35603	0.309961	2.19827	0.00354	4.01848	0.999936	1.82802	289	1.96455	219	1.53047	234	1.50308	247.333	1.66603	364	2.18683	28	0.17842	32	0.190105	141.333	0.851785	257	1.69201	329	2.15226	461	3.05873	349	2.301	522	3.45667	124	0.801326	125	0.803568	257	1.68719	780	4.65207
3611	MKX	771284	homeobox protein Mohawk isoform X2,homeobox protein Mohawk isoform X1	0.238352	1.74179	0.0412512	1.87011	0.999842	1.07367	0.00011	3.27725	1.78e-09	4.89357	0.975835	1.4932	905	11.1267	1396	17.6447	996	11.5712	1099	13.4475	90	0.977927	69	0.795217	71	0.762873	76.6667	0.845339	1613	19.2067	2511	29.7095	1583	18.9964	1902.33	22.6375	364	4.35952	107	1.25061	179	2.08121	216.667	2.56378	1701	18.3488
3626	LOC101748058	101748058	uncharacterized protein LOC101748058	0.999919	1.52069	0.0209803	3.40892	0.484104	2.2417	0.128534	4.39661	5.82e-05	13.3744	0.290416	3.04197	10	0.0644037	3	0.0198631	7	0.0426001	6.66667	0.0422889	4	0.0227677	0	0	1	0.005628	1.66667	0.00946522	8	0.0499004	11	0.0681767	11	0.0691478	10	0.0624083	15	0.0941074	2	0.0122451	3	0.0182717	6.66667	0.0415414	40	0.226025
3653	C10ORF112	420512	MAM and LDL-receptor class A domain-containing protein 1	0.961177	1.6261	0.00028	5.30975	0.0413057	3.26533	0.499159	1.74642	0.124489	2.07888	0.999936	1.19037	0	0	5	0.0356546	8	0.0524352	4.33333	0.0293633	5	0.0306514	13	0.0845271	15	0.0909288	11	0.0687024	7	0.0470255	8	0.0534016	6	0.0406217	7	0.0470163	20	0.13514	19	0.125287	12	0.0787155	17	0.113048	17	0.103459
3662	LOC771888	771888	macrophage mannose receptor 1	0.760389	3.16847	0.0455582	7.34465	0.761607	2.31804	0.966131	2.74566	0.432394	4.44218	0.999936	1.61789	1	0.006098	0	0	1	0.005762	0.666667	0.00395333	0	0	1	0.005716	0	0	0.333333	0.00190533	3	0.0177184	4	0.0234743	0	0	2.33333	0.0137309	2	0.0118809	0	0	1	0.005767	1	0.00588265	4	0.0214016
3690	SLC25A40	772037	solute carrier family 25 member 40	0.999919	1.65438	0.0216621	4.5022	0.367108	2.72138	0.512364	2.05033	0.00849	3.84366	0.968469	1.87465	2	0.0364855	3	0.0562633	1	0.0172382	2	0.0366623	2	0.0322454	6	0.102603	4	0.0637718	4	0.0662069	2	0.0353365	7	0.122891	1	0.017806	3.33333	0.0586779	11	0.195481	4	0.0693701	7	0.120763	7.33333	0.128538	9	0.144052
3731	CALCR	428425	calcitonin receptor	0.999919	1.9514	0.99998	1.60091	0.999842	-1.21894	0.0907751	6.63222	0.00558	10.4559	0.999936	1.57652	0	0	2	0.013375	2	0.0122937	1.33333	0.00855624	1	0.005749	0	0	2	0.01137	1	0.00570632	2	0.0126004	2	0.0125202	4	0.0253972	2.66667	0.0168393	14	0.0887157	2	0.0123681	3	0.0184552	6.33333	0.0398463	4	0.0228295
3793	LRRC72	420592	leucine-rich repeat-containing protein 72 isoform X3,leucine-rich repeat-containing protein 72 isoform X1,leucine-rich repeat-containing protein 72 isoform X2	0.999919	1.16955	0.0482133	2.47558	0.390039	2.11669	0.606768	1.95708	0.00148	4.89363	0.467059	2.50047	18	0.847743	15	0.726268	12	0.53404	15	0.702684	13	0.541106	0	0	1	0.0411595	4.66667	0.194089	8	0.364909	25	1.13309	19	0.873414	17.3333	0.790471	13	0.596426	6	0.268636	5	0.222694	8	0.362585	45	1.85947
3808	TMEM196	772254	transmembrane protein 196 isoform X4,transmembrane protein 196 isoform X5,transmembrane protein 196 isoform X6,transmembrane protein 196 isoform X1,transmembrane protein 196 isoform X2,transmembrane protein 196 isoform X3	0.00906	-5.82111	0.0139718	-3.51397	0.999842	1.65656	2.06e-05	-7.13495	3.48e-08	-11.5169	0.999936	-1.61415	15	0.450908	23	0.710785	29	0.823751	22.3333	0.661815	107	2.84268	31	0.873532	93	2.44319	77	2.05313	5	0.145569	2	0.0578574	4	0.117363	3.66667	0.10693	3	0.0878495	10	0.285771	15	0.426417	9.33333	0.266679	2	0.0527488
3820	RAPGEF5	100857462	rap guanine nucleotide exchange factor 5 isoform X2,rap guanine nucleotide exchange factor 5 isoform X1	0.174468	1.99065	0.00153	2.71457	0.999842	1.36366	0.00598	2.71425	4.04e-07	4.38693	0.86534	1.61626	58	0.452117	71	0.568978	47	0.346196	58.6667	0.455764	52	0.35824	65	0.47496	47	0.320183	54.6667	0.384461	102	0.770063	171	1.28278	76	0.578244	116.333	0.877028	210	1.59464	90	0.666941	88	0.648713	129.333	0.970099	133	0.909622
3835	GPNMB	428431	transmembrane glycoprotein NMB	0.00871	8.09156	1.71e-10	41.4526	0.0189201	5.12294	0.00597	6.96858	1.37e-10	33.4492	0.0313375	4.8	3	0.0397912	4	0.0545431	4	0.0501334	3.66667	0.0481559	2	0.0234446	11	0.136766	1	0.0115916	4.66667	0.0572675	12	0.154152	42	0.536102	36	0.466061	30	0.385439	47	0.607275	16	0.201747	26	0.326126	29.6667	0.378383	21	0.244383
3885	WIPF3	420634	WAS/WASL-interacting protein family member 3 isoform X1,WAS/WASL-interacting protein family member 3 isoform X2	0.855291	1.62573	0.104263	2.37078	0.999842	1.45829	0.294067	2.15571	0.00192	4.04749	0.991113	1.87757	213	2.58316	218	2.71796	255	2.92222	228.667	2.74111	308	3.30119	17	0.19326	30	0.317959	118.333	1.2708	258	3.03037	410	4.78507	427	5.05446	365	4.28997	396	4.67831	110	1.2682	129	1.47948	211.667	2.47533	726	7.72494
3913	ENS-1	769415	uncharacterized protein LOC769415	4.08e-07	4.36639	0	6.93493	0.43933	1.58825	3.29e-09	4.69538	2.26e-13	5.81792	0.999936	1.23907	59	0.660627	30	0.345334	37	0.391478	42	0.465813	49	0.484895	79	0.829186	72	0.704555	66.6667	0.672879	204	2.21227	196	2.11199	144	1.57377	181.333	1.96601	418	4.55934	257	2.73564	146	1.54598	273.667	2.94699	251	2.46584
4021	CLEC3B	395386	tetranectin precursor	0.151443	3.41054	0.00196	5.34266	0.999842	1.56652	0.165985	4.12209	0.00379	7.66745	0.999936	1.86009	9	0.194857	11	0.244838	2	0.040917	7.33333	0.160204	5	0.0956732	0	0	1	0.0189213	2	0.0381982	8	0.167751	47	0.979271	21	0.443779	25.3333	0.530267	16	0.337454	2	0.0411647	4	0.0818992	7.33333	0.153506	39	0.740838
4026	KIF15	420708	kinesin-like protein KIF15	0.297165	-1.43087	2.15e-11	-3.28006	0.000272	-2.29236	0.0584208	-1.58242	0	-4.8062	2.03e-08	-3.03725	1554	13.4729	1435	12.7902	1612	13.2062	1533.67	13.1564	1519	11.639	1755	14.2629	1747	13.2367	1673.67	13.0462	1176	9.87463	1038	8.66044	955	8.08144	1056.33	8.87217	483	4.07924	1175	9.68434	1181	9.68293	946.333	7.8155	693	5.27144
4063	DCLK3	776499	serine/threonine-protein kinase DCLK3	0.999919	1.15386	0.99998	1.0745	0.999842	-1.07385	0.545075	3.13116	0.0325109	6.59802	0.999936	2.10721	4	0.0393879	1	0.0101232	2	0.0186095	2.33333	0.0227069	1	0.008703	0	0	2	0.0172112	1	0.00863807	1	0.009537	5	0.0473811	2	0.0192224	2.66667	0.0253802	0	0	7	0.0655274	2	0.0186243	3	0.0280506	2	0.017279
4077	ANLN	420738	actin-binding protein anillin isoform X3,actin-binding protein anillin isoform X2,actin-binding protein anillin isoform X1	0.349963	-1.44071	7.83e-08	-2.80131	0.0105977	-1.94439	0.061254	-1.63206	0	-4.14793	1.34e-05	-2.54153	9238	92.6253	8762	90.3168	9649	91.4187	9216.33	91.4536	8721	77.2797	10925	102.682	10331	90.5257	9992.33	90.1624	7606	73.8603	5608	54.1118	5708	55.8612	6307.33	61.2778	3189	31.1478	6939	66.1409	6302	59.7553	5476.67	52.348	4920	43.2816
4105	PPP1R17	420753	protein phosphatase 1 regulatory subunit 17	0.202831	2.93246	0.00268	4.6518	0.999842	1.58632	0.107215	5.37465	0.00424	8.98938	0.999936	1.67255	12	0.24479	11	0.230685	3	0.0578275	8.66667	0.177767	1	0.0180285	0	0	3	0.0534824	1.33333	0.023837	14	0.276594	50	0.981554	13	0.258839	25.6667	0.505662	12	0.23846	6	0.116355	2	0.0385823	6.66667	0.131132	61	1.09176
4134	INHBA	396361	inhibin beta A chain precursor,inhibin beta A chain isoform X1	0.00374	2.77412	0.00282	2.42043	0.999842	-1.14613	0.000108	3.29819	3.67e-09	4.81637	0.999936	1.46031	670	7.24802	540	6.00554	471	4.81467	560.333	6.02274	394	3.76694	705	7.14914	365	3.45077	488	4.78895	2258	23.6577	1055	10.9832	1309	13.8216	1540.67	16.1542	2106	22.1934	1333	13.7087	814	8.32752	1417.67	14.7432	2148	20.3875
4185	SLC9A3	420801	sodium/hydrogen exchanger 3 isoform X2,sodium/hydrogen exchanger 3 isoform X1	0.999919	1.28862	0.0467582	2.38217	0.590374	1.84861	0.0689827	2.72567	4.39e-07	7.07951	0.177118	2.59735	48	0.316421	26	0.176202	33	0.20556	35.6667	0.232728	6	0.0349561	21	0.129767	15	0.0864159	14	0.083713	54	0.344764	44	0.279132	38	0.244502	45.3333	0.289466	70	0.449515	11	0.0689349	19	0.118447	33.3333	0.212299	58	0.335458
4361	MYLK4	420893	myosin light chain kinase family member 4 isoform X2,myosin light chain kinase family member 4 isoform X1,myosin light chain kinase family member 4 isoform X4,myosin light chain kinase family member 4 isoform X3	0.144063	2.76439	1.09e-05	6.53711	0.328745	2.36476	0.0587521	2.97829	2.3e-05	6.15595	0.81482	2.06694	64	0.376072	61	0.368498	52	0.288733	59	0.344434	113	0.586837	6	0.0330494	11	0.0564888	43.3333	0.225458	90	0.512197	184	1.0405	209	1.19871	161	0.917134	193	1.10477	71	0.396617	59	0.327861	107.667	0.609748	453	2.33548
4389	CDH20	373927	cadherin-20 precursor,cadherin-20 isoform X1	0.982087	1.41765	0.000671	3.44225	0.100784	2.42814	0.147911	2.1371	2.43e-06	4.97828	0.174504	2.32946	21	0.23414	14	0.160472	21	0.221247	18.6667	0.205286	31	0.305469	10	0.104515	18	0.175391	19.6667	0.195125	25	0.269961	22	0.236054	31	0.33736	26	0.281125	68	0.738563	21	0.222586	19	0.200335	36	0.387161	61	0.596723
4406	LOC100859798	100859798	reticulophagy receptor FAM134B isoform X1,reticulophagy receptor FAM134B isoform X2,reticulophagy receptor FAM134B isoform X3	0.904619	1.64504	4.5e-06	7.80502	0.00574	4.74458	0.602337	1.87455	0.00379	4.13463	0.75332	2.20567	14	0.123161	11	0.0994841	10	0.0831281	11.6667	0.101925	21	0.163273	4	0.0329858	7	0.0538174	10.6667	0.0833587	17	0.144844	18	0.152388	22	0.188905	19	0.162046	35	0.299941	4	0.0334525	12	0.0998332	17	0.144409	65	0.501703
4441	SEMA5A	420931	semaphorin-5A isoform X2,semaphorin-5A isoform X1	0.237686	2.32093	4.75e-05	4.82027	0.267435	2.07687	0.0102122	4.65369	3.88e-09	13.8496	0.0255433	2.97604	10	0.078573	4	0.0323108	9	0.0668216	7.66667	0.0592351	3	0.0208325	4	0.0294614	3	0.0206003	3.33333	0.0236314	14	0.106538	28	0.211721	11	0.0843608	17.6667	0.134207	22	0.16839	10	0.0746956	10	0.0743053	14	0.105797	29	0.19992
4473	VSTM2A	420951	V-set and transmembrane domain-containing protein 2A isoform X4,V-set and transmembrane domain-containing protein 2A isoform X5,V-set and transmembrane domain-containing protein 2A isoform X2,V-set and transmembrane domain-containing protein 2A isoform X1,V-set and transmembrane domain-containing protein 2A isoform X6,V-set and transmembrane domain-containing protein 2A isoform X3,V-set and trans…	0.0875564	4.52156	2.72e-05	10.4444	0.378254	2.3099	0.00052	6.18281	4.14e-09	13.0084	0.639514	2.10396	1	0.00275	5	0.0141378	2	0.005198	2.66667	0.00736195	5	0.0121539	10	0.0257822	4	0.009615	6.33333	0.0158504	8	0.0213104	14	0.0370561	15	0.0402685	12.3333	0.0328783	63	0.168796	23	0.0601379	18	0.0468186	34.6667	0.0919174	12	0.0289579
4571	MBP	396217	myelin basic protein isoform X2,myelin basic protein isoform X1,myelin basic protein	0.659937	2.05816	0.000334	6.25078	0.163221	3.03707	0.184606	3.84472	0.00141	8.40868	0.947028	2.18707	11	0.150242	4	0.0561658	5	0.0645312	6.66667	0.0903129	2	0.0241422	2	0.0256064	2	0.023873	2	0.0245405	3	0.0396847	29	0.381179	9	0.119982	13.6667	0.180282	12	0.159662	5	0.0649217	4	0.051666	7	0.0920832	18	0.215703
4617	MC5R	421047	melanocortin receptor 5,melanocortin receptor 5 isoform X2,melanocortin receptor 5 isoform X1	0.300144	2.41217	0.000938	4.29768	0.558074	1.78167	0.852688	1.46093	0.155923	1.953	0.999936	1.33682	6	0.0362154	4	0.0248208	2	0.011407	4	0.0241477	11	0.0586789	7	0.0396059	6	0.0316498	8	0.0433116	9	0.0526123	8	0.0464691	12	0.0706965	9.66667	0.0565926	12	0.0705577	10	0.0573804	9	0.0513725	10.3333	0.0597702	12	0.0635491
4680	MYOM1	395805	myomesin-1 isoform X1,myomesin-1	0.35288	2.17638	5.01e-07	7.91887	0.0278645	3.63856	0.0144031	3.56434	2.14e-08	9.49667	0.288152	2.66435	1041	7.89857	644	5.0234	840	6.02252	841.667	6.31483	1119	7.5037	172	1.22334	225	1.49196	505.333	3.40634	1612	11.8459	1383	10.0984	2390	17.6999	1795	13.2147	3503	25.8916	537	3.87341	415	2.97778	1485	10.9143	8283	55.1406
4685	NDC80	395134	kinetochore protein NDC80 homolog,kinetochore protein NDC80 homolog isoform X1	0.432337	-1.35632	2.3e-08	-2.63612	0.00362	-1.94357	0.0259461	-1.65025	0	-4.21333	1.81e-06	-2.55314	1403	15.5003	1341	15.2309	1498	15.6385	1414	15.4565	1404	13.7087	1530	15.845	1395	13.469	1443	14.3409	1176	12.5832	996	10.5894	911	9.82369	1027.67	10.9988	439	4.72463	956	10.0406	948	9.90459	781	8.22329	781	7.5704
4692	TYMS	421060	thymidylate synthase	0.202545	-1.6801	7.14e-09	-3.86226	0.00861	-2.29883	0.00304	-2.29296	0	-6.12103	0.00061	-2.66949	620	19.6757	592	19.3141	633	18.9821	615	19.324	606	16.9965	774	23.025	737	20.4402	705.667	20.1539	439	13.493	349	10.6585	296	9.16866	361.333	11.1067	104	3.2151	407	12.2788	319	9.57363	276.667	8.35583	246	6.84952
4746	TTR	396277	transthyretin isoform 2,transthyretin isoform 1 precursor	0.883692	1.79865	0.16096	2.57919	0.999842	1.43396	0.0233542	20.6998	0.00652	21.7987	0.999936	1.05309	3	0.165913	6	0.341134	1	0.0522589	3.33333	0.186435	0	0	0	0	1	0.0483323	0.333333	0.0161108	2	0.107125	8	0.425776	8	0.431841	6	0.321581	9	0.484868	5	0.262876	11	0.575306	8.33333	0.441016	5	0.242614
4761	DTNA	421104	dystrobrevin alpha isoform X12,dystrobrevin alpha isoform X11,dystrobrevin alpha isoform X22,dystrobrevin alpha isoform X21,dystrobrevin alpha isoform X16,dystrobrevin alpha isoform X23,dystrobrevin alpha isoform X19,dystrobrevin alpha isoform X20,dystrobrevin alpha isoform X17,dystrobrevin alpha isoform X18,dystrobrevin alpha isoform X15,dystrobrevin alpha isoform X14,dystrobrevin alpha isoform …	0.388838	2.15291	6.54e-05	5.61354	0.227464	2.60742	0.0316144	3.25378	1.94e-06	7.33629	0.639514	2.2547	575	3.96978	401	2.84614	496	3.2358	490.667	3.35057	848	5.17418	88	0.56951	112	0.675763	349.333	2.13982	921	6.1583	834	5.54111	1353	9.1174	1036	6.93894	2101	14.1301	427	2.80251	281	1.83464	936.333	6.25576	3293	19.9469
4827	PENK	421131	proenkephalin-A	0.583556	-1.61849	3.28e-06	-4.40799	0.025665	-2.72351	0.999994	-1.26401	0.000506	-3.14147	0.0749489	-2.48532	14867	468.972	10338	335.254	14521	432.834	13242	412.353	28362	790.694	4296	127.031	10656	293.762	14438	403.829	10136	309.666	6347	192.675	7623	234.706	8035.33	245.682	3883	119.32	11165	334.814	14839	442.665	9962.33	298.933	4786	132.459
4851	LOC107049082	107049082	sodium/potassium-transporting ATPase subunit beta-1-interacting protein 3-like	0.482601	6.24941	0.0347578	13.448	0.808593	2.15189	0.310203	2.90528	0.00038	7.86122	0.345787	2.70584	0	0	0	0	1	0.0136515	0.333333	0.0045505	2	0.0255362	3	0.0406276	1	0.0126258	2	0.0262632	3	0.0419763	3	0.0417093	2	0.0282023	2.66667	0.0372959	5	0.0703673	5	0.0686706	6	0.0819742	5.33333	0.0736707	4	0.050702
4880	TRIM55	420166	tripartite motif-containing protein 55 isoform X4,tripartite motif-containing protein 55 isoform X3,tripartite motif-containing protein 55 isoform X2,tripartite motif-containing protein 55 isoform X1,tripartite motif-containing protein 55	0.586908	2.15639	0.00198	5.33567	0.510041	2.47435	0.0988649	3.27951	5.8e-05	7.9737	0.798441	2.43137	391	8.7915	328	7.58183	354	7.52126	357.667	7.96486	623	12.38	25	0.526922	41	0.805653	229.667	4.57087	444	9.6688	701	15.1683	1124	24.6676	756.333	16.5016	1429	31.2997	216	4.61702	201	4.27394	615.333	13.3969	2460	48.5297
4881	CRH	404297	corticoliberin precursor	0.999919	-1.08165	0.0123199	3.6887	0.0457467	3.98987	0.750642	1.87063	0.00146	5.71473	0.342625	3.05498	13	0.774191	6	0.367342	12	0.675285	10.3333	0.605606	10	0.526323	2	0.111649	3	0.156136	5	0.264703	7	0.403744	10	0.573109	11	0.6394	9.33333	0.538751	20	1.16026	3	0.169843	1	0.0563186	8	0.462142	23	1.20176
4918	TRPA1	420180	transient receptor potential cation channel subfamily A member 1	0.5651	1.89395	2.5e-07	7.16443	0.00323	3.7828	0.999994	1.12501	0.747756	1.3386	0.999936	1.18985	10	0.108427	3	0.0334406	10	0.102457	7.66667	0.0814416	65	0.622874	22	0.223605	48	0.45484	45	0.433773	12	0.126015	17	0.177386	14	0.148164	14.3333	0.150522	43	0.454181	48	0.494769	41	0.420407	44	0.456452	35	0.332961
4919	KCNB2	431181	potassium voltage-gated channel subfamily B member 2	0.22576	2.11615	2.27e-05	4.19098	0.220043	1.98047	0.136041	2.06682	0.0300316	2.26772	0.999936	1.0972	10	0.0438557	11	0.0495944	10	0.0414407	10.3333	0.0449636	13	0.0503868	13	0.0534429	14	0.0536577	13.3333	0.0524958	19	0.0807017	22	0.0928498	24	0.102734	21.6667	0.092095	31	0.132437	23	0.0958905	19	0.0788	24.3333	0.102376	36	0.138521
4947	IL7	420193	interleukin 7 isoform X1,interleukin 7 precursor	0.669661	4.75259	0.0466572	12.0556	0.684744	2.53664	0.999994	1.13035	0.527389	2.21466	0.999936	1.95928	1	0.008524	0	0	0	0	0.333333	0.00284133	2	0.0150676	2	0.0159815	1	0.00745	1.66667	0.012833	5	0.0412801	0	0	1	0.00832	2	0.0165334	2	0.0166081	2	0.0162076	1	0.008061	1.66667	0.0136256	3	0.0224375
5011	CDH17	420225	cadherin-17 precursor,cadherin-17 isoform X1	0.136394	2.0523	2.31e-07	4.40103	0.0672611	2.14444	0.000165	3.20165	1.37e-11	5.77587	0.370063	1.80403	25	0.33337	24	0.329012	33	0.415817	27.3333	0.3594	64	0.754248	36	0.449997	49	0.571032	49.6667	0.591759	54	0.697403	27	0.346484	84	1.0933	55	0.712397	185	2.40314	99	1.255	130	1.63937	138	1.76584	129	1.50925
5023	CCNE2	420231	G1/S-specific cyclin-E2,G1/S-specific cyclin-E2 isoform X1	0.170964	-1.99222	8.31e-05	-3.35543	0.554826	-1.68426	0.00543	-2.72784	1.07e-10	-6.71677	0.072706	-2.4623	281	4.53486	268	4.44638	313	4.77313	287.333	4.58479	254	3.62276	376	5.68808	369	5.2043	333	4.83838	207	3.23543	126	1.95686	94	1.48068	142.333	2.22432	46	0.723165	179	2.7462	104	1.58722	109.667	1.68553	159	2.25134
5058	RGS22	101751119	regulator of G-protein signaling 22	0.999919	1.67871	0.0580181	4.17679	0.654829	2.48809	0.2745	3.28193	0.00408	6.81441	0.999936	2.07634	1	0.004465	6	0.0275393	0	0	2.33333	0.0106681	1	0.003946	4	0.0167405	2	0.007804	2.33333	0.00949684	2	0.008648	8	0.0343725	2	0.008716	4	0.0172455	10	0.0434921	4	0.0169774	7	0.0295551	7	0.0300082	11	0.0430891
5094	ZFPM2	420269	zinc finger protein ZFPM2	0.999919	-1.43814	0.99998	1.19085	0.999842	1.71261	0.336895	3.80836	0.0165833	7.30644	0.999936	1.91852	11	0.111882	8	0.0836507	3	0.0288329	7.33333	0.0747884	2	0.0179781	1	0.009534	0	0	1	0.0091707	4	0.039403	6	0.0587285	5	0.0496376	5	0.0492564	4	0.0396321	2	0.0193383	5	0.0480931	3.66667	0.0356878	9	0.0803146
5099	ABRA	430953	actin-binding Rho-activating protein	0.0520797	2.91173	6.54e-05	4.57023	0.938831	1.56959	0.0928674	2.41107	0.0014	3.49226	0.999936	1.44842	121	1.83323	99	1.54199	151	2.16177	123.667	1.84566	306	4.09733	38	0.539679	36	0.476664	126.667	1.70456	264	3.87381	286	4.16994	504	7.4531	351.333	5.16562	441	6.50866	178	2.56374	149	2.13484	256	3.73574	613	8.14851
5112	CSMD3	420279	CUB and sushi domain-containing protein 3 isoform X2,CUB and sushi domain-containing protein 3 isoform X1,CUB and sushi domain-containing protein 3 isoform X3	0.707862	2.24655	0.00226	6.14134	0.268584	2.73367	0.0463913	3.91397	0.000624	6.03018	0.999936	1.54068	1	0.002676	5	0.0137546	1	0.002529	2.33333	0.00631987	3	0.007095	2	0.005017	5	0.0116926	3.33333	0.00793488	6	0.0155496	6	0.0154507	4	0.0104472	5.33333	0.0138158	21	0.05474	6	0.0152629	8	0.0202442	11.6667	0.0300824	9	0.0211297
5127	NOV	396204	protein NOV precursor	1.02e-07	6.17554	1.35e-08	5.82467	0.999842	-1.06024	0.000221	6.4487	4.7e-09	11.928	0.708294	1.84967	27	0.653713	47	1.16986	22	0.503323	32	0.775633	3	0.0641936	3	0.0680871	7	0.148115	4.33333	0.0934653	163	3.82221	298	6.94339	133	3.14304	198	4.63621	33	0.778321	17	0.391286	25	0.572413	25	0.580673	329	6.98884
5130	DSCC1	420358	sister chromatid cohesion protein DCC1	0.0133337	-2.2365	9.79e-10	-4.38105	0.0837171	-1.95889	0.000474	-2.64902	0	-6.70934	0.00521	-2.53276	386	8.0053	408	8.69891	421	8.25038	405	8.3182	377	6.91002	390	7.58185	357	6.47048	374.667	6.98745	197	3.95695	183	3.65236	156	3.15784	178.667	3.58905	46	0.92933	163	3.21366	171	3.35377	126.667	2.49892	138	2.51105
5133	COL14A1	396276	collagen alpha-1(XIV) chain isoform X4,collagen alpha-1(XIV) chain isoform X5,collagen alpha-1(XIV) chain isoform X6,collagen alpha-1(XIV) chain precursor,collagen alpha-1(XIV) chain isoform X1,collagen alpha-1(XIV) chain isoform X3,collagen alpha-1(XIV) chain isoform X2	0.00328	3.65126	1.57e-06	5.22699	0.999842	1.43156	0.397604	1.8842	0.0595366	2.38716	0.999936	1.26693	43	0.28541	58	0.39577	26	0.163071	42.3333	0.281417	13	0.0762592	14	0.0871064	17	0.0986117	14.6667	0.0873258	96	0.617129	276	1.76296	93	0.602503	155	0.994198	28	0.181043	28	0.176678	17	0.106708	24.3333	0.154809	134	0.780355
5135	MTBP	420354	mdm2-binding protein	0.437805	-1.40201	1.6e-06	-2.57297	0.0325601	-1.8352	0.0126655	-1.84045	1.1e-13	-4.13648	0.000939	-2.24753	459	6.79096	401	6.09926	498	6.96224	452.667	6.61749	421	5.50489	546	7.57237	436	5.63746	467.667	6.23824	338	4.84327	333	4.74127	282	4.07233	317.667	4.55229	144	2.0754	279	3.92414	258	3.60982	227	3.20312	265	3.43994
5151	FBXO32	420343	F-box only protein 32,F-box only protein 32 isoform X1	0.0778948	1.97013	7.55e-09	4.11481	0.0375335	2.0886	0.292566	1.5645	0.000587	2.41759	0.777798	1.54528	91	0.705865	97	0.77351	142	1.04081	110	0.840061	269	1.84408	73	0.530791	119	0.806688	153.667	1.06052	132	0.991648	293	2.18716	212	1.60506	212.333	1.59462	250	1.88904	162	1.19459	208	1.52577	206.667	1.53647	432	2.94002
5152	KLHL38	428388	kelch-like protein 38	0.686755	2.34208	0.0139491	4.81502	0.599989	2.05587	0.999994	1.31702	0.893038	1.4284	0.999936	1.08457	2	0.0101721	2	0.0104575	1	0.004806	1.66667	0.00847854	4	0.01798	2	0.009535	6	0.0266693	4	0.0180614	3	0.0147777	5	0.0244729	4	0.0198572	4	0.0197026	6	0.0297273	4	0.0193403	4	0.0192393	4.66667	0.022769	7	0.0312368
5186	ADCY8	420328	adenylate cyclase type 8 isoform X2,adenylate cyclase type 8 isoform X1	0.207669	2.19354	0.000153	3.92981	0.535699	1.79153	0.208816	2.10454	0.000128	4.17808	0.58722	1.98528	18	0.223102	23	0.293071	18	0.210816	19.6667	0.24233	22	0.240991	9	0.104567	13	0.140816	14.6667	0.162125	47	0.564199	22	0.262413	59	0.713769	42.6667	0.51346	46	0.555406	11	0.129612	23	0.269591	26.6667	0.318203	92	1.00047
5219	LOC100859545	100859545	potassium channel subfamily K member 9	0.471263	2.53013	0.00653	4.81916	0.795113	1.90471	0.181721	3.37118	0.0131633	4.91709	0.999936	1.45856	6	0.0230285	3	0.0118372	2	0.007253	3.66667	0.0140396	6	0.0203523	2	0.007196	0	0	2.66667	0.00918277	6	0.0223033	12	0.0443229	10	0.0374619	9.33333	0.034696	18	0.067299	5	0.0182434	1	0.00363	8	0.0297241	19	0.0639815
5242	LOC101747868	101747868	ly6/PLAUR domain-containing protein 2-like	0.641877	2.45553	0.00099	7.46214	0.172362	3.03891	0.29003	4.93762	0.00351	13.6709	0.629222	2.76871	1	0.0250451	2	0.0514953	3	0.070998	2	0.0491794	2	0.0442691	0	0	0	0	0.666667	0.0147564	4	0.0970257	3	0.0723064	8	0.195564	5	0.121632	7	0.170782	2	0.0476184	1	0.0236848	3.33333	0.0806952	15	0.32961
5244	LY6E	395550	lymphocyte antigen 6E precursor	0.60175	1.70759	1.03e-06	5.47074	0.0101336	3.20378	0.702411	-1.54288	0.748509	1.37316	0.489724	2.11863	19	0.85401	31	1.43247	25	1.06182	25	1.1161	47	1.86705	26	1.09548	53	2.08192	42	1.68148	28	1.21891	64	2.76836	35	1.53551	42.3333	1.84092	25	1.09464	23	0.982787	23	0.977652	23.6667	1.01836	83	3.27321
5246	LOC420301	420301	lymphocyte antigen 6E	0.237372	2.59553	0.000153	5.35964	0.395516	2.06495	0.029697	2.9326	4.3e-06	5.52176	0.709067	1.88289	6	0.308047	5	0.263906	6	0.291084	5.66667	0.287679	22	0.998243	5	0.240633	9	0.403819	12	0.547565	12	0.596692	18	0.889345	14	0.701566	14.6667	0.729201	41	2.05055	30	1.46423	21	1.0196	30.6667	1.51146	18	0.81082
5353	LOC107055880	107055880	uncharacterized protein LOC107055880	0.77777	2.41351	0.460998	2.46273	0.999842	1.0204	0.345609	4.44712	0.0330803	7.87887	0.999936	1.77168	2	0.114354	1	0.0587806	1	0.0540283	1.33333	0.0757208	1	0.0505321	0	0	1	0.0499687	0.666667	0.0335003	7	0.387633	1	0.055024	2	0.111616	3.33333	0.184758	3	0.167095	2	0.108711	4	0.216285	3	0.16403	3	0.150497
5403	ENS-3	395341	pol-like protein ENS-3	0.0299954	2.06503	6.61e-10	4.07	0.0349034	1.97092	0.00111	2.3463	6.14e-08	3.2658	0.972608	1.39189	71	0.598014	53	0.458926	69	0.549165	64.3333	0.535368	120	0.893268	95	0.750062	124	0.912752	113	0.852027	121	0.987056	134	1.08615	137	1.12629	130.667	1.0665	318	2.60917	211	1.6895	162	1.29037	230.333	1.86301	144	1.06415
5422	MATN2_2	426584	matrilin-2	0.139032	-3.45473	0.00159	-11.3529	0.713812	-3.2862	0.384883	-2.10105	0.59676	-1.61257	0.999936	1.30292	9	0.213424	13	0.316926	14	0.313711	12	0.281353	10	0.209579	14	0.311206	17	0.352312	13.6667	0.291032	0	0	6	0.136925	4	0.0925838	3.33333	0.076503	5	0.115503	7	0.157805	5	0.112129	5.66667	0.128479	1	0.0208059
5424	LOC107055937	107055937	mdm2-binding protein-like	0.485614	-4.32	0.31596	-3.23648	0.999842	1.33478	0.414205	-1.94425	0.00354	-5.12392	0.798441	-2.63542	5	0.433015	4	0.356128	1	0.081834	3.33333	0.290326	19	1.45423	15	1.21771	15	1.13528	16.3333	1.26907	1	0.0838757	0	0	1	0.0845294	0.666667	0.056135	1	0.0843634	10	0.823293	11	0.900891	7.33333	0.602849	2	0.151967
5444	LOC107055958	107055958	uncharacterized protein LOC107055958	0.157463	3.45218	2.53e-05	8.57529	0.232297	2.48402	0.344723	1.89959	0.0855079	2.20089	0.999936	1.15862	2	0.0625466	6	0.192903	2	0.0591024	3.33333	0.104851	31	0.856807	15	0.439729	22	0.601277	22.6667	0.632604	5	0.151442	16	0.481533	14	0.427343	11.6667	0.353439	67	2.04113	21	0.624331	23	0.680218	37	1.11523	31	0.850592
5589	CCDC85A	421205	coiled-coil domain-containing protein 85A isoform X4,coiled-coil domain-containing protein 85A isoform X3,coiled-coil domain-containing protein 85A isoform X2,coiled-coil domain-containing protein 85A isoform X1	0.0129126	2.69765	1.69e-05	3.63963	0.999842	1.34919	0.00733	3.00383	5.33e-06	4.50371	0.999936	1.49932	84	1.07292	172	2.25856	96	1.15867	117.333	1.49672	22	0.248347	13	0.155651	26	0.290229	20.3333	0.231409	139	1.71952	529	6.50245	279	3.47831	315.667	3.90009	77	0.958079	27	0.327849	55	0.664352	53	0.650093	342	3.83267
5592	FANCL	421202	E3 ubiquitin-protein ligase FANCL	0.176829	-1.52904	1.95e-10	-3.24151	0.00223	-2.11997	0.0240469	-1.70766	0	-4.3071	1.34e-05	-2.52222	589	15.3788	514	13.797	629	15.5188	577.333	14.8982	594	13.707	645	15.7865	701	15.9957	646.667	15.1631	427	10.7979	363	9.12107	325	8.28257	371.667	9.4005	196	4.98522	423	10.4995	393	9.7039	337.333	8.39621	271	6.20815
5628	BUB1	421226	mitotic checkpoint serine/threonine-protein kinase BUB1	0.121736	-1.54442	2.57e-09	-2.79212	0.0131084	-1.80787	0.00256	-1.87169	0	-4.25554	3.21e-05	-2.27364	2023	21.3284	1790	19.4013	2048	20.403	1953.67	20.3776	1892	17.6292	1977	19.5384	2051	18.8976	1973.33	18.6884	1442	14.7242	1158	11.7491	1139	11.7209	1246.33	12.7314	538	5.52544	1191	11.937	1091	10.8776	940	9.4467	1082	10.0087
5697	GALNT14	421305	polypeptide N-acetylgalactosaminyltransferase 14 isoform X1,polypeptide N-acetylgalactosaminyltransferase 14 isoform X2,polypeptide N-acetylgalactosaminyltransferase 14 isoform X5,polypeptide N-acetylgalactosaminyltransferase 14 isoform X3,polypeptide N-acetylgalactosaminyltransferase 14 isoform X4	0.007	3.10784	1.48e-06	4.67617	0.855213	1.50464	0.000263	3.6152	7.1e-09	5.67214	0.991113	1.56897	48	0.772266	41	0.678147	27	0.410479	38.6667	0.620297	33	0.469232	133	2.00585	55	0.773333	73.6667	1.0828	71	1.10634	198	3.06565	90	1.41333	119.667	1.86177	307	4.81156	223	3.41077	186	2.82999	238.667	3.68411	141	1.99036
5700	CAPN13	421304	calpain-13	0.999919	1.20555	0.99998	1.47597	0.999842	1.22431	0.650873	2.39681	0.00562	6.70567	0.606266	2.79775	3	0.0417714	0	0	2	0.0263141	1.66667	0.0226952	4	0.0492227	0	0	1	0.0121685	1.66667	0.0204637	2	0.0269706	3	0.0401986	1	0.0135904	2	0.0269199	5	0.0678187	6	0.0794202	0	0	3.66667	0.0490796	3	0.0366492
5770	PLEK	395669	pleckstrin	0.0178596	-2.29007	4.59e-05	-2.91046	0.999842	-1.2709	5.85e-09	-4.53508	7.73e-14	-6.12036	0.999936	-1.34956	142	5.45008	170	6.70776	221	8.01508	177.667	6.72431	199	6.75018	557	20.0397	400	13.4169	385.333	13.4022	85	3.15963	57	2.10534	86	3.22172	76	2.8289	58	2.16852	100	3.64869	71	2.57703	76.3333	2.79808	76	2.55926
5859	MAL	416707	myelin and lymphocyte protein	0.999919	1.38796	0.106525	2.32596	0.854182	1.67582	0.0982447	5.48037	0.0335625	5.89598	0.999936	1.07584	8	0.461319	2	0.118565	6	0.326937	5.33333	0.302274	1	0.0509635	1	0.0540545	1	0.0503952	1	0.0518044	6	0.335094	13	0.721418	3	0.168853	7.33333	0.408455	6	0.337042	6	0.328916	4	0.218131	5.33333	0.294696	14	0.708314
5864	GINS1	425297	DNA replication complex GINS protein PSF1	0.00262	-2.53295	1.63e-09	-4.38711	0.285009	-1.73201	0.000611	-2.65266	0	-7.33837	0.00341	-2.76642	239	11.0148	260	12.3187	296	12.8905	265	12.0747	203	8.2684	213	9.20191	249	10.0289	221.667	9.16642	128	5.71336	91	4.036	90	4.04851	103	4.59929	36	1.61623	106	4.64414	81	3.53028	74.3333	3.26355	100	4.04356
5885	CHGB	421312	secretogranin-1 isoform X1,secretogranin-1 isoform X2	0.96116	1.39311	1.96e-05	4.24512	0.0143098	3.04722	0.0292924	2.55901	6.24e-07	5.12465	0.493821	2.00259	465	8.79857	270	5.25215	364	6.50821	366.333	6.85298	843	14.0972	237	4.20366	320	5.2916	466.667	7.86417	486	8.90633	348	6.33681	666	12.3001	500	9.18107	1967	36.2564	468	8.41835	576	10.3069	1003.67	18.3272	1340	22.2459
5980	BATF3	421368	basic leucine zipper transcriptional factor ATF-like 3 isoform X1,basic leucine zipper transcriptional factor ATF-like 3 isoform X2	0.597342	-2.32256	0.0490257	-5.42368	0.999842	-2.33522	0.999994	1.4393	0.999926	-1.46843	0.999936	-2.11352	9	0.272276	6	0.186609	2	0.0571739	5.66667	0.172019	4	0.106948	2	0.0567175	1	0.026439	2.33333	0.0633683	4	0.117201	2	0.0582276	1	0.0295285	2.33333	0.0683189	4	0.117882	2	0.0575199	3	0.0858291	3	0.087077	1	0.0265432
5988	DTL	421373	denticleless protein homolog	0.0708347	-1.91375	3.91e-07	-3.33486	0.211288	-1.74257	0.0183935	-2.02512	9.36e-14	-5.56012	0.000477	-2.74557	523	8.18338	460	7.39951	470	6.94912	484.333	7.51067	439	6.07076	549	8.05237	515	7.04233	501	7.05515	329	4.98575	248	3.73435	174	2.65739	250.333	3.79249	106	1.61569	322	4.7897	237	3.50692	221.667	3.3041	236	3.23988
5993	NEK2	421376	serine/threonine-protein kinase Nek2	0.37957	-1.52108	2.77e-07	-3.27634	0.0175	-2.15396	0.0290278	-1.91134	1.44e-13	-5.22869	0.000279	-2.73561	461	13.4975	404	12.1604	485	13.4182	450	13.0254	476	12.3171	564	15.4793	501	12.8194	513.667	13.5386	330	9.35772	256	7.21315	287	8.20181	291	8.25756	119	3.39407	303	8.43368	300	8.30655	240.667	6.71144	212	5.44597
6121	C6ORF137	428574	transmembrane protein 151B	0.999919	-1.3517	0.563972	1.97055	0.713812	2.66359	0.999994	-1.54227	0.0277694	8.36115	0.271711	12.8951	2	0.0442124	2	0.0454526	3	0.0626667	2.33333	0.0507772	1	0.0195372	0	0	1	0.0193194	0.666667	0.0129522	0	0	2	0.0425478	3	0.0647308	1.66667	0.0357595	0	0	1	0.0210153	0	0	0.333333	0.00700511	3	0.0581865
6228	EXO1	421505	exonuclease 1	0.050749	-2.00152	9.77e-09	-3.93947	0.0679196	-1.96824	0.00974	-2.1612	0	-6.31123	0.000149	-2.92025	1063	10.3467	980	9.80636	903	8.30533	982	9.48612	848	7.29477	1192	10.8759	940	7.99602	993.333	8.72222	633	5.96726	461	4.31818	364	3.45815	486	4.5812	200	1.89635	590	5.45936	450	4.14216	413.333	3.83262	434	3.70633
6241	RYR2	421508	ryanodine receptor 2 isoform X3,ryanodine receptor 2 isoform X2,ryanodine receptor 2 isoform X1	0.163112	2.38272	2.65e-09	7.85432	0.00349	3.29637	0.0215949	3.13102	1.39e-07	6.9351	0.240656	2.21496	15	0.0433332	9	0.0267292	6	0.0163788	10	0.0288137	6	0.0153189	11	0.0297881	6	0.0151481	7.66667	0.0200851	34	0.0951288	17	0.0472619	20	0.0563942	23.6667	0.0662616	30	0.0844253	26	0.0714044	8	0.0218558	21.3333	0.0592285	82	0.20784
6244	ACTN2	396263	alpha-actinin-2	0.36415	2.51054	8.1e-06	9.30558	0.0971939	3.70661	0.0215151	4.26224	3.68e-07	11.8472	0.512611	2.77958	990	14.547	670	10.1211	812	11.2745	824	11.9809	1399	18.1679	88	1.21211	166	2.1317	551	7.17057	1502	21.3753	1872	26.4714	2712	38.8959	2028.67	28.9142	4728	67.6766	536	7.48731	482	6.69781	1915.33	27.2872	7468	96.2786
6288	ACTA1	421534	actin, alpha skeletal muscle,actin, alpha skeletal muscle isoform X1	0.0922519	2.78954	2.37e-07	7.42362	0.135862	2.66123	0.00621	3.67237	2.02e-10	10.8114	0.104292	2.94397	1148	35.4562	1950	61.9154	1230	35.8969	1442.67	44.4228	1637	44.6834	291	8.42488	526	14.1976	818	22.4353	2595	77.6231	4478	133.096	4905	147.865	3992.67	119.528	5554	167.1	864	25.368	1053	30.7557	2490.33	74.408	15592	422.511
6304	TRIM67	100857188	LOW QUALITY PROTEIN: tripartite motif-containing protein 67	0.999919	-1.60354	0.99998	-1.05769	0.999842	1.51607	0.000379	-6.5213	0.000123	-5.81012	0.999936	1.1224	3	0.0181889	1	0.006233	6	0.0343747	3.33333	0.0195989	24	0.128601	17	0.0966175	28	0.148362	23	0.124527	2	0.0117441	1	0.005835	3	0.0177534	2	0.0117775	3	0.0177186	4	0.0230552	2	0.0114674	3	0.0174137	2	0.010639
6321	THBS2	414837	thrombospondin-2 isoform X1,thrombospondin-2 precursor,thrombospondin-2 isoform X2	0.00233	3.41188	8.37e-06	4.20819	0.999842	1.23339	0.00914	2.79106	0.00208	2.83119	0.999936	1.01438	2812	21.8013	2442	19.4637	1093	8.00734	2115.67	16.4241	1076	7.3727	3530	25.6544	1123	7.60895	1909.67	13.5453	7507	56.3685	9429	70.3501	4756	35.9901	7230.67	54.2362	4957	37.4375	6530	48.1284	2967	21.7536	4818	35.7732	13819	94.0004
6367	PLG	421580	plasminogen	0.782315	2.81931	0.00177	12.9936	0.107395	4.60879	0.037111	6.42398	0.000444	11.3525	0.999936	1.76721	2	0.0322986	1	0.0166023	0	0	1	0.0163003	4	0.0570903	0	0	1	0.0141134	1.66667	0.0237346	3	0.0469223	3	0.0466238	3	0.0472879	3	0.0469447	24	0.377561	3	0.0460572	2	0.0305444	9.66667	0.151387	19	0.269212
6370	SLC22A2	421583	solute carrier family 22 member 2 isoform X1,solute carrier family 22 member 2 isoform X2,solute carrier family 22 member 2 isoform X3	0.972108	1.96818	0.0372984	4.64635	0.633595	2.36073	0.772587	-1.7224	0.444216	1.73724	0.33243	2.99221	1	0.0165102	1	0.0169733	3	0.0468031	1.66667	0.0267622	14	0.204281	3	0.0464295	11	0.158717	9.33333	0.136476	2	0.0319805	3	0.0476657	5	0.0805744	3.33333	0.0534069	7	0.112583	2	0.0313909	5	0.0780673	4.66667	0.0740137	7	0.1014
6371	LOC421584	421584	solute carrier family 22 member 2	0.692658	4.75578	0.0405699	13.4094	0.629343	2.81961	0.888248	1.9825	0.465121	2.4366	0.999936	1.22905	1	0.02611	0	0	0	0	0.333333	0.00870333	5	0.115378	0	0	0	0	1.66667	0.0384595	1	0.0252878	1	0.0251269	4	0.101939	2	0.0507847	5	0.127174	2	0.0496431	2	0.0493837	3	0.0754003	5	0.114542
6384	STX11	428597	syntaxin-11	0.0125332	2.34355	0.000204	2.63512	0.999842	1.12441	5.45e-10	5.4851	3.33e-09	4.64424	0.999936	-1.18105	57	1.17645	33	0.70021	44	0.858132	44.6667	0.911599	34	0.620193	20	0.386946	21	0.378789	25	0.461976	109	2.17886	78	1.54927	122	2.45773	103	2.06196	109	2.19153	133	2.6096	121	2.36174	121	2.38762	142	2.57143
6492	TXLNB	395515	beta-taxilin,beta-taxilin isoform X1	0.749837	1.77056	0.00245	4.04747	0.369194	2.28598	0.903959	1.63527	0.0589921	3.08745	0.999936	1.88804	12	0.0941467	10	0.0806563	19	0.140857	13.6667	0.10522	12	0.0832057	3	0.0220631	2	0.013713	5.66667	0.0396606	8	0.0607879	31	0.234055	32	0.245047	23.6667	0.179963	16	0.122283	4	0.0298336	4	0.0296777	8	0.0605981	50	0.344176
6542	VNN1	421702	pantetheinase isoform X3,pantetheinase precursor,pantetheinase isoform X1,pantetheinase isoform X2	0.999919	1.24889	0.0104611	2.5262	0.264328	2.02276	0.0011	3.37092	3.9e-08	5.44509	0.889734	1.61531	24	0.119533	19	0.0972845	16	0.0753004	19.6667	0.0973726	22	0.0968382	24	0.112049	20	0.0870531	22	0.0986467	34	0.164005	21	0.100653	18	0.0875031	24.3333	0.117387	106	0.514285	52	0.246207	36	0.169561	64.6667	0.310018	52	0.22723
6543	TAAR1	768536	trace amine-associated receptor 1	0.999919	1.61988	0.949633	1.79359	0.999842	1.10723	0.0233506	7.08376	0.0027	8.47884	0.999936	1.19694	3	0.0539785	0	0	0	0	1	0.0179928	1	0.0159019	3	0.050599	0	0	1.33333	0.0221669	4	0.0697049	0	0	1	0.017562	1.66667	0.029089	12	0.210331	9	0.153945	6	0.102093	9	0.155456	2	0.031573
6600	TRDN	421721	triadin isoform X2,triadin isoform X1,triadin isoform X4,triadin isoform X3	0.702047	2.24116	3.62e-06	13.8147	0.00776	6.16408	0.0138441	6.97991	8.19e-07	19.978	0.473136	2.86222	6	0.143724	2	0.0492518	5	0.113175	4.33333	0.10205	5	0.105851	2	0.0449085	1	0.0209342	2.66667	0.0572313	9	0.208797	12	0.276625	8	0.187044	9.66667	0.224155	42	0.980052	5	0.11386	2	0.0453059	16.3333	0.379739	35	0.735584
6601	LOC101751936	101751936	triadin-like	0.999919	1.09479	1.02e-06	9.27076	0.000125	8.46803	0.0424682	3.72691	2.41e-06	9.04441	0.295193	2.42678	4	0.0653788	6	0.100819	2	0.0308893	4	0.0656957	3	0.0433357	4	0.0612854	4	0.0571367	3.66667	0.0539193	1	0.01583	5	0.0786465	7	0.111673	4.33333	0.0687166	13	0.206986	13	0.201996	11	0.170026	12.3333	0.193003	23	0.329831
6667	LAMA4	421749	laminin subunit alpha-4 isoform X2,laminin subunit alpha-4 isoform X1	0.999919	1.47446	0.375333	1.91254	0.999842	1.29712	0.0356179	3.52791	5.41e-07	9.47498	0.397298	2.68572	34	0.253141	33	0.252587	33	0.232166	33.3333	0.245965	80	0.526406	10	0.0697917	6	0.0390402	32	0.211746	66	0.475916	44	0.315259	36	0.261614	48.6667	0.35093	152	1.10242	97	0.686557	37	0.260514	95.3333	0.683165	126	0.823076
6838	SH3BGRL2	421851	SH3 domain-binding glutamic acid-rich-like protein 2	0.00378	3.32678	5.39e-11	7.89871	0.060867	2.37428	0.00286	3.17596	2.2e-07	5.14692	0.935657	1.62059	42	0.355846	33	0.287436	24	0.192144	33	0.278475	22	0.164734	45	0.357393	36	0.266559	34.3333	0.262896	87	0.713898	133	1.08442	107	0.884855	109	0.894391	115	0.949145	63	0.507429	112	0.897383	96.6667	0.784653	111	0.82513
6891	COL19A1	421873	collagen alpha-1(XIX) chain isoform X4,collagen alpha-1(XIX) chain isoform X2,collagen alpha-1(XIX) chain isoform X3,collagen alpha-1(XIX) chain isoform X1,collagen alpha-1(XIX) chain isoform X5	0.163409	1.9994	0.00191	2.6505	0.999842	1.32565	0.000203	3.47135	2.49e-08	4.98195	0.999936	1.43516	150	0.502927	99	0.341242	144	0.456223	131	0.433464	208	0.616346	49	0.154003	46	0.134788	101	0.301712	233	0.756612	200	0.645321	336	1.09958	256.333	0.833839	462	1.50896	260	0.828722	172	0.545367	298	0.961016	383	1.12668
6897	LOC100858320	100858320	protein eyes shut homolog	0.108001	2.23968	7.46e-08	5.12844	0.0530428	2.28981	0.0005	3.49525	1.91e-08	5.43476	0.947032	1.5549	26	0.122148	20	0.0965952	19	0.0843464	21.6667	0.10103	17	0.0705843	26	0.1145	18	0.073903	20.3333	0.0863291	45	0.204752	49	0.221534	50	0.229275	48	0.21852	98	0.448497	58	0.259037	31	0.137727	62.3333	0.281754	79	0.32563
6914	COL21A1	421885	collagen alpha-1(XXI) chain	0.869267	1.627	0.0269998	2.90322	0.780079	1.7844	0.00197	3.99297	2.68e-09	8.75592	0.464489	2.19283	11	0.101214	13	0.122971	16	0.139113	13.3333	0.121099	113	0.91891	14	0.120752	25	0.201032	50.6667	0.413565	22	0.196053	13	0.115112	29	0.260447	21.3333	0.190537	313	2.80552	105	0.918455	91	0.791835	169.667	1.50527	44	0.35521
6923	LOC107053132	107053132	muscular LMNA-interacting protein-like	0.596213	2.17251	0.462799	1.94393	0.999842	-1.11759	0.320983	3.48035	0.00774	7.18654	0.999936	2.06489	3	0.223043	3	0.2293	6	0.421522	4	0.291289	4	0.262831	0	0	0	0	1.33333	0.0876102	5	0.360032	8	0.572388	13	0.94338	8.66667	0.625267	9	0.651827	1	0.0706789	3	0.210929	4.33333	0.311145	8	0.521848
6927	KLHL31	421893	kelch-like protein 31	0.475844	2.44296	0.00136	6.08941	0.557981	2.49264	0.214495	2.84708	0.000609	6.67191	0.908339	2.34342	319	1.92594	316	1.96134	396	2.25917	343.667	2.04882	795	4.24197	20	0.113189	56	0.295474	290.333	1.55021	531	3.10492	775	4.50284	1158	6.82395	821.333	4.81057	1607	9.45127	220	1.26269	192	1.09623	673	3.93673	2224	11.7808
6950	MYOM2	396034	M-protein, striated muscle,M-protein, striated muscle isoform X1	0.165016	2.65142	7.65e-10	12.3896	0.00402	4.67279	0.0521363	2.95474	2.75e-07	8.16133	0.238475	2.76212	119	1.06209	123	1.12858	90	0.759027	110.667	0.983232	226	1.78266	44	0.368117	56	0.436797	108.667	0.862526	158	1.36576	386	3.31538	328	2.85734	290.667	2.51283	601	5.22528	106	0.899376	93	0.784952	266.667	2.3032	1038	8.12825
6984	COLEC11	428649	collectin-11 isoform X1,collectin-11 precursor,collectin-11 isoform X2,collectin-11 isoform X3	0.999919	1.41869	0.0282763	2.7547	0.55207	1.94172	0.622763	1.72593	0.000445	4.24046	0.280078	2.45691	4	0.0435307	14	0.156631	9	0.0925506	9	0.0975707	11	0.105798	9	0.0918118	7	0.0665751	9	0.0880615	8	0.0843197	17	0.17804	13	0.138087	12.6667	0.133482	19	0.201424	9	0.0931108	13	0.133791	13.6667	0.142775	46	0.439217
7011	RRM2	421936	ribonucleoside-diphosphate reductase subunit M2	0.50149	-1.42932	4.4e-06	-2.7455	0.0401364	-1.92085	0.127727	-1.62275	2.16e-14	-4.9267	3.98e-06	-3.03601	3273	78.7205	3105	76.7746	3272	74.3629	3216.67	76.6193	3248	69.0408	4180	94.2407	4184	87.9451	3870.67	83.7422	2461	57.3267	2285	52.8884	1918	45.0262	2221.33	51.7471	900	21.0866	2786	63.7008	2744	62.4127	2143.33	49.0667	1625	34.2911
7076	GDF7	428655	growth/differentiation factor 7	0.0140581	-3.5617	0.142897	-2.00045	0.747467	1.78045	0.00111	-4.03854	0.000238	-4.02918	0.999936	1.00232	44	0.485316	49	0.555625	75	0.78169	56	0.607544	35	0.341183	150	1.5509	95	0.915743	93.3333	0.935942	20	0.213651	15	0.159219	11	0.118424	15.3333	0.163765	21	0.225638	29	0.304083	12	0.12517	20.6667	0.218297	15	0.145161
7078	APOB	396535	apolipoprotein B precursor	0.999919	1.20538	0.0143479	5.34239	0.116712	4.43212	0.999994	-1.39189	0.708765	1.57185	0.973376	2.18785	1	0.003342	1	0.003435	3	0.009473	1.66667	0.00541667	6	0.0177202	3	0.009397	7	0.020443	5.33333	0.0158534	1	0.003236	3	0.009648	2	0.006523	2	0.006469	6	0.0195318	1	0.003177	3	0.009481	3.33333	0.0107299	11	0.0322513
7115	PRKACA	100859181	cGMP-dependent protein kinase 2-like isoform X2,cGMP-dependent protein kinase 1-like isoform X1	0.999919	1.5921	0.0687105	3.00914	0.810158	1.89005	0.271776	3.00261	0.00102	6.96641	0.708294	2.32011	5	0.0925346	3	0.0570781	4	0.0699513	4	0.073188	4	0.0654248	2	0.0346964	1	0.0161738	2.33333	0.038765	3	0.0537723	9	0.160291	7	0.126447	6.33333	0.113503	12	0.21634	4	0.0703746	3	0.0525052	6.33333	0.113073	10	0.162376
7131	LOC107053168	107053168	dihydropyrimidinase-related protein 5-like	0.631483	1.86308	0.000655	4.61489	0.298146	2.47703	0.00598	4.2438	1.14e-05	6.68492	0.999936	1.57522	106	4.12869	63	2.52267	96	3.53329	88.3333	3.39488	146	5.02582	7	0.255579	14	0.476555	55.6667	1.91932	149	5.62078	122	4.57297	212	8.05967	161	6.08447	368	13.9629	98	3.62873	123	4.53063	196.333	7.37409	394	13.4645
7132	LOC107053190	107053190	LOW QUALITY PROTEIN: dihydropyrimidinase-related protein 5-like	0.0715404	2.85072	1.43e-06	6.26759	0.322261	2.1986	0.000902	4.33473	4.1e-08	7.69156	0.968137	1.7744	124	3.4674	117	3.36342	135	3.56711	125.333	3.46598	249	6.15359	25	0.655303	43	1.05082	105.667	2.61991	260	7.04139	297	7.99227	494	13.4829	350.333	9.50552	748	20.3753	197	5.23685	198	5.23593	381	10.2827	822	20.1669
7182	LOC426385	426385	serine/threonine-protein kinase 35-like,serine/threonine-protein kinase 35-like isoform X1,serine/threonine-protein kinase 35-like isoform X2	0.263118	-1.56435	9.92e-09	-3.46075	0.00628	-2.21226	0.050962	-1.76181	0	-5.22425	1.47e-05	-2.96527	596	7.17464	500	6.18782	549	6.24493	548.333	6.5358	439	4.67053	590	6.65773	542	5.70205	523.667	5.67677	410	4.78014	354	4.101	274	3.21943	346	4.03352	127	1.48929	346	3.9596	327	3.72262	266.667	3.05717	218	2.30248
7194	SOX7	771337	transcription factor SOX-7	0.00988	-4.11716	0.000393	-4.6539	0.999842	-1.13037	0.000266	-3.8558	5.4e-09	-6.62634	0.923688	-1.71854	22	0.389616	17	0.309512	56	0.937137	31.6667	0.545422	156	2.44167	241	4.00084	376	5.81942	257.667	4.08731	7	0.120065	2	0.034086	13	0.224715	7.33333	0.126289	26	0.448548	81	1.36371	72	1.20585	59.6667	1.00603	7	0.108767
7203	TDH	422034	L-threonine 3-dehydrogenase, mitochondrial	0.000721	2.14255	7.89e-12	3.4037	0.107254	1.58862	9.11e-09	2.86354	0	4.02749	0.597392	1.40647	124	1.3341	101	1.11713	114	1.15897	113	1.2034	178	1.69252	288	2.90455	157	1.4762	207.667	2.02442	203	2.11527	292	3.0233	221	2.32078	238.667	2.48645	621	6.50848	545	5.57423	414	4.21224	526.667	5.43165	438	4.13454
7248	CRISP2	422045	serotriflin	0.999919	2.6961	0.000803	31.2733	0.0268528	11.5994	0.999994	-3.39327	0.884276	2.71614	0.999936	9.21659	0	0	2	0.063586	0	0	0.666667	0.0211953	0	0	1	0.0289893	0	0	0.333333	0.00966311	1	0.0299517	3	0.0892835	2	0.0603702	2	0.0598685	0	0	0	0	0	0	0	0	5	0.135667
7263	CLIC5	422054	chloride intracellular channel protein 5 isoform X2,chloride intracellular channel protein 5 isoform X1	0.630836	2.87106	0.000109	14.1266	0.0221444	4.92036	0.511948	2.09737	0.0243949	3.51713	0.999936	1.67692	2	0.009674	2	0.009945	0	0	1.33333	0.00653967	5	0.0213738	5	0.0226702	4	0.0169084	4.66667	0.0203174	4	0.0187382	3	0.0139643	5	0.0236053	4	0.0187692	14	0.065965	5	0.0229909	7	0.0320191	8.66667	0.040325	9	0.0381938
7282	PTCHD4	422064	patched domain-containing protein C6orf138 homolog,patched domain-containing protein 4 isoform X1	0.999919	1.01652	0.99998	-1.79082	0.999842	-1.8204	0.999994	-1.29581	0.00998	-4.68797	0.34581	-3.61779	1	0.008479	0	0	1	0.008012	0.666667	0.005497	8	0.0599463	11	0.0874254	15	0.111146	11.3333	0.0861726	0	0	2	0.0163188	0	0	0.666667	0.00543958	5	0.0412968	8	0.0644817	10	0.080181	7.66667	0.0619865	1	0.007439
7471	FDX1L	422172	adrenodoxin	0.578819	1.90741	0.0735483	2.44833	0.999842	1.28359	0.0201603	4.0367	0.000983	4.99862	0.999936	1.23829	9	0.352875	4	0.161232	6	0.222295	6.33333	0.245467	6	0.207911	2	0.0735069	3	0.102796	3.66667	0.128071	5	0.189868	21	0.792373	10	0.382695	12	0.454979	16	0.61111	10	0.372735	14	0.519102	13.3333	0.500982	12	0.412805
7517	CYSLTR1	428691	cysteinyl leukotriene receptor 1 isoform X2,cysteinyl leukotriene receptor 1 isoform X1	0.0296483	3.71904	0.000883	4.36522	0.999842	1.17375	0.166938	2.48942	0.0189975	3.11428	0.999936	1.25101	3	0.0342729	15	0.176171	8	0.0863617	8.66667	0.0989353	13	0.131257	4	0.0428361	9	0.0898567	8.66667	0.0879831	15	0.165968	59	0.648656	23	0.256468	32.3333	0.35703	18	0.20032	17	0.184629	22	0.237684	19	0.207544	34	0.340796
7543	ERCC6L	422135	DNA excision repair protein ERCC-6-like	0.397608	-1.41211	3.53e-08	-2.86866	0.00536	-2.03147	0.0215949	-1.75489	4.02e-14	-4.01162	0.000289	-2.28596	859	7.58364	891	8.0868	911	7.59984	887	7.75676	883	6.88959	984	8.1433	992	7.65375	953	7.56221	703	6.01095	675	5.73483	484	4.17066	620.667	5.30548	261	2.24464	622	5.22032	572	4.7756	485	4.08018	450	3.48565
7545	NHSL2	422133	NHS-like protein 2 isoform X8,NHS-like protein 2 isoform X3,NHS-like protein 2 isoform X2,NHS-like protein 2 isoform X1,NHS-like protein 2 isoform X6,NHS-like protein 2 isoform X7,NHS-like protein 2 isoform X5,NHS-like protein 2 isoform X4	0.306188	2.00156	0.00948	2.71099	0.999842	1.35444	0.0413493	3.15035	0.000128	5.11826	0.999936	1.62466	22	0.0905847	36	0.152387	18	0.0700335	25.3333	0.104335	13	0.0473068	5	0.0192985	3	0.0107952	7	0.0258001	38	0.151537	82	0.324921	32	0.128605	50.6667	0.201688	31	0.124341	8	0.0313144	19	0.0739831	19.3333	0.0765463	77	0.278169
7594	ACRC	422202	acidic repeat-containing protein	0.0809635	-1.7872	1.14e-09	-3.73421	0.015495	-2.08942	0.0210331	-1.88829	2.16e-14	-5.09645	0.000131	-2.69898	468	8.42707	420	7.77488	440	7.4866	442.667	7.89618	475	7.55913	439	7.40995	463	7.28601	459	7.41836	289	5.04001	218	3.77763	226	3.97204	244.333	4.26323	104	1.82425	270	4.62185	276	4.69988	216.667	3.71533	181	2.85953
7676	FGF13	414831	fibroblast growth factor 13 isoform X2,fibroblast growth factor 13 isoform X3,fibroblast growth factor 13,fibroblast growth factor 13 isoform X1	0.130749	2.78693	5.81e-07	7.94813	0.12004	2.85193	0.017993	3.49613	1.68e-07	8.446	0.444597	2.41581	41	0.273711	52	0.356883	67	0.422653	53.3333	0.351082	108	0.637206	7	0.0438053	48	0.280045	54.3333	0.320352	75	0.484923	146	0.937979	215	1.40095	145.333	0.941283	331	2.15257	55	0.349054	87	0.549255	157.667	1.01696	435	2.54791
7681	XKRX	771005	XK-related protein 2 isoform X1,XK-related protein 2 isoform X2	0.186305	2.66505	0.00115	4.38591	0.960706	1.64571	0.428269	2.00891	0.00422	3.85329	0.968754	1.9181	25	0.249447	39	0.400053	30	0.282853	31.3333	0.310784	63	0.555555	4	0.0374127	6	0.05232	24.3333	0.215096	49	0.47352	96	0.921811	103	1.00312	82.6667	0.799482	73	0.70955	20	0.18971	30	0.283078	41	0.394113	209	1.82966
7682	NOX1	422257	NADPH oxidase 1 isoform X3,NADPH oxidase 1,NADPH oxidase 1 isoform X2,NADPH oxidase 1 isoform X5,NADPH oxidase 1 isoform X1,NADPH oxidase 1 isoform X4	0.0333653	4.04192	1.24e-05	7.37803	0.755028	1.82537	0.000757	8.3338	2e-07	15.5881	0.994896	1.87046	9	0.100346	12	0.137547	7	0.073749	9.33333	0.103881	9	0.0886844	0	0	1	0.009744	3.33333	0.0328095	15	0.161976	50	0.536487	48	0.522364	37.6667	0.406942	47	0.510477	10	0.105993	16	0.168703	24.3333	0.261725	111	1.08584
7710	LOC101749809	101749809	connector enhancer of kinase suppressor of ras 2-like	0.0522386	3.01124	1.17e-05	5.19246	0.520916	1.72436	0.377799	1.74158	0.0396926	2.20329	0.999936	1.26511	7	0.0282734	6	0.0249141	7	0.0267165	6.66667	0.0266346	15	0.053545	14	0.0530064	12	0.0423584	13.6667	0.0496366	13	0.0508541	26	0.101061	21	0.0827892	20	0.0782349	26	0.1023	12	0.0460768	25	0.0954919	21	0.0812895	29	0.102769
7718	LOC101750517	101750517	transmembrane protein 182-like	0.203418	3.2564	1.17e-07	16.0842	0.0304168	4.93926	0.116844	3.42345	3.02e-06	12.1517	0.253207	3.54953	24	0.395279	19	0.321706	25	0.389075	22.6667	0.368687	42	0.611349	1	0.0154388	4	0.0575745	15.6667	0.228121	68	1.08469	67	1.06194	83	1.33427	72.6667	1.1603	112	1.79693	15	0.234858	5	0.0778769	44	0.703222	329	4.75416
7737	SOX3	374019	SRY-related protein CH3	0.193413	-2.19693	2.37e-05	-5.12977	0.287832	-2.33498	0.0417061	-2.50725	0.00333	-2.97752	0.999936	-1.18756	85	2.20353	23	0.612974	49	1.20032	52.3333	1.33894	94	2.15365	88	2.13847	48	1.08748	76.6667	1.7932	35	0.878763	17	0.424113	18	0.455458	23.3333	0.586111	23	0.580831	32	0.788628	26	0.637412	27	0.668957	18	0.409411
7768	LOC422304	422304	caltractin-like isoform X5,caltractin-like isoform X4,caltractin-like isoform X3,centrin-1-like isoform X6,caltractin-like isoform X2,caltractin-like isoform X1	0.153904	2.57893	0.000205	4.51683	0.717844	1.75144	0.0295732	3.17452	0.00841	3.25655	0.999936	1.02584	15	0.209659	20	0.287387	13	0.171699	16	0.222915	9	0.111177	12	0.157226	17	0.207659	12.6667	0.158687	15	0.203057	60	0.807062	48	0.654846	41	0.554988	49	0.667177	21	0.279039	36	0.475853	35.3333	0.474023	29	0.355637
7770	LOC428714	428714	uncharacterized protein LOC428714	0.882491	1.96988	0.002	6.62987	0.187137	3.36563	0.955671	2.14	0.0785071	5.54193	0.999936	2.58968	2	0.0233738	6	0.0720883	1	0.0110433	3	0.0355018	1	0.0103287	1	0.0109552	1	0.0102136	1	0.0104992	3	0.0339566	10	0.112469	5	0.0570354	6	0.0678202	3	0.0341541	2	0.0222204	1	0.0110521	2	0.0224755	10	0.102538
7775	LOC422308	422308	exocyst complex component 1	0.487077	3.74208	0.284659	3.47429	0.999842	-1.07708	0.46315	2.49395	0.0180917	4.58934	0.999936	1.84019	2	0.0276441	1	0.0142097	0	0	1	0.0139513	1	0.0122157	4	0.0518266	3	0.0362386	2.66667	0.033427	2	0.0267735	1	0.0133016	9	0.12142	4	0.0538317	10	0.134646	5	0.0656998	3	0.0392139	6	0.0798533	6	0.0727628
7786	ASB12	422313	ankyrin repeat and SOCS box protein 12 isoform X1,ankyrin repeat and SOCS box protein 12	0.100874	2.48166	6.16e-07	5.42154	0.131661	2.18464	0.313895	1.90813	0.000433	3.62772	0.635912	1.90119	16	0.219167	9	0.126739	15	0.194154	13.3333	0.18002	17	0.205803	10	0.128403	9	0.10774	12	0.147315	26	0.34493	35	0.461376	37	0.494688	32.6667	0.433665	36	0.480373	10	0.13022	14	0.181355	20	0.263983	72	0.865313
7788	ARHGEF9	422315	rho guanine nucleotide exchange factor 9 isoform X1,rho guanine nucleotide exchange factor 9 isoform X2,rho guanine nucleotide exchange factor 9 isoform X3,rho guanine nucleotide exchange factor 9 isoform X5,rho guanine nucleotide exchange factor 9 isoform X7,rho guanine nucleotide exchange factor 9 isoform X6,rho guanine nucleotide exchange factor 9 isoform X4,rho guanine nucleotide exchange fac…	0.999919	-1.0503	0.0232489	4.08451	0.0962308	4.28998	0.220427	4.00278	0.00221	9.19259	0.94775	2.29655	4	0.0198552	5	0.0255152	6	0.0281428	5	0.0245044	4	0.0175478	1	0.004653	0	0	1.66667	0.00740026	4	0.0192299	4	0.0191076	6	0.0290697	4.66667	0.0224691	16	0.0773671	1	0.004719	1	0.004694	6	0.0289267	10	0.0435513
7812	FGF16	422330	fibroblast growth factor 16	0.0245992	3.33357	0.0313019	2.61065	0.999842	-1.27692	6.96e-07	8.02604	6.27e-07	6.98832	0.999936	-1.14849	7	0.530443	4	0.311612	17	1.21728	9.33333	0.686445	15	1.00457	3	0.213099	3	0.198674	7	0.472114	24	1.76139	26	1.89603	42	3.10645	30.6667	2.25463	49	3.61708	43	3.09764	58	4.15638	50	3.6237	22	1.46268
7823	DCX	374242	doublecortin isoform 2,neuronal migration protein doublecortin isoform X4,doublecortin isoform 1,neuronal migration protein doublecortin isoform X3,neuronal migration protein doublecortin isoform X2,neuronal migration protein doublecortin isoform X1	0.339925	2.1493	4.65e-05	5.24635	0.227482	2.44095	0.0187055	3.2868	2.32e-06	6.44705	0.825396	1.9615	45	0.128167	45	0.131762	57	0.153406	49	0.137778	120	0.30206	15	0.0400476	22	0.0547603	52.3333	0.132289	84	0.231711	98	0.268611	128	0.355836	103.333	0.285386	271	0.751893	84	0.22744	77	0.207397	144	0.395576	297	0.742177
7828	CHRDL1	373985	chordin-like protein 1 precursor,chordin-like protein 1 isoform X2,chordin-like protein 1 isoform X1	0.999919	1.50359	0.668361	1.57667	0.999842	1.04861	0.432942	2.52972	0.00145	6.45393	0.584747	2.55124	10	0.0945326	6	0.0583105	11	0.0982597	9	0.0837009	4	0.0334187	1	0.008861	3	0.0247845	2.66667	0.0223547	19	0.173956	7	0.0636813	14	0.129177	13.3333	0.122271	13	0.119714	3	0.0269603	2	0.0178796	6	0.0548515	20	0.165881
7871	ATP1B4	422365	protein ATP1B4	0.0128687	3.49562	0.00732	3.01778	0.999842	-1.15834	0.0137094	4.66271	4.55e-05	7.42701	0.999936	1.59285	9	0.205886	11	0.258697	5	0.108083	8.33333	0.190889	6	0.121306	0	0	3	0.0599769	3	0.0604278	20	0.443117	28	0.616418	39	0.870812	29	0.643449	19	0.423409	12	0.260968	7	0.151436	12.6667	0.278605	28	0.561991
7894	IL1RAPL2	422379	X-linked interleukin-1 receptor accessory protein-like 2 isoform X3,X-linked interleukin-1 receptor accessory protein-like 2 isoform X2,X-linked interleukin-1 receptor accessory protein-like 2 isoform X1	0.616858	1.56688	0.258179	1.63565	0.999842	1.04389	0.116144	2.119	3.37e-06	4.38032	0.251659	2.06716	26	0.136587	26	0.140418	25	0.124101	25.6667	0.133702	19	0.0882137	16	0.0787907	10	0.0459106	15	0.0709716	43	0.218779	27	0.136499	49	0.25125	39.6667	0.202176	35	0.179112	27	0.13484	22	0.109296	28	0.141083	63	0.290376
7946	FGG	395837	fibrinogen, gamma chain precursor	0.0565179	-3.85291	0.00164	-5.21261	0.999842	-1.3529	0.999994	-1.48123	0.208099	-2.86052	0.999936	-1.93118	23	0.682283	20	0.609931	33	0.925022	25.3333	0.739079	4	0.104868	2	0.0556144	18	0.466646	8	0.209043	7	0.201112	2	0.0570952	10	0.289542	6.33333	0.182583	5	0.144487	6	0.169204	3	0.0841599	4.66667	0.132617	7	0.182189
7989	APELA	770154	apelin receptor early endogenous ligand isoform X2,apelin receptor early endogenous ligand precursor,apelin receptor early endogenous ligand isoform X1	0.871064	-2.0865	0.029959	3.18337	0.0210438	6.64209	0.720939	1.77543	0.300221	2.07893	0.999936	1.17094	5	0.0841074	3	0.05188	3	0.0476856	3.66667	0.0612243	4	0.0594665	3	0.0473049	5	0.0735043	4	0.0600919	0	0	4	0.0647525	1	0.0164187	1.66667	0.0270571	9	0.147478	4	0.0639656	6	0.095447	6.33333	0.102297	13	0.191864
8062	IL15	395258	interleukin-15 isoform X2,interleukin-15 isoform X1,interleukin 15	0.0207422	27.9123	0.0111796	18.9845	0.999842	-1.47026	0.307659	6.82527	0.140864	7.74978	0.999936	1.13545	0	0	0	0	1	0.0455468	0.333333	0.0151823	1	0.0425995	0	0	0	0	0.333333	0.0141998	8	0.373465	17	0.788565	12	0.564563	12.3333	0.575531	5	0.234773	1	0.0458224	2	0.091166	2.66667	0.12392	8	0.338324
8173	COL25A1	429900	collagen alpha-1(XXV) chain isoform X12,collagen alpha-1(XXV) chain isoform X10,collagen alpha-1(XXV) chain isoform X11,collagen alpha-1(XXV) chain isoform X7,collagen alpha-1(XXV) chain isoform X9,collagen alpha-1(XXV) chain isoform X8,collagen alpha-1(XXV) chain isoform X6,collagen alpha-1(XXV) chain isoform X3,collagen alpha-1(XXV) chain isoform X4,collagen alpha-1(XXV) chain isoform X5,collag…	0.919727	1.46835	9.7e-05	3.97927	0.0368307	2.71004	0.0855593	2.37677	8.01e-06	4.76527	0.441992	2.00494	14	0.07801	14	0.0801981	12	0.0631837	13.3333	0.0737973	16	0.0787934	10	0.0522327	11	0.0535665	12.3333	0.0615309	13	0.0701567	19	0.101885	26	0.141407	19.3333	0.104483	40	0.217122	13	0.0688632	24	0.126468	25.6667	0.137484	58	0.283554
8226	LOC100858888	100858888	claudin-22-like	0.0750411	3.34661	0.000136	5.44363	0.820146	1.62661	0.0516028	2.57782	0.000151	3.99527	0.999936	1.54987	6	0.096599	1	0.0165514	8	0.121706	5	0.0782855	17	0.24189	10	0.150918	12	0.168842	13	0.187217	12	0.187114	18	0.278886	20	0.314287	16.6667	0.260095	44	0.690074	20	0.306107	24	0.365409	29.3333	0.453863	23	0.324889
8229	DCTD	422556	deoxycytidylate deaminase isoform X1,deoxycytidylate deaminase,deoxycytidylate deaminase isoform X2	0.00494	-1.81886	1.21e-11	-3.02073	0.0366422	-1.66078	2.44e-05	-2.16793	0	-4.09971	0.0031	-1.89107	1181	16.4005	1068	15.2473	1185	15.5499	1144.67	15.7326	942	11.5613	1053	13.7075	937	11.3717	977.333	12.2135	796	10.7059	528	7.05626	538	7.29231	620.667	8.3515	271	3.66606	512	6.75927	421	5.52888	401.333	5.31807	548	6.6769
8237	NEIL3	428750	endonuclease 8-like 3	0.115003	-1.99238	0.00207	-2.48172	0.999842	-1.2456	0.000768	-2.77981	7.96e-12	-6.81196	0.0679856	-2.45051	64	0.734171	75	0.884489	57	0.617865	65.3333	0.745508	121	1.22673	120	1.29038	114	1.14288	118.333	1.22	26	0.288864	34	0.375343	37	0.41428	32.3333	0.359496	18	0.201146	45	0.49074	50	0.542418	37.6667	0.411435	42	0.42272
8243	HMGB2	396482	high mobility group protein B2	0.0171922	-1.86379	0	-4.09538	0.0016	-2.19734	0.00547	-1.89956	0	-5.57181	3.82e-07	-2.93322	3394	149.707	3047	138.171	3800	158.385	3413.67	148.755	3711	144.667	2734	113.044	3560	137.233	3335	131.648	1909	81.553	1662	70.5495	1828	78.7013	1799.67	76.9346	705	30.2929	1876	78.6657	2103	87.7236	1561.33	65.5607	1272	49.2271
8254	HPGD	422567	15-hydroxyprostaglandin dehydrogenase [NAD(+)] isoform X1,15-hydroxyprostaglandin dehydrogenase	0.766443	-4.68004	0.664263	-2.88269	0.999842	1.6235	0.472447	-2.40237	0.00673	-5.98469	0.99806	-2.49116	3	0.0845889	3	0.0869616	0	0	2	0.0571835	44	1.09646	20	0.528619	125	3.08021	63	1.56843	0	0	1	0.0271347	0	0	0.333333	0.00904489	10	0.274672	3	0.0804147	56	1.49323	23	0.616106	0	0
8262	GPM6A	422569	neuronal membrane glycoprotein M6-a,neuronal membrane glycoprotein M6-a isoform X1	0.61046	3.13126	0.00519	8.80746	0.321628	2.81275	0.00478	6.21597	0.00253	5.65666	0.999936	-1.09888	1	0.0147077	1	0.0151202	1	0.0138978	1	0.0145752	4	0.0519939	2	0.0275737	1	0.0128535	2.33333	0.030807	4	0.0569781	4	0.0566157	2	0.0287111	3.33333	0.0474349	17	0.243565	8	0.111855	15	0.208633	13.3333	0.188018	6	0.0774251
8390	SLC4A4	422649	electrogenic sodium bicarbonate cotransporter 1 isoform X5,electrogenic sodium bicarbonate cotransporter 1 isoform X4,electrogenic sodium bicarbonate cotransporter 1 isoform X2,electrogenic sodium bicarbonate cotransporter 1 isoform X1,electrogenic sodium bicarbonate cotransporter 1 isoform X3	0.0945237	2.05931	0.000552	2.70479	0.999842	1.31345	0.00795	2.45958	1.82e-07	4.09799	0.696184	1.66613	232	1.42027	234	1.4727	195	1.12803	220.333	1.34033	367	1.98562	125	0.717321	90	0.481508	194	1.06148	284	1.68386	442	2.60398	616	3.68077	447.333	2.6562	657	3.91805	274	1.59461	289	1.67312	406.667	2.39526	515	2.76615
8404	IL8L1	395872	interleukin-8 precursor	0.745098	4.75815	0.0072	28.0034	0.145853	5.88536	0.912139	2.60692	0.186337	5.5767	0.999936	2.13919	1	0.0378282	0	0	0	0	0.333333	0.0126094	2	0.0668641	0	0	0	0	0.666667	0.022288	2	0.0732738	1	0.0364039	3	0.110767	2	0.0734816	4	0.1474	0	0	1	0.0357736	1.66667	0.0610578	1	0.0331896
8405	IL8L2	396495	interleukin-8 precursor	0.600451	1.75526	5.94e-05	4.64428	0.103265	2.64593	0.953506	1.39034	0.225772	1.87324	0.999936	1.34732	87	3.48333	82	3.37523	53	2.00518	74	2.95458	164	5.80319	49	1.83904	79	2.76427	97.3333	3.46884	78	3.02464	176	6.78142	133	5.19759	129	5.00121	166	6.47448	69	2.62631	112	4.24073	115.667	4.44717	112	3.93441
8497	EGF	408035	pro-epidermal growth factor isoform X1,pro-epidermal growth factor precursor	0.30081	2.9339	2.99e-06	12.4514	0.073795	4.24398	0.118693	3.51902	2.98e-06	12.9173	0.242764	3.67071	25	0.133048	22	0.120366	18	0.0905194	21.6667	0.114644	37	0.174027	2	0.009977	1	0.004651	13.3333	0.0628851	24	0.123704	92	0.471181	73	0.379198	63	0.324694	97	0.502876	8	0.0404743	11	0.0553614	38.6667	0.199571	232	1.08328
8528	ADH1C	771920	alcohol dehydrogenase 1	0.324355	3.23129	0.00283	6.43508	0.735497	1.99149	0.999994	1.67222	0.999926	1.50022	0.999936	-1.11465	2	0.0436613	2	0.044886	3	0.0618856	2.33333	0.0501443	2	0.0385873	2	0.0409277	2	0.0381571	2	0.039224	3	0.0634295	11	0.231096	9	0.191772	7.66667	0.162099	5	0.106331	1	0.0207534	3	0.0619348	3	0.0630063	5	0.0957686
8554	SORBS2	422719	sorbin and SH3 domain-containing protein 2 isoform X26,sorbin and SH3 domain-containing protein 2 isoform X31,sorbin and SH3 domain-containing protein 2 isoform X23,sorbin and SH3 domain-containing protein 2 isoform X19,sorbin and SH3 domain-containing protein 2 isoform X14,sorbin and SH3 domain-containing protein 2 isoform X17,sorbin and SH3 domain-containing protein 2 isoform X9,sorbin and SH3 …	0.0651795	2.1312	1.98e-05	3.22607	0.686426	1.51374	1.79e-06	4.02283	4.18e-10	5.09895	0.999936	1.2675	123	0.642235	96	0.515317	181	0.893035	133.333	0.683529	210	0.969072	50	0.244726	67	0.305733	109	0.50651	263	1.32999	206	1.03511	361	1.8398	276.667	1.40164	516	2.62458	334	1.6579	274	1.35296	374.667	1.87848	404	1.85079
8587	SLC7A2	422730	cationic amino acid transporter 2 isoform X2,cationic amino acid transporter 2,cationic amino acid transporter 2 isoform X1	0.664134	-1.91049	0.0397693	-3.37921	0.999842	-1.76877	0.587044	-1.96287	0.0141913	-6.3328	0.877317	-3.2263	12	0.13904	15	0.178675	12	0.131384	13	0.1497	20	0.204803	3	0.0325837	9	0.0911338	10.6667	0.109507	11	0.12344	4	0.0446017	5	0.0565462	6.66667	0.0748625	5	0.0564352	7	0.0771043	2	0.0219147	4.66667	0.0518181	4	0.0406635
8599	TUSC3	422738	tumor suppressor candidate 3	0.0740545	3.11939	2.89e-05	5.5517	0.548692	1.77974	0.27124	1.88212	0.00849	2.63132	0.999936	1.39806	4	0.13816	7	0.248562	6	0.195828	5.66667	0.194183	14	0.427364	17	0.550416	16	0.48297	15.6667	0.486917	15	0.501784	21	0.698029	17	0.57312	17.6667	0.590978	32	1.0767	27	0.886559	19	0.620615	26	0.86129	15	0.454568
8614	NMU	422748	neuromedin-U-25 isoform 2 precursor,neuromedin-U-25 isoform 1 precursor	0.759209	1.47093	0.000577	2.95059	0.199688	2.00594	0.0355663	2.33994	9.35e-08	4.94329	0.213588	2.11257	81	4.16315	102	5.38954	96	4.6624	93	4.73837	101	4.58782	29	1.39719	39	1.75178	56.3333	2.57893	93	4.62939	135	6.67734	176	8.82928	134.667	6.712	209	10.4642	55	2.68734	71	3.45098	111.667	5.53417	301	13.5734
8637	CWH43	422763	PGAP2-interacting protein isoform X4,PGAP2-interacting protein isoform X3,PGAP2-interacting protein isoform X2,PGAP2-interacting protein isoform X1	0.0724911	2.76661	9.73e-07	5.93023	0.240209	2.1435	0.00712	3.47803	2.45e-06	5.75132	0.999936	1.65361	14	0.178435	20	0.262057	14	0.168609	16	0.203033	14	0.157698	19	0.227	7	0.07797	13.3333	0.154223	25	0.308599	62	0.760458	45	0.559808	44	0.542955	44	0.546293	32	0.387724	48	0.578548	41.3333	0.504188	44	0.492029
8642	SLC10A4	770263	sodium/bile acid cotransporter 4	0.121736	2.88175	0.000208	5.03003	0.826255	1.74548	0.108246	2.73748	0.000179	5.28129	0.919972	1.92925	20	0.697937	32	1.14802	22	0.725454	24.6667	0.857137	31	0.956083	5	0.16356	16	0.48796	17.3333	0.535867	44	1.48711	57	1.91423	110	3.74674	70.3333	2.38269	58	1.97168	21	0.69667	43	1.41906	40.6667	1.36247	81	2.48003
8658	GABRA2	770511	gamma-aminobutyric acid receptor subunit alpha-2 isoform X1,gamma-aminobutyric acid receptor subunit alpha-2 isoform X2	0.869267	-1.33893	0.316421	-1.47726	0.999842	-1.10331	0.00855	-2.44288	1.05e-08	-5.5168	0.200714	-2.25832	106	0.635909	83	0.511895	116	0.657579	101.667	0.601794	58	0.307514	102	0.5736	93	0.487585	84.3333	0.456233	91	0.52873	77	0.444541	56	0.327908	74.6667	0.433726	19	0.111036	36	0.205311	37	0.209912	30.6667	0.17542	61	0.321074
8661	GABRG1	422771	gamma-aminobutyric acid receptor subunit gamma-1 isoform X2,gamma-aminobutyric acid receptor subunit gamma-1 isoform X1	0.75405	-1.48567	1.16e-05	-4.10761	0.0238384	-2.76482	0.999994	-1.26901	0.0226365	-2.2268	0.750573	-1.75476	229	1.0991	93	0.458879	261	1.1837	194.333	0.913893	215	0.911984	274	1.23274	239	1.00248	242.667	1.04907	220	1.02265	42	0.193991	120	0.562156	127.333	0.592933	101	0.472219	253	1.15437	159	0.72168	171	0.782755	64	0.269505
8676	UCHL1	770302	ubiquitin carboxyl-terminal hydrolase isozyme L1	5.44e-06	4.95695	0	10.7843	0.139951	2.1756	1.29e-11	8.4562	0	13.9286	0.908339	1.64715	510	35.7266	470	33.848	489	32.3692	489.667	33.9813	748	46.3096	320	21.0132	480	29.386	516	32.2363	899	60.9936	2975	200.558	3276	223.996	2383.33	161.849	5808	396.342	1557	103.689	3829	253.661	3731.33	251.23	2528	155.376
8734	SOD3	422810	extracellular superoxide dismutase [Cu-Zn]	0.716247	1.61663	0.000118	4.1107	0.0987153	2.54276	0.999994	1.17572	0.801294	1.36377	0.999936	1.15995	44	1.77825	93	3.86399	42	1.60395	59.6667	2.4154	82	2.92888	20	0.757687	75	2.64898	59	2.11185	72	2.81822	148	5.75617	70	2.76129	96.6667	3.77856	69	2.7165	41	1.57523	69	2.63715	59.6667	2.30963	150	5.31884
8751	LOC100859258	100859258	uncharacterized protein LOC100859258	0.181181	2.25736	1.73e-05	4.4764	0.264328	1.98303	0.352072	1.80618	0.0116582	2.58794	0.999936	1.43282	12	0.292034	11	0.275207	11	0.252957	11.3333	0.273399	13	0.279604	18	0.410625	11	0.23395	14	0.30806	22	0.518536	24	0.562077	30	0.712605	25.3333	0.597739	28	0.663792	30	0.694058	9	0.207129	22.3333	0.52166	38	0.811376
8753	NCAPG	422822	condensin complex subunit 3	0.144063	-1.57485	2.56e-09	-3.0643	0.00943	-1.94577	0.0636629	-1.61044	0	-4.29156	4.46e-06	-2.66484	899	15.2637	748	13.0562	862	13.8296	836.333	14.0498	802	12.0343	897	14.2762	805	11.9447	834.667	12.7517	637	10.4747	428	6.9932	504	8.35229	523	8.60674	283	4.68067	608	9.81354	496	7.96395	462.333	7.48605	422	6.28635
8754	LOC107053289	107053289	condensin complex subunit 3-like	0.620263	-1.51965	2.25e-05	-3.56633	0.0540402	-2.3468	0.399927	-1.61107	8.16e-10	-7.85937	7.84e-05	-4.87834	193	5.72525	120	3.65959	145	4.06449	152.667	4.48311	91	2.38576	110	3.05879	79	2.04806	93.3333	2.49754	147	4.22336	63	1.7985	87	2.51902	99	2.84696	17	0.491256	67	1.88944	72	2.01984	52	1.46684	51	1.32737
8767	FGFBP1	422826	fibroblast growth factor-binding protein 1	0.194498	3.14842	0.000855	5.96278	0.885019	1.8939	0.999994	1.00113	0.806072	-1.53814	0.999936	-1.53988	28	1.07729	24	0.949289	29	1.05432	27	1.02697	100	3.40033	17	0.613116	58	1.9502	58.3333	1.98788	41	1.52778	111	4.10988	99	3.71778	83.6667	3.11848	57	2.13634	20	0.731518	73	2.65609	50	1.84132	19	0.641377
8794	SLC2A9	422843	solute carrier family 2, facilitated glucose transporter member 9	0.240803	4.64329	0.000153	14.4102	0.0566326	3.10345	0.598557	2.80168	0.040308	5.55725	0.999936	1.98354	0	0	2	0.018041	1	0.008291	1	0.00877734	2	0.0155094	0	0	1	0.007668	1	0.0077258	6	0.0509884	5	0.0422201	4	0.0342572	5	0.0424886	6	0.051285	1	0.008341	1	0.008298	2.66667	0.0226413	14	0.107778
8826	SH3TC1	422867	SH3 domain and tetratricopeptide repeat-containing protein 1	0.999919	1.8774	0.000422	19.3211	0.0041	10.2914	0.120075	-5.07188	0.961263	1.32837	0.144204	6.73732	0	0	0	0	2	0.0183496	0.666667	0.00611655	5	0.0429056	5	0.0455079	9	0.076369	6.33333	0.0549275	1	0.009404	1	0.009344	2	0.018954	1.33333	0.0125673	2	0.0189168	1	0.00923	0	0	1	0.00938227	23	0.195934
8865	HAUS3	771514	HAUS augmin-like complex subunit 3	0.757452	-1.29713	3.51e-06	-2.62286	0.0123055	-2.02205	0.0716376	-1.66318	0	-6.83299	4.95e-09	-4.1084	345	1.66906	509	2.53154	489	2.23544	447.667	2.14535	404	1.72736	444	2.01352	354	1.4967	400.667	1.74586	412	1.93043	320	1.48982	291	1.37411	341	1.59812	140	0.659785	243	1.11759	261	1.1941	214.667	0.99049	253	1.07389
8883	SLBP	422902	histone RNA hairpin-binding protein	0.0531053	-1.99969	8.15e-09	-4.07251	0.055964	-2.03657	0.00143	-2.49541	2.16e-14	-6.37149	0.00561	-2.55329	329	8.6092	350	9.41563	358	8.8522	345.667	8.95901	297	6.86865	342	8.38907	301	6.88354	313.333	7.38042	198	5.01806	174	4.38176	140	3.57577	170.667	4.3252	52	1.32554	153	3.8061	132	3.26654	112.333	2.79939	135	3.09947
8908	REEP1	771776	receptor expression-enhancing protein 1 isoform X3,receptor expression-enhancing protein 1 isoform X1,receptor expression-enhancing protein 1 isoform X4,receptor expression-enhancing protein 1 isoform X2,receptor expression-enhancing protein 1 isoform X9,receptor expression-enhancing protein 1 isoform X7,receptor expression-enhancing protein 1 isoform X8,receptor expression-enhancing protein 1 is…	0.196252	2.00216	0.000103	3.44474	0.53432	1.72051	0.170968	1.9081	7.22e-06	4.01703	0.270461	2.10525	340	3.78638	344	3.93838	377	3.96723	353.667	3.89733	629	6.19076	171	1.7851	154	1.4988	318	3.15822	396	4.27114	700	7.50197	987	10.7285	694.333	7.50053	929	10.0782	291	3.08078	316	3.32797	512	5.49565	1471	14.3729
8943	FABP1	374015	fatty acid-binding protein, liver	0.117661	6.45664	0.00637	8.80561	0.999842	1.36381	0.250508	3.73121	0.000759	10.0716	0.481105	2.69929	2	0.179792	1	0.0924174	0	0	1	0.0907363	3	0.238346	0	0	1	0.0785629	1.33333	0.105636	4	0.348259	8	0.692089	9	0.789691	7	0.610013	9	0.788141	3	0.256379	2	0.170026	4.66667	0.404849	15	1.18309
8957	ADRA1D	422933	alpha-1D adrenergic receptor	0.558382	-2.17727	0.447286	-1.89606	0.999842	1.14831	0.556331	-2.2276	0.0458155	-4.97881	0.999936	-2.23506	15	0.135178	25	0.231616	22	0.187343	20.6667	0.184712	17	0.135398	3	0.0253429	11	0.0866333	10.3333	0.0824579	4	0.0349122	19	0.164778	5	0.0439804	9.33333	0.0812237	0	0	4	0.0342686	8	0.0681791	4	0.0341492	6	0.0474408
9063	LOC107056270	107056270	BCL2/adenovirus E1B 19 kDa protein-interacting protein 3-like	0.00141	3.32311	1.05e-09	6.09789	0.337197	1.835	3.81e-05	4.0499	1.94e-09	5.89525	0.999936	1.45565	85	3.35776	105	4.26417	85	3.17286	91.6667	3.59827	74	2.58351	56	2.07367	49	1.69163	59.6667	2.11627	165	6.31275	373	14.1799	365	14.0734	301	11.522	301	11.583	102	3.83048	227	8.48015	210	7.96453	208	7.20909
9106	LOC107056296	107056296	RNA-binding protein 12-like isoform X2,uncharacterized protein LOC107056296 isoform X3,uncharacterized protein LOC107056296 isoform X1	0.263323	3.25101	0.132276	3.02092	0.999842	-1.07617	0.00759	13.9452	0.00278	13.1732	0.999936	-1.05861	2	0.0528031	3	0.0814264	1	0.0249477	2	0.0530591	0	0	1	0.0247486	1	0.0230732	0.666667	0.0159406	6	0.153421	9	0.228668	5	0.128847	6.66667	0.170312	14	0.360064	9	0.225888	6	0.149805	9.66667	0.245253	9	0.208477
9158	LOC100858824	100858824	LOW QUALITY PROTEIN: toll-like receptor 2 type-2	0.197619	4.7336	0.000247	12.5229	0.287147	2.64553	0.999994	-1.36612	0.457705	1.80806	0.732687	2.47003	2	0.0237674	1	0.012217	1	0.0112293	1.33333	0.0157379	12	0.126032	6	0.0668379	4	0.0415422	7.33333	0.0781373	9	0.103585	7	0.0800537	4	0.0463966	6.66667	0.0766785	5	0.0578819	6	0.0677836	3	0.0337147	4.66667	0.0531267	10	0.104265
9246	SYT7	101748423	synaptotagmin-7 isoform X3,synaptotagmin-7 isoform X1,synaptotagmin-7 isoform X6,synaptotagmin-7 isoform X4,synaptotagmin-7 isoform X5,synaptotagmin-7 isoform X2	0.432324	1.91391	0.00202	3.27528	0.656353	1.7113	0.0708844	3.26517	0.00372	4.30715	0.999936	1.31912	11	0.092436	16	0.138224	11	0.0873459	12.6667	0.106002	4	0.0297068	6	0.0472629	2	0.0146878	4	0.0305525	16	0.130218	22	0.177911	34	0.27887	24	0.195667	22	0.180091	7	0.0559201	6	0.0476811	11.6667	0.0945642	37	0.272795
9261	LOC428812	428812	aldehyde dehydrogenase family 3 member B1-like	0.867339	1.36195	0.000376	2.73036	0.116444	2.00474	0.00505	2.53633	8.84e-10	5.00739	0.202921	1.97427	222	4.91447	136	3.09512	190	3.97447	182.667	3.99469	239	4.67595	66	1.36958	86	1.6638	130.333	2.56978	195	4.18083	259	5.51767	278	6.00681	244	5.2351	456	9.83355	176	3.70389	211	4.41726	281	5.9849	629	12.2169
9268	SPTB	769410	spectrin beta chain, erythrocytic isoform X1,spectrin beta chain, erythrocytic isoform X2	0.451266	1.65691	8.11e-05	3.2701	0.206291	1.97361	0.0170392	2.42995	1.77e-09	5.51149	0.0946087	2.26815	547	3.39347	458	2.92103	466	2.73177	490.333	3.01542	560	3.07038	151	0.87812	186	1.00843	299	1.65231	594	3.569	833	4.97317	972	5.88569	799.667	4.80929	1171	7.07677	308	1.81647	355	2.08272	611.333	3.65865	1830	9.96079
9290	DRD4	423016	D(4) dopamine receptor	0.168389	-2.65139	0.00272	-4.67226	0.999842	-1.7622	0.000751	-7.2169	0.000613	-5.05674	0.999936	1.42719	16	0.599021	10	0.384889	15	0.530658	13.6667	0.504856	20	0.661759	14	0.491327	26	0.850694	20	0.667927	4	0.145039	4	0.144117	7	0.255797	5	0.181651	1	0.0364707	2	0.0711826	4	0.141621	2.33333	0.0830915	2	0.0656959
9293	BUB1B	378922	mitotic checkpoint serine/threonine-protein kinase BUB1 beta	0.3006	-1.43144	8.71e-08	-2.61798	0.015495	-1.82891	0.0155958	-1.73244	0	-4.09342	2.37e-05	-2.3628	1665	21.1526	1666	21.759	1797	21.5724	1709.33	21.4946	1948	21.8719	2039	24.2821	2270	25.203	2085.67	23.7857	1317	16.2046	1164	14.231	1052	13.0449	1177.67	14.4935	589	7.2893	1324	15.9904	1308	15.7146	1073.67	12.9981	989	11.0238
9308	CASC5	423007	protein CASC5 isoform X1,protein CASC5 isoform X2,protein CASC5 isoform X3	0.431402	-1.35822	1.16e-07	-2.52331	0.00825	-1.85781	0.0616917	-1.55826	0	-4.17524	4.29e-07	-2.67943	1781	10.2103	1604	9.45355	1839	9.9623	1741.33	9.8754	1739	8.81097	1931	10.3772	1817	9.10353	1829	9.43056	1467	8.14536	1195	6.5929	1128	6.31191	1263.33	7.01672	630	3.51835	1323	7.21038	1189	6.44622	1047.33	5.72498	1043	5.24623
9327	LOC428824	428824	SITS-binding protein-like isoform X2,SITS-binding protein-like isoform X1	0.202545	3.72406	0.00644	5.53951	0.999842	1.48749	0.0058	4.63478	0.000435	5.24897	0.999936	1.13252	0	0	4	0.0409619	2	0.0188251	2	0.019929	3	0.0264104	3	0.0280122	7	0.0609372	4.33333	0.0384533	8	0.077179	8	0.0766882	7	0.068058	7.66667	0.0739751	23	0.22318	9	0.0852257	22	0.207241	18	0.171882	18	0.157313
9352	CSRP3	422979	cysteine and glycine-rich protein 3	0.131032	3.449	0.00145	5.50711	0.999842	1.59673	0.144553	2.99118	0.0069	4.42148	0.999936	1.47817	102	3.99262	115	4.62775	124	4.5865	113.667	4.40229	281	9.72103	6	0.220156	23	0.7868	103.333	3.576	266	10.0842	336	12.657	552	21.0898	384.667	14.6103	532	20.2858	107	3.98166	123	4.55313	254	9.60685	594	20.4
9353	E2F8	422978	transcription factor E2F8 isoform X1,transcription factor E2F8 isoform X2	0.168051	-1.58852	2.45e-07	-2.79602	0.0631814	-1.76014	0.0553355	-1.6696	7.73e-14	-4.24143	6.08e-05	-2.54039	635	8.69818	603	8.49153	626	8.10271	621.333	8.4308	504	6.10145	634	8.14075	696	8.33186	611.333	7.52468	419	5.55868	396	5.22014	343	4.58589	386	5.12157	159	2.12165	418	5.44318	406	5.25929	327.667	4.27471	331	3.97804
9369	FIBIN	426933	fin bud initiation factor homolog precursor	0.00583	2.09435	0.00718	1.84299	0.999842	-1.13638	2.92e-09	3.63287	5.19e-13	4.23696	0.999936	1.16628	1021	28.4157	1886	53.9619	1100	28.9285	1335.67	37.102	297	7.30527	192	5.00903	304	7.39407	264.333	6.56946	2734	73.6943	3386	90.6883	2254	61.2295	2791.33	75.204	929	25.1866	832	22.0129	748	19.687	836.333	22.2955	3765	91.9355
9376	BDNF	396186	brain-derived neurotrophic factor precursor,brain-derived neurotrophic factor isoform X3,brain-derived neurotrophic factor isoform X1,brain-derived neurotrophic factor isoform X2	0.0401822	2.13604	0.0469181	1.82195	0.999842	-1.17239	0.00142	2.68973	2.44e-08	4.17102	0.830906	1.55072	143	1.22563	203	1.78868	75	0.607414	140.333	1.20724	28	0.212094	89	0.715044	73	0.546793	63.3333	0.49131	348	2.88872	305	2.51567	249	2.08304	300.667	2.49581	181	1.5112	145	1.18144	128	1.03748	151.333	1.24337	335	2.51915
9421	PPFIBP2	428843	liprin-beta-2 isoform X10,liprin-beta-2 isoform X5,liprin-beta-2 isoform X7,liprin-beta-2 isoform X6,liprin-beta-2 isoform X16,liprin-beta-2 isoform X9,liprin-beta-2 isoform X2,liprin-beta-2 isoform X1,liprin-beta-2 isoform X15,liprin-beta-2 isoform X4,liprin-beta-2 isoform X3,liprin-beta-2 isoform X8,liprin-beta-2 isoform X11,liprin-beta-2 isoform X12,liprin-beta-2 isoform X13,liprin-beta-2 isof…	0.986024	1.45572	0.000145	4.062	0.0326599	2.79038	0.999994	-1.05356	0.999926	1.15018	0.999936	1.21178	8	0.050742	11	0.0717273	6	0.0359609	8.33333	0.05281	9	0.0504508	6	0.0356738	3	0.0166294	6	0.0342513	9	0.0552871	19	0.115975	8	0.0495271	12	0.0735963	8	0.0494298	3	0.0180893	4	0.023993	5	0.030504	39	0.217034
9423	OVCH2	769290	ovochymase-2 isoform X2,ovochymase-2 isoform X1,ovochymase-2 isoform X4,ovochymase-2 isoform X3	0.00565	2.72026	1.77e-07	4.12138	0.562353	1.51507	0.00923	2.2627	0.00018	2.63497	0.999936	1.16453	23	0.168093	15	0.112701	14	0.096683	17.3333	0.125825	26	0.167935	30	0.205524	38	0.242707	31.3333	0.205389	48	0.339755	47	0.330561	45	0.321003	46.6667	0.330439	82	0.58379	52	0.361282	53	0.366306	62.3333	0.437126	75	0.480915
9463	NRIP3	423050	nuclear receptor-interacting protein 3 isoform X1,nuclear receptor-interacting protein 3 isoform X2	0.071795	3.46603	0.00194	4.30895	0.999842	1.2432	0.0048	3.36311	0.00822	2.84456	0.999936	-1.1823	5	0.0807466	3	0.0498069	2	0.0305201	3.33333	0.0536912	8	0.114181	7	0.105967	5	0.0705671	6.66667	0.096905	12	0.187689	9	0.139871	14	0.220677	11.6667	0.182746	22	0.346098	20	0.307048	18	0.274899	20	0.309348	13	0.184198
9470	TRIM66	423056	tripartite motif-containing protein 66 isoform X1,tripartite motif-containing protein 66 isoform X2,tripartite motif-containing protein 66 isoform X3	0.00352	2.30055	1.49e-08	3.46868	0.442675	1.50776	0.000455	2.78475	4.96e-10	4.49194	0.536737	1.61305	133	0.821224	174	1.10452	128	0.746829	145	0.890857	30	0.163711	38	0.219945	26	0.140301	31.3333	0.174653	255	1.52494	416	2.47193	321	1.93459	330.667	1.97715	105	0.631569	59	0.346325	66	0.38539	76.6667	0.454428	453	2.45411
9486	INSC	423067	protein inscuteable homolog	0.306326	4.34102	0.0118591	7.40139	0.978434	1.70499	0.999994	1.38778	0.281147	2.98103	0.999936	2.14806	1	0.0159049	1	0.016351	1	0.0150291	1	0.0157616	1	0.0140565	1	0.0149091	2	0.0277996	1.33333	0.0189217	5	0.07702	7	0.107142	2	0.0310481	4.66667	0.0717368	4	0.0619743	1	0.01512	0	0	1.66667	0.0256981	9	0.125591
9500	KCNJ11	428846	ATP-sensitive inward rectifier potassium channel 11	0.999919	1.40575	0.0328857	2.38849	0.671879	1.69908	0.354833	2.11458	0.000266	4.77459	0.406509	2.25794	17	0.408667	10	0.247135	9	0.204439	12	0.286747	7	0.148719	4	0.0901366	5	0.105043	5.33333	0.114633	15	0.349233	15	0.347012	20	0.469273	16.6667	0.388506	16	0.374682	4	0.0914119	10	0.227336	10	0.231143	30	0.632745
9501	ABCC8	423072	ATP-binding cassette sub-family C member 8	0.49312	2.01435	4.93e-05	5.47939	0.115383	2.72017	0.329922	2.14819	0.000112	5.36338	0.34581	2.49669	16	0.140782	4	0.0361828	17	0.141344	12.3333	0.106103	18	0.139974	7	0.0577359	4	0.0307585	9.66667	0.0761562	23	0.196001	25	0.21169	25	0.214705	24.3333	0.207465	31	0.265712	5	0.0418234	18	0.149778	18	0.152438	58	0.447756
9552	TNNT3	395761	troponin T, fast skeletal muscle isoforms isoform X42,troponin T, fast skeletal muscle isoforms isoform X41,troponin T, fast skeletal muscle isoforms isoform X40,troponin T, fast skeletal muscle isoforms isoform X39,troponin T, fast skeletal muscle isoforms isoform X38,troponin T, fast skeletal muscle isoforms isoform X36,troponin T, fast skeletal muscle isoforms isoform X37,troponin T, fast skel…	0.268558	3.20419	1.77e-05	11.8359	0.213475	3.69388	0.160205	3.31628	2.01e-05	11.4062	0.425899	3.43947	499	16.9142	602	20.9779	691	22.1325	597.333	20.0082	1643	49.2194	36	1.14386	119	3.52514	599.333	17.9628	669	21.9624	2065	67.3602	2881	95.3168	1871.67	61.5465	3892	128.513	440	14.1783	517	16.5725	1616.33	53.0878	6761	201.07
9556	TNNI2	396386	troponin I, fast skeletal muscle	0.620263	1.92129	0.000365	5.23334	0.240074	2.72388	0.0824713	2.93227	4.81e-06	7.64099	0.45072	2.60583	2178	130.529	2084	128.399	1881	106.522	2047.67	121.816	3015	159.692	196	11.0109	347	18.1742	1186	62.9591	2743	159.213	3869	223.141	5017	293.472	3876.33	225.275	6294	367.449	1176	67.0004	1101	62.3997	2857	165.616	12191	641.023
9558	LOC770392	770392	cytosolic 5'-nucleotidase 1A-like	0.535725	1.65662	0.000209	3.36371	0.237538	2.03046	0.0217609	2.53767	1.94e-10	6.91525	0.0255433	2.72504	160	2.93697	184	3.47225	209	3.62516	184.333	3.34479	251	4.07194	90	1.54861	103	1.65232	148	2.42429	186	3.30671	336	5.93541	377	6.75454	299.667	5.33222	663	11.8554	140	2.44303	145	2.51706	316	5.60515	709	11.4186
9596	RASSF7	423107	ras association domain-containing protein 8-like isoform X2,ras association domain-containing protein 8-like isoform X1,ras association domain-containing protein 8-like isoform X5,ras association domain-containing protein 8-like isoform X4,ras association domain-containing protein 8-like isoform X3,ras association domain-containing protein 8-like isoform X6	0.934987	1.46221	0.00236	3.13711	0.232297	2.14545	0.0593545	2.5964	7.02e-06	5.10752	0.53021	1.96715	13	0.0543268	10	0.042962	18	0.0710795	13.6667	0.0561228	12	0.04432	10	0.0391734	10	0.0365215	10.6667	0.040005	12	0.0485686	28	0.112606	19	0.0774996	19.6667	0.079558	38	0.154695	12	0.0476731	23	0.0908961	24.3333	0.0977547	55	0.20166
9598	LRRC56	771467	leucine-rich repeat-containing protein 56 isoform X3,leucine-rich repeat-containing protein 56 isoform X4,leucine-rich repeat-containing protein 56 isoform X2,leucine-rich repeat-containing protein 56 isoform X1,leucine-rich repeat-containing protein 56 isoform X5	0.991439	1.48448	0.000182	4.49744	0.0403823	3.02964	0.734752	1.60761	0.00045	4.13861	0.204828	2.57439	10	0.044575	12	0.0549904	10	0.0421205	10.6667	0.0472286	13	0.0512133	8	0.0334274	12	0.0467467	11	0.0437958	17	0.0733912	11	0.0471864	19	0.0826647	15.6667	0.0677475	30	0.130267	10	0.0423754	6	0.0252924	15.3333	0.0659783	45	0.175991
9623	LOC428851	428851	fatty acid desaturase 1-like	0.0381331	4.02759	0.000127	6.08275	0.999842	1.51027	0.0603487	3.05137	0.000179	5.22365	0.999936	1.7119	4	0.0481887	8	0.0990808	5	0.056919	5.66667	0.0680628	9	0.0958244	7	0.0790504	9	0.0947559	8.33333	0.0898769	13	0.151681	45	0.521712	11	0.129346	23	0.26758	33	0.387277	12	0.137432	22	0.250643	22.3333	0.258451	23	0.243108
9625	FADS2	423122	fatty acid desaturase 2,fatty acid desaturase 2 isoform X1	0.000108	3.43448	4.67e-10	5.37327	0.628314	1.56451	3.57e-05	3.49721	9.03e-09	4.60968	0.999936	1.3181	2722	26.8987	3073	31.2191	3608	33.6908	3134.33	30.6029	5019	43.8337	3105	28.7624	3871	33.4306	3998.33	35.3423	4644	44.4466	13686	130.152	13324	128.515	10551.3	101.038	16518	159.009	6732	63.2425	13018	121.656	12089.3	114.636	7646	66.2924
9648	C11ORF31	100858006	selenoprotein H	0.0497992	-2.06304	6.16e-09	-4.25675	0.0557202	-2.06334	0.00448	-2.36359	3.43e-11	-4.9829	0.0654798	-2.10819	837	58.1171	772	55.1073	813	53.3421	807.333	55.5222	814	49.9517	834	54.2831	1063	64.5044	903.667	56.2464	616	41.425	309	20.6476	237	16.0621	387.333	26.0449	174	11.7693	558	36.8328	290	19.0425	340.667	22.5482	325	19.7992
9681	ANO1	423144	anoctamin-1 isoform X6,anoctamin-1 isoform X2,anoctamin-1 isoform X5,anoctamin-1 isoform X1,anoctamin-1 isoform X3,anoctamin-1 isoform X4,anoctamin-1 isoform X7	0.105864	2.53155	3.1e-08	7.17201	0.0456482	2.83304	0.00734	3.34649	2.21e-08	7.33291	0.414705	2.19123	92	0.733475	90	0.737656	50	0.376677	77.3333	0.615936	79	0.556637	28	0.209255	33	0.229927	46.6667	0.33194	102	0.787591	260	1.99482	222	1.72753	194.667	1.50331	268	2.08139	42	0.318323	86	0.648399	132	1.01604	287	2.00755
9686	SHANK2	428858	SH3 and multiple ankyrin repeat domains protein 2 isoform X8,SH3 and multiple ankyrin repeat domains protein 2 isoform X6,SH3 and multiple ankyrin repeat domains protein 2 isoform X9,SH3 and multiple ankyrin repeat domains protein 2 isoform X7,SH3 and multiple ankyrin repeat domains protein 2 isoform X5,SH3 and multiple ankyrin repeat domains protein 2 isoform X3,SH3 and multiple ankyrin repeat d…	0.342084	2.93174	0.00999	4.64968	0.968576	1.58598	0.454261	18.424	0.218156	24.5588	0.999936	1.33298	3	0.010856	2	0.00744	1	0.003419	2	0.00723834	0	0	0	0	0	0	0	0	6	0.0210283	7	0.024377	5	0.0176601	6	0.0210218	3	0.0105753	1	0.00344	2	0.006844	2	0.0069531	8	0.0253995
9747	SYT13	423175	synaptotagmin-13 precursor,synaptotagmin-13 isoform X1	0.00661	-2.3677	0.0420201	-1.75879	0.959503	1.34621	1.26e-09	-4.10265	1.4e-07	-3.16613	0.999936	1.29579	74	0.487001	72	0.48713	128	0.795994	91.3333	0.590042	296	1.72162	314	1.93708	278	1.5989	296	1.75254	38	0.242206	33	0.208999	42	0.269788	37.6667	0.240331	57	0.365422	84	0.525533	50	0.311183	63.6667	0.400712	48	0.277157
9765	SPI1	395879	transcription factor PU.1 isoform X1,transcription factor PU.1	0.926152	-1.91335	0.407593	-2.43083	0.999842	-1.27046	0.125305	-3.39344	0.0122168	-17.97	0.9716	-5.29551	3	0.0631874	5	0.108266	4	0.0796105	4	0.083688	13	0.241991	11	0.217181	4	0.0736287	9.33333	0.1776	1	0.0203992	3	0.0608082	2	0.0411163	2	0.0407746	1	0.0205178	3	0.0600692	3	0.0597554	2.33333	0.0467808	0	0
9766	MYBPC3	396013	myosin-binding protein C, cardiac-type isoform X3,myosin-binding protein C, cardiac-type isoform X1,myosin-binding protein C, cardiac-type isoform X2,myosin-binding protein C, cardiac-type	0.999919	1.42168	1.44e-05	7.60523	0.00561	5.34949	0.278023	2.32985	0.000124	6.11733	0.490391	2.62564	264	2.43529	215	2.03892	236	2.05712	238.333	2.17711	462	3.76649	73	0.631233	62	0.499823	199	1.63251	206	1.84042	311	2.76083	480	4.32178	332.333	2.97434	963	8.65356	108	0.947092	71	0.619372	380.667	3.40667	1476	11.9459
9772	PACSIN3	423186	protein kinase C and casein kinase substrate in neurons 3,protein kinase C and casein kinase substrate in neurons protein 3 isoform X1	0.340139	1.83203	0.000738	3.08585	0.62234	1.68439	0.0394744	2.36735	4.5e-06	4.2806	0.698922	1.80819	1588	42.2085	1393	38.064	1717	43.1242	1566	41.1322	1690	39.6994	307	7.64906	423	9.8258	806.667	19.0581	2166	55.7585	2429	62.1311	3834	99.4664	2809.67	72.452	2886	74.7252	941	23.7772	980	24.6333	1602.33	41.0452	5633	131.364
9834	SPTBN5	423225	spectrin beta chain, non-erythrocytic 5	0.0517465	4.01828	5.61e-07	10.3046	0.147292	2.56442	0.211467	2.13456	0.0147355	2.81091	0.999936	1.31685	7	0.0268209	5	0.0196951	1	0.003621	4.33333	0.0167123	10	0.0338628	26	0.0933832	18	0.0602734	18	0.0625065	19	0.0705069	25	0.0921822	9	0.0336583	17.6667	0.0654492	33	0.123172	39	0.142057	31	0.112327	34.3333	0.125852	23	0.0773195
9839	LOC771560	771560	cytosolic phospholipase A2 epsilon-like	0.121431	4.9324	1.21e-05	15.9691	0.267173	3.2376	0.0322893	4.84621	3.46e-07	16.399	0.30555	3.38388	3	0.0313355	1	0.0107381	6	0.0592199	3.33333	0.0337645	21	0.193857	1	0.009791	2	0.0182567	8	0.0739683	8	0.0809297	17	0.170882	24	0.244681	16.3333	0.165498	79	0.803829	4	0.0397188	14	0.13829	32.3333	0.327279	42	0.384902
9847	CAPN3	423233	calpain-3 isoform X1,calpain-3,calpain-3 isoform X2,calpain-3 isoform X3	0.31655	2.42309	8.56e-06	7.43711	0.109073	3.06927	0.393988	2.04475	0.000104	5.62545	0.296924	2.75117	27	0.161424	13	0.0799026	18	0.10169	19.3333	0.114339	72	0.380438	7	0.0392303	16	0.0835991	31.6667	0.167756	29	0.167921	39	0.224388	70	0.408486	46	0.266932	111	0.64647	18	0.102305	33	0.18658	54	0.311785	125	0.655692
9874	DPF3	395351	zinc finger protein DPF3 isoform X4,zinc finger protein DPF3 isoform X2,zinc finger protein DPF3,zinc finger protein DPF3 isoform X7,zinc finger protein DPF3 isoform X5,zinc finger protein DPF3 isoform X3,zinc finger protein DPF3 isoform X1,zinc finger protein DPF3 isoform X6	0.999919	1.28146	0.350806	1.92709	0.999842	1.50383	0.169314	2.54231	0.000639	4.59256	0.909096	1.80645	4	0.0107454	4	0.0110468	7	0.017769	5	0.0131871	7	0.0166192	7	0.0176271	1	0.002348	5	0.0121981	5	0.0130088	6	0.0155112	8	0.0209763	6.33333	0.0164988	18	0.047104	7	0.0178765	9	0.022864	11.3333	0.0292815	7	0.0164986
9975	ACTC1	423298	actin, alpha cardiac muscle 1	0.804813	1.56708	0.0135757	2.79176	0.68757	1.78151	0.0908856	2.4159	0.00015	4.23979	0.9716	1.75496	25583	876.592	19525	687.783	25495	825.472	23534.3	796.616	33681	1019.95	2345	75.3199	5123	153.408	13716.3	416.226	33200	1101.76	30475	1004.9	44753	1496.73	36142.7	1201.13	45678	1524.67	18503	602.713	18813	609.609	27664.7	912.329	85793	2579.2
9996	COCH	395779	cochlin isoform X1,cochlin precursor	0.37997	2.61956	0.000108	7.48569	0.211449	2.85762	0.0253186	5.30135	8.03e-05	9.80369	0.999936	1.84928	8	0.106229	5	0.0682555	3	0.0376423	5.33333	0.0707089	6	0.0704129	2	0.0248945	1	0.0116046	3	0.0356374	8	0.102884	18	0.230016	16	0.207371	14	0.18009	32	0.413928	6	0.0757402	4	0.0502296	14	0.179966	19	0.221357
10009	AKAP6	423314	A-kinase anchor protein 6 isoform X1,A-kinase anchor protein 6 isoform X2	0.248952	2.06994	2.43e-06	5.12576	0.100033	2.47628	0.0141399	2.96006	1.83e-07	6.00945	0.53021	2.03018	182	0.609959	133	0.458242	152	0.481364	155.667	0.516522	139	0.41171	45	0.141372	45	0.131801	76.3333	0.228294	283	0.918584	271	0.874039	396	1.29539	316.667	1.02934	424	1.38426	80	0.254883	64	0.202841	189.333	0.613993	872	2.56408
10070	PGF	771832	placenta growth factor isoform X2,placenta growth factor isoform X1	0.0380992	4.17363	1.63e-07	11.8173	0.249552	2.83142	0.000199	7.58923	1.1e-09	16.9095	0.830906	2.22809	27	0.580318	51	1.1269	56	1.13734	44.6667	0.948189	56	1.06375	12	0.241771	15	0.281755	27.6667	0.529091	75	1.56123	225	4.6539	249	5.22368	183	3.81294	388	8.12374	51	1.04206	88	1.78868	175.667	3.65149	245	4.62014
10123	DIO2	373903	type II iodothyronine deiodinase	1.01e-06	5.62036	5.89e-09	6.2345	0.999842	1.10927	0.000614	3.87612	4.6e-07	5.46398	0.999936	1.40965	68	0.527893	104	0.830011	37	0.271419	69.6667	0.543108	46	0.315604	6	0.0436625	20	0.135689	24	0.164985	316	2.37589	620	4.63192	246	1.864	394	2.95727	109	0.824299	54	0.398522	76	0.557952	79.6667	0.593591	658	4.48176
10151	KCNK13	772210	potassium channel subfamily K member 13	0.999919	-1.11235	0.644528	-1.77104	0.999842	-1.59217	0.0361243	5.56556	0.0101883	5.84643	0.999936	1.05047	5	0.0990474	5	0.101826	7	0.13103	5.66667	0.110634	4	0.0700294	1	0.0185692	0	0	1.66667	0.0295329	2	0.0383713	7	0.133445	6	0.116011	5	0.0959425	13	0.250864	2	0.0376639	11	0.206069	8.66667	0.164865	4	0.0695215
10188	PRIMA1	772317	proline-rich membrane anchor 1 precursor,proline-rich membrane anchor 1 isoform X1	0.804813	1.61465	0.315873	1.80617	0.999842	1.11861	0.72698	1.77927	0.00409	4.14346	0.577166	2.32875	17	0.869025	4	0.210212	13	0.627954	11.3333	0.569064	8	0.361428	3	0.143756	3	0.134024	4.66667	0.213069	24	1.18822	9	0.44275	21	1.0478	18	0.892924	11	0.54777	7	0.340176	4	0.193371	7.33333	0.360439	27	1.21097
10191	ASB2	423428	ankyrin repeat and SOCS box protein 2	0.692035	1.9965	0.0204192	3.77587	0.894413	1.89124	0.0958254	3.35426	4.88e-05	8.25421	0.7636	2.46081	60	0.27152	57	0.265179	68	0.290777	61.6667	0.275826	85	0.339952	1	0.004242	7	0.0276839	31	0.123959	69	0.302415	123	0.535658	170	0.750887	120.667	0.529653	183	0.806721	31	0.133363	43	0.18402	85.6667	0.374701	398	1.58023
10193	PPP4R4	423430	serine/threonine-protein phosphatase 4 regulatory subunit 4 isoform X3,serine/threonine-protein phosphatase 4 regulatory subunit 4 isoform X2,serine/threonine-protein phosphatase 4 regulatory subunit 4 isoform X1	0.654104	2.16843	0.00551	4.85556	0.557981	2.23921	0.0674329	3.34496	2.87e-05	7.36012	0.717423	2.20036	2	0.0250916	4	0.0515909	7	0.0829848	4.33333	0.0532224	18	0.199581	2	0.0235207	2	0.0219284	7.33333	0.0816767	9	0.109357	9	0.108661	10	0.122454	9.33333	0.113491	41	0.501077	12	0.143121	10	0.118644	21	0.254281	34	0.374252
10210	LOC101749230	101749230	uncharacterized protein C14orf132 homolog	0.31531	2.3518	0.000436	4.70406	0.487584	2.00019	0.392174	1.90795	0.0235284	2.73363	0.999936	1.43276	15	0.178435	4	0.0489173	4	0.0449624	7.66667	0.0907715	12	0.126159	19	0.211866	12	0.124752	14.3333	0.154259	17	0.195858	28	0.320537	9	0.104497	18	0.206964	40	0.463521	19	0.214864	13	0.146244	24	0.274876	34	0.354857
10213	BDKRB1	772372	B1 bradykinin receptor,B1 bradykinin receptor isoform X1	0.681704	1.75485	0.0111796	3.08763	0.761997	1.75949	0.389594	2.02893	0.000265	4.86326	0.428179	2.39695	19	0.394909	21	0.448722	21	0.412443	20.3333	0.418692	18	0.330647	9	0.17535	9	0.16348	12	0.223159	25	0.503254	55	1.10012	26	0.527463	35.3333	0.710278	39	0.789642	12	0.237108	12	0.23587	21	0.420873	114	2.07891
10233	PKDCCb	423451	extracellular tyrosine-protein kinase PKDCC	3.62e-06	5.32681	1.01e-11	8.48357	0.744521	1.59262	6.2e-08	6.25633	4.39e-12	8.41159	0.999936	1.34449	86	1.71222	99	2.02633	79	1.48624	88	1.7416	101	1.77718	53	0.98914	59	1.02658	71	1.2643	205	3.95293	620	11.8792	565	10.9796	463.333	8.93722	599	11.6174	178	3.36902	369	6.9476	382	7.31135	311	5.43261
10273	TNFAIP2	423477	tumor necrosis factor alpha-induced protein 2	0.251467	1.88357	7.22e-06	3.93799	0.16021	2.0907	0.0171346	2.48835	5.66e-08	4.96976	0.34581	1.99721	1286	15.1003	1189	14.3529	1147	12.7265	1207.33	14.0599	1734	17.9945	351	3.86341	542	5.56187	875.667	9.13994	1460	16.6035	2387	26.9729	2868	32.8699	2238.33	25.4821	3410	39.0049	972	10.8501	1101	12.2258	1827.67	20.6936	4678	48.1937
10274	LOC423478	423478	exocyst complex component 3-like protein	1.28e-05	3.8808	2.82e-07	4.0499	0.999842	1.04358	6.71e-07	4.06506	1.11e-10	5.12516	0.999936	1.26078	67	0.90595	34	0.472631	71	0.907171	57.3333	0.761918	220	2.62906	61	0.773179	78	0.921727	119.667	1.44132	154	2.01676	166	2.16008	330	4.3553	216.667	2.84405	451	5.94057	349	4.48618	460	5.88213	420	5.43629	262	3.10826
10304	LOC101749904	101749904	inverted formin-2-like	0.418315	3.73655	0.0197884	6.56016	0.950861	1.75567	0.520506	2.37546	0.123235	3.12934	0.999936	1.31736	1	0.0343892	1	0.0353538	1	0.0324955	1	0.0340795	5	0.151964	1	0.0322361	0	0	2	0.0614	7	0.233144	2	0.0661889	3	0.100698	4	0.133343	6	0.201	2	0.0653844	5	0.162607	4.33333	0.142997	8	0.241379
10351	GPHB5	428919	glycoprotein hormone beta-5	0.460812	3.11234	0.0256627	5.05508	0.999842	1.6242	0.189249	2.97614	0.126957	2.86149	0.999936	-1.04007	0	0	2	0.0192979	2	0.0177377	1.33333	0.0123452	2	0.0165899	3	0.0263942	2	0.016405	2.33333	0.0197964	4	0.0363606	5	0.0451616	4	0.0366439	4.33333	0.0393887	9	0.082287	5	0.0446127	5	0.0443797	6.33333	0.0570931	4	0.0329392
10356	KCNH5	423514	potassium voltage-gated channel subfamily H member 5 isoform X1,potassium voltage-gated channel subfamily H member 5 isoform X2	0.0613578	4.47336	0.00152	5.84951	0.999842	1.30763	0.114273	3.33634	0.0684036	3.21471	0.999936	-1.03784	1	0.003943	6	0.02432	2	0.007451	3	0.0119047	4	0.0139382	5	0.0184794	1	0.003446	3.33333	0.0119545	6	0.0229114	19	0.0720914	16	0.0615733	13.6667	0.052192	16	0.0614524	7	0.0262372	7	0.0261001	10	0.0379299	14	0.0484297
10357	ERNI	769673	uncharacterized protein LOC769673	0.00394	2.74247	2.86e-08	4.43798	0.466596	1.61824	6.91e-08	4.78528	3.34e-13	6.74544	0.999936	1.40962	56	0.728065	55	0.735121	40	0.491409	50.3333	0.651532	53	0.608984	12	0.146246	51	0.579469	38.6667	0.4449	194	2.4428	123	1.53893	95	1.20554	137.333	1.72909	148	1.87441	199	2.45956	136	1.67212	161	2.00203	154	1.75666
10431	DLGAP5	423555	disks large-associated protein 5	0.176829	-1.48944	6.45e-10	-2.88859	0.00353	-1.93938	0.0146374	-1.70272	0	-4.26945	2e-06	-2.50744	1825	22.7333	1962	25.1253	2097	24.683	1961.33	24.1806	1997	21.9849	2153	25.1399	2234	24.3198	2128	23.8149	1410	17.0107	1291	15.476	1194	14.5171	1298.33	15.6679	633	7.68112	1355	16.0458	1357	15.9855	1115	13.2375	980	10.7105
10432	LGALS3	373917	galectin-3 isoform X1,galectin-3	0.0128687	2.81622	2.68e-09	6.07459	0.130525	2.157	0.00198	3.08432	1.18e-06	4.3953	0.999936	1.42505	110	5.63529	147	7.74203	130	6.29315	129	6.55682	149	6.74618	94	4.51411	173	7.74547	138.667	6.33525	186	9.22869	528	26.0309	363	18.1512	359	17.8036	493	24.6032	197	9.59426	420	20.3479	370	18.1818	302	13.5743
10435	WDHD1	423558	WD repeat and HMG-box DNA-binding protein 1	0.179002	-1.50277	6.2e-08	-2.62293	0.0317436	-1.7454	0.025145	-1.67105	0	-4.06614	1.47e-05	-2.43329	631	6.91952	568	6.40337	671	6.95297	623.333	6.75862	553	5.35944	683	7.02082	655	6.2772	630.333	6.21915	422	4.4819	430	4.53782	373	3.99237	408.333	4.33736	203	2.16852	404	4.21163	403	4.17925	336.667	3.5198	308	2.96335
10448	MDGA2	423563	MAM domain-containing glycosylphosphatidylinositol anchor protein 2	0.426642	5.68106	0.000483	31.6511	0.115759	5.57134	0.362284	3.8591	0.0231466	7.52353	0.999936	1.94956	0	0	2	0.0259054	0	0	0.666667	0.00863514	2	0.0222702	0	0	3	0.0330329	1.66667	0.0184344	1	0.0122025	7	0.0848745	5	0.0614882	4.33333	0.0528551	16	0.196376	0	0	1	0.011915	5.66667	0.0694303	5	0.0552717
10453	LOC107051810	107051810	MAM domain-containing glycosylphosphatidylinositol anchor protein 2	0.999919	1.39392	0.00721	8.21054	0.0938729	5.89027	0.183045	5.59232	0.0230431	8.37846	0.999936	1.49821	1	0.008724	2	0.0179378	2	0.0164876	1.66667	0.0143831	2	0.0154207	0	0	1	0.007624	1	0.00768156	2	0.0168989	3	0.0251872	2	0.0170306	2.33333	0.0197056	9	0.0764874	0	0	7	0.0577525	5.33333	0.0447466	3	0.0229633
10547	LOC107056420	107056420	intestinal mucin-like protein	0.836988	-1.98358	0.257152	-2.61079	0.999842	-1.3162	0.724695	-1.94329	0.0427758	-4.02775	0.999936	-2.07264	10	0.15214	2	0.0312816	74	1.06384	28.6667	0.415755	96	1.29081	16	0.228184	34	0.452065	48.6667	0.657021	20	0.294698	16	0.234259	5	0.0742488	13.6667	0.201069	25	0.370515	32	0.462824	7	0.100714	21.3333	0.311351	13	0.17353
10642	FAM13C	423602	protein FAM13C isoform X5,protein FAM13C isoform X4,protein FAM13C isoform X7,protein FAM13C isoform X3,protein FAM13C isoform X1,protein FAM13C isoform X2,protein FAM13C isoform X6	0.636066	2.44847	0.0145483	4.93471	0.726915	2.01542	0.0587521	3.81633	0.000268	6.73433	0.999936	1.76461	3	0.0267047	3	0.0274538	0	0	2	0.0180528	5	0.0393355	2	0.0166885	2	0.0155588	3	0.0238609	5	0.0431063	3	0.0256993	7	0.0608191	5	0.0432082	15	0.130071	4	0.0338493	12	0.101017	10.3333	0.0883124	13	0.101531
10643	PHYHIPL	423603	phytanoyl-CoA hydroxylase-interacting protein-like isoform X1,phytanoyl-CoA hydroxylase-interacting protein-like	0.126262	2.86638	0.00913	3.33535	0.999842	1.16361	0.451812	2.13076	0.00381	4.18166	0.842817	1.96252	2	0.0304085	8	0.125046	5	0.071835	5	0.0757631	5	0.0671866	4	0.0570092	2	0.026575	3.66667	0.0502569	12	0.176705	19	0.278004	12	0.178082	14.3333	0.210931	11	0.162922	5	0.0722698	5	0.0718922	7	0.102361	24	0.320157
10657	LDB3	423610	LIM domain binding 3,LIM domain-binding protein 3 isoform X9,LIM domain-binding protein 3 isoform X8,LIM domain-binding protein 3 isoform X10,LIM domain-binding protein 3 isoform X6,LIM domain-binding protein 3 isoform X7,LIM domain-binding protein 3 isoform X4,LIM domain-binding protein 3 isoform X1,LIM domain-binding protein 3 isoform X2,LIM domain-binding protein 3 isoform X3,LIM domain-bindin…	0.205394	2.97526	1.2e-07	13.3072	0.0333001	4.4726	0.0280181	4.0856	3.34e-07	11.95	0.42131	2.92491	143	0.805934	113	0.65472	143	0.761554	133	0.740736	205	1.02109	21	0.110944	24	0.11821	83.3333	0.416749	220	1.20085	349	1.89287	592	3.25657	387	2.11676	706	3.87605	70	0.375045	60	0.319787	278.667	1.52363	1861	9.20229
10684	NRG3	428937	pro-neuregulin-3, membrane-bound isoform isoform X4,pro-neuregulin-3, membrane-bound isoform isoform X3,pro-neuregulin-3, membrane-bound isoform isoform X2,pro-neuregulin-3, membrane-bound isoform isoform X1	0.564384	2.16774	0.0109106	3.82968	0.812831	1.76667	0.0555081	3.47839	5.8e-06	8.14223	0.371328	2.3408	5	0.0271411	3	0.0167414	4	0.0205172	4	0.0214666	7	0.0335817	1	0.005088	4	0.0189756	4	0.0192151	9	0.0473155	7	0.0365669	10	0.0529825	8.66667	0.0456216	22	0.116333	10	0.0516035	5	0.0256669	12.3333	0.0645344	14	0.0666763
10698	MBL2	374267	pulmonary surfactant-associated protein D isoform X1,pulmonary surfactant-associated protein D isoform X2,soluble mannose-binding lectin precursor	0.237686	2.20633	0.211267	1.90525	0.999842	-1.15803	0.0244383	3.05751	3.76e-05	4.84603	0.999936	1.58496	12	0.366079	8	0.250898	13	0.374747	11	0.330575	20	0.539227	3	0.0857897	3	0.0799821	8.66667	0.234999	18	0.531826	28	0.822023	26	0.77418	24	0.709343	33	0.980684	16	0.464019	21	0.605842	23.3333	0.683515	22	0.588847
10709	SRRL	423635	putative threonine dehydratase isoform X7,putative threonine dehydratase isoform X4,putative threonine dehydratase isoform X3,putative threonine dehydratase isoform X2,putative threonine dehydratase isoform X1,putative threonine dehydratase isoform X5,putative threonine dehydratase isoform X6	0.118895	2.4348	8.59e-08	6.26974	0.0478754	2.57506	0.233674	1.92546	4.42e-05	3.99325	0.37574	2.07392	21	0.23082	18	0.203396	15	0.155793	18	0.19667	17	0.16514	38	0.391524	28	0.268962	27.6667	0.275209	20	0.212906	52	0.550035	58	0.62224	43.3333	0.461727	67	0.717383	32	0.33437	42	0.436567	47	0.496107	63	0.607549
10710	PLAC9	423636	uncharacterized protein LOC423636 precursor,placenta-specific protein 9 isoform X1	0.00849	4.29378	5.16e-06	6.84466	0.994322	1.59409	0.612976	1.98763	0.00607	4.43172	0.837069	2.22965	37	1.29982	51	1.84189	16	0.531131	34.6667	1.22428	4	0.12419	9	0.296376	5	0.153507	6	0.191358	61	2.07546	296	10.007	93	3.18888	150	5.09045	13	0.444882	5	0.166983	14	0.465109	10.6667	0.358992	122	3.76033
10726	PCDH15	423644	protocadherin-15 isoform X6,protocadherin-15 isoform X5,protocadherin-15 isoform X4,protocadherin-15 isoform X2,protocadherin-15 isoform X3,protocadherin-15 isoform X1,protocadherin-15 isoform X10,protocadherin-15 isoform X9,protocadherin-15 isoform X8,protocadherin-15 precursor,protocadherin-15 isoform X7	0.733204	1.9236	0.273977	2.19997	0.999842	1.14367	0.0402995	3.87456	0.00124	5.45503	0.999936	1.40791	24	0.0903755	5	0.0193563	59	0.209939	29.3333	0.106557	48	0.159745	8	0.028239	9	0.0296183	21.6667	0.0725342	48	0.175059	13	0.0471102	100	0.367548	53.6667	0.196572	101	0.370495	63	0.225529	51	0.181617	71.6667	0.259214	80	0.264311
10754	CDK1	396252	cyclin-dependent kinase 1,cyclin-dependent kinase 1 isoform X1	0.327295	-1.49139	2.08e-08	-3.15808	0.006	-2.11754	0.0927125	-1.63177	0	-4.56817	7.01e-06	-2.79952	4375	148.936	4207	147.234	4631	148.97	4404.33	148.38	4172	125.521	4698	149.919	4705	139.978	4525	138.473	3390	111.77	2727	89.3389	2618	86.9897	2911.67	96.0329	1328	44.0395	3149	101.91	2960	95.2931	2479	80.4143	2228	66.5464
10755	ANK3	396309	ankyrin-3 isoform X3,ankyrin-3 isoform X9,ankyrin-3 isoform X1,ankyrin-3 isoform X8,ankyrin-3 isoform X7,ankyrin-3 isoform X10,ankyrin-3 isoform X4,ankyrin 3, node of Ranvier (ankyrin G),ankyrin-3 isoform X2,ankyrin-3 isoform X5,ankyrin-3 isoform X6	0.0381065	1.89219	1.01e-11	4.10343	0.00505	2.16861	5.13e-05	2.58416	2.52e-10	3.60628	0.91938	1.39553	471	1.1486	328	0.82231	403	0.928654	400.667	0.966521	977	2.10567	328	0.749794	350	0.745922	551.667	1.20046	642	1.5163	690	1.61931	901	2.1446	744.333	1.76007	1691	4.0171	969	2.24643	1004	2.31541	1221.33	2.85965	1837	3.93046
10792	ASAH2	423679	neutral ceramidase	0.167773	3.82714	0.0113317	4.90545	0.999842	1.28175	0.0421784	4.00417	0.0207044	3.8794	0.999936	-1.03216	2	0.0351955	2	0.0361828	4	0.0665149	2.66667	0.0459644	7	0.108869	1	0.016496	4	0.0615171	4	0.062294	7	0.119305	11	0.186287	13	0.223293	10.3333	0.176295	31	0.531424	5	0.0836468	6	0.0998517	14	0.238307	17	0.262478
10795	DKK1	374156	dickkopf-related protein 1	0.999919	-1.35387	0.99998	1.17352	0.999842	1.5888	0.189652	2.62555	0.000109	6.27765	0.583988	2.39098	73	2.71369	74	2.82803	36	1.26457	61	2.26876	25	0.821346	1	0.0348465	6	0.194925	10.6667	0.350372	83	2.98827	15	0.536614	37	1.3425	45	1.62246	45	1.62957	14	0.494753	12	0.421858	23.6667	0.848726	104	3.39201
10806	DNA2	423688	DNA replication ATP-dependent helicase/nuclease DNA2,DNA replication ATP-dependent helicase/nuclease DNA2 isoform X1	0.370586	-1.47421	3.42e-07	-2.9482	0.0203318	-1.99984	0.127033	-1.59507	0	-4.86539	3.38e-06	-3.05026	525	6.84631	443	5.93903	525	6.46931	497.667	6.41822	578	6.66152	617	7.54229	543	6.18836	579.333	6.79739	336	4.24366	318	3.99077	342	4.3531	332	4.19584	155	1.96902	402	4.98363	418	5.1549	325	4.03585	245	2.80317
10822	TSPAN15	423699	tetraspanin-15	0.0988858	2.74744	1.54e-05	5.16649	0.381594	1.88047	0.57054	1.51725	0.124289	1.80416	0.999936	1.1891	10	0.248086	5	0.127522	7	0.164097	7.33333	0.179902	43	0.942798	30	0.69766	29	0.628751	34	0.756403	18	0.432492	13	0.310369	29	0.702223	20	0.481695	64	1.54669	38	0.896206	33	0.774218	45	1.07237	57	1.24069
10825	COL13A1	769037	collagen alpha-1(XIII) chain isoform X4,collagen alpha-1(XIII) chain isoform X3,collagen alpha-1(XIII) chain isoform X1,collagen alpha-1(XIII) chain isoform X2	0.36415	2.39535	0.000197	6.03898	0.367046	2.52113	0.126325	2.85075	0.000114	6.34406	0.822219	2.2254	46	0.608425	53	0.720674	73	0.912375	57.3333	0.747158	133	1.55471	5	0.0619926	15	0.173388	51	0.596696	80	1.02481	112	1.42561	210	2.71109	134	1.7205	251	3.23403	60	0.754436	49	0.612903	120	1.53379	427	4.95522
10906	MYOZ1	423744	myozenin-1 isoform X1,myozenin-1 isoform X2	0.594747	2.15691	0.00121	5.73107	0.409088	2.65707	0.287063	2.5595	0.000387	6.63487	0.692365	2.59225	66	2.10582	62	2.03368	61	1.83911	63	1.99287	102	2.87624	5	0.149543	10	0.27884	39	1.10154	63	1.9468	153	4.69787	185	5.76134	133.667	4.13534	202	6.27842	16	0.48531	27	0.814681	81.6667	2.52614	334	9.34996
10917	HELLS	423750	lymphoid-specific helicase isoform X1,lymphoid-specific helicase isoform X2	0.0253908	-1.76047	4.38e-10	-3.0299	0.0391368	-1.72108	0.00012	-2.17081	0	-4.64812	0.00037	-2.14119	1823	28.6002	1757	28.3379	1792	26.5657	1790.67	27.8346	1511	20.9505	2056	30.2361	1903	26.0915	1823.33	25.7594	1221	18.5524	1005	15.1733	790	12.0972	1005.33	15.2743	427	6.52577	942	14.0493	888	13.1747	752.333	11.2499	948	13.049
10967	LOC100858647	100858647	beta-microseminoprotein-like	0.681704	2.34207	0.0267918	4.28755	0.80406	1.83067	0.152958	5.87128	0.0331221	7.39711	0.999936	1.25988	0	0	3	0.243871	2	0.149436	1.66667	0.131102	0	0	1	0.0741216	1	0.0691038	0.666667	0.0477418	3	0.229746	6	0.45657	3	0.231537	4	0.305951	3	0.231082	5	0.375851	4	0.29911	4	0.302015	7	0.485633
10968	LOC101750594	101750594	beta-microseminoprotein-like	0.645582	1.38409	0.000153	2.40221	0.141239	1.73558	4.8e-05	3.10884	5.29e-10	4.41405	0.95804	1.41984	83	4.19303	94	4.88193	80	3.81892	85.6667	4.29796	35	1.56266	27	1.2786	27	1.19204	29.6667	1.34443	116	5.67559	95	4.61855	140	6.90323	117	5.73246	114	5.61017	72	3.45783	56	2.67537	80.6667	3.91446	218	9.66256
10983	C6H10ORF71	423784	uncharacterized protein C10orf71 homolog	0.327351	1.90924	2.49e-05	4.2111	0.191645	2.20564	0.00598	3.0665	2.07e-07	5.51944	0.796384	1.79992	2323	14.603	1663	10.7473	2277	13.5256	2087.67	12.9586	3265	18.1394	726	4.27808	737	4.0489	1576	8.82213	2901	17.6621	3230	19.5401	5557	34.0963	3896	23.7662	7774	47.6056	2336	13.96	2043	12.1453	4051	24.5703	7375	40.6762
11008	ANKRD1	378926	ankyrin repeat domain-containing protein 1	0.134188	2.04877	9.15e-06	3.74592	0.33975	1.82837	0.00138	3.00296	8.07e-08	4.6804	0.9716	1.5586	7073	104.222	5401	81.817	7466	103.955	6646.67	96.6646	10659	138.81	2441	33.7166	2409	31.0221	5169.67	67.8494	13655	194.873	9606	136.217	16731	240.631	13330.7	190.574	20719	297.403	10727	150.264	7980	111.2	13142	186.289	26208	338.825
11030	CEP55	423804	centrosomal protein of 55 kDa isoform X2,centrosomal protein of 55 kDa isoform X1	0.174225	-1.64921	2.09e-08	-3.36825	0.0203318	-2.04234	0.0157188	-1.93571	9.36e-14	-4.78445	0.000631	-2.47168	612	7.89592	624	8.27656	665	8.10726	633.667	8.09325	570	6.49941	770	9.31242	748	8.43395	696	8.08193	450	5.62299	351	4.35803	336	4.23122	379	4.73741	174	2.18687	384	4.70982	408	4.97804	322	3.95824	319	3.61101
11038	KIF11	423809	kinesin-like protein KIF11 isoform X1,kinesin-like protein KIF11	0.255069	-1.4533	1.27e-11	-3.29373	0.000291	-2.26638	0.0146634	-1.73276	0	-4.72624	4.29e-07	-2.72759	2943	14.2349	2731	13.58	3061	13.9904	2911.67	13.9351	2615	11.1785	3060	13.8741	3154	13.3323	2943	12.795	2207	10.3388	1938	9.02091	1779	8.39876	1974.67	9.25282	792	3.73174	1826	8.39628	1940	8.87386	1519.33	7.00062	1338	5.67814
11053	DNTT	396351	DNA nucleotidylexotransferase,DNA nucleotidylexotransferase isoform X1	0.999919	-3.69977	0.911657	2.35509	0.999842	8.71329	0.750151	3.56158	0.0454555	11.0567	0.773287	3.10444	1	0.0116782	0	0	0	0	0.333333	0.00389275	1	0.0103211	0	0	0	0	0.333333	0.00344036	0	0	0	0	0	0	0	0	2	0.0227525	1	0.011102	1	0.0110439	1.33333	0.0149661	1	0.0102462
11054	LOC423822	423822	heparan sulfate glucosamine 3-O-sulfotransferase 1-like	0.999919	1.15374	0.867168	1.58681	0.999842	1.37536	0.0883548	4.29089	0.00104	7.55439	0.999936	1.76057	2	0.0162213	2	0.0166763	3	0.0229921	2.33333	0.0186299	2	0.0143362	1	0.007603	2	0.0141764	1.66667	0.0120385	2	0.0157105	2	0.0156106	4	0.0316659	2.66667	0.0209957	10	0.0790093	5	0.0385521	5	0.0383507	6.66667	0.0519707	3	0.0213483
11079	LOXL4	769927	lysyl oxidase homolog 4 isoform X1,lysyl oxidase homolog 4 isoform X2	0.549402	2.78726	2.98e-05	13.9354	0.0411787	4.99968	0.334465	3.16451	0.00246	7.93322	0.876082	2.50694	3	0.0414056	1	0.014189	5	0.0652092	3	0.040268	5	0.0609896	1	0.0129377	2	0.0241238	2.66667	0.0326837	6	0.0802034	9	0.11954	10	0.134714	8.33333	0.111486	19	0.255454	2	0.0262416	1	0.0130522	7.33333	0.0982494	7	0.0847661
11098	ARHGAP19	423846	rho GTPase-activating protein 19 isoform X2,rho GTPase-activating protein 19,rho GTPase-activating protein 19 isoform X1	0.140151	-1.53268	1.68e-12	-3.40535	0.000367	-2.22183	0.0306191	-1.64134	0	-4.60639	1.93e-07	-2.80648	1580	17.0145	1445	15.9972	1804	18.3569	1609.67	17.1229	1760	16.7503	1625	16.4035	1843	17.3446	1742.67	16.8328	1186	12.3694	937	9.71032	975	10.2481	1032.67	10.7759	569	5.96892	1116	11.4248	1146	11.6706	943.667	9.6881	754	7.12393
11201	NRAP	423899	nebulin-related-anchoring protein isoform X3,nebulin-related-anchoring protein isoform X1,nebulin-related-anchoring protein isoform X2	0.762303	1.75061	6.95e-07	8.61441	0.00422	4.9208	0.172394	2.53114	0.000217	5.38795	0.80392	2.12867	46	0.378875	26	0.220153	38	0.295749	36.6667	0.298259	57	0.414916	13	0.100369	9	0.0647826	26.3333	0.193356	58	0.462668	57	0.451799	74	0.594901	63	0.503122	130	1.04304	19	0.148769	18	0.140203	55.6667	0.444005	355	2.56538
11210	TDRD1	423906	tudor domain-containing protein 1 isoform X1,tudor domain-containing protein 1 isoform X2	0.999919	1.28368	0.31488	2.1056	0.999842	1.64029	0.0569188	6.48523	0.00299	9.62826	0.999936	1.48464	4	0.0492554	5	0.0632963	2	0.0232716	3.66667	0.0452744	2	0.0217657	1	0.0115429	0	0	1	0.0111028	2	0.0238521	9	0.106652	3	0.0360571	4.66667	0.0555204	8	0.0959634	7	0.0819434	4	0.0465801	6.33333	0.074829	8	0.0864311
11266	PPAPDC1A	428987	phosphatidate phosphatase PPAPDC1A	0.999919	1.17561	0.0371017	2.3545	0.349695	2.00279	0.226393	2.55429	0.00208	4.47319	0.984574	1.75125	13	0.142063	5	0.0561723	7	0.0722833	8.33333	0.0901729	4	0.0386319	5	0.0512187	1	0.00955	3.33333	0.0331335	12	0.127006	10	0.105165	7	0.074664	9.66667	0.102278	11	0.117099	6	0.0623321	6	0.0620064	7.66667	0.0804791	25	0.239698
11280	LOC107053714	107053714	deleted in malignant brain tumors 1 protein-like	2.12e-05	3.56707	2.41e-08	4.21344	0.999842	1.18121	0.000194	3.41298	1.44e-07	4.43245	0.999936	1.2987	33	0.463994	20	0.289096	35	0.465016	29.3333	0.406035	17	0.211249	15	0.197702	17	0.208894	16.3333	0.205948	107	1.45709	86	1.16367	116	1.59196	103	1.40424	70	0.958778	45	0.601496	32	0.425496	49	0.661923	113	1.394
11281	LOC107053715	107053715	deleted in malignant brain tumors 1 protein-like	0.00369	3.62994	2.24e-05	4.39784	0.999842	1.21154	0.000324	4.98913	5e-08	7.77119	0.998423	1.55762	9	0.226848	6	0.155474	13	0.309626	9.33333	0.230649	10	0.222762	4	0.0945089	3	0.0660833	5.66667	0.127785	32	0.78117	24	0.582151	45	1.10708	33.6667	0.823468	30	0.736606	19	0.455269	27	0.643581	25.3333	0.611819	44	0.973041
11282	LOC107049019	107049019	deleted in malignant brain tumors 1 protein-like isoform X4,deleted in malignant brain tumors 1 protein-like isoform X5,deleted in malignant brain tumors 1 protein-like isoform X1,deleted in malignant brain tumors 1 protein-like isoform X2,deleted in malignant brain tumors 1 protein-like isoform X3	0.00189	3.20319	6.01e-07	4.35523	0.999842	1.35965	3.24e-05	3.83545	1.8e-08	4.93307	0.999936	1.28618	33	0.346527	15	0.16193	26	0.257987	24.6667	0.255482	44	0.408342	16	0.157494	24	0.220248	28	0.262028	81	0.823781	52	0.525483	100	1.02494	77.6667	0.791401	131	1.34004	77	0.768663	71	0.705064	93	0.937921	114	1.0503
11323	FAM196A	101748342	LOW QUALITY PROTEIN: protein FAM196A	0.999919	-1.1914	0.210924	-1.83143	0.956748	-1.5372	0.531851	-1.80109	0.0218342	-4.00599	0.999936	-2.2242	11	0.108114	14	0.141459	15	0.13931	13.3333	0.129628	8	0.0694909	8	0.0737056	13	0.111664	9.66667	0.0849533	10	0.0951904	10	0.094585	13	0.124712	11	0.104829	3	0.0287232	6	0.0560613	5	0.0464736	4.66667	0.0437527	10	0.0862335
11330	MKI67	423963	antigen KI-67 isoform X1,antigen KI-67 isoform X2,antigen KI-67 isoform X3	0.390805	-1.44717	3.5e-09	-3.28616	0.00223	-2.27075	0.0255904	-1.79639	0	-5.02797	5.17e-06	-2.79892	3609	19.2827	3000	16.4785	3622	18.2865	3410.33	18.0159	3154	14.8933	3523	17.6447	3361	15.6938	3346	16.0773	2595	13.4284	2224	11.4353	2140	11.1602	2319.67	12.008	794	4.13261	2167	11.0068	2044	10.3278	1668.33	8.4891	1592	7.46296
11493	C2ORF21	424003	protein unc-80 homolog isoform X2,protein unc-80 homolog isoform X1	0.0950702	2.32965	2.5e-05	3.84368	0.535192	1.64989	0.00272	2.92506	3.67e-07	4.38753	0.991113	1.49998	13	0.0487863	13	0.0501548	17	0.0602844	14.3333	0.0530752	29	0.0961835	10	0.0351783	23	0.0754329	20.6667	0.0689316	30	0.109038	36	0.130014	33	0.120877	33	0.119976	73	0.26687	58	0.206921	27	0.095822	52.6667	0.189871	61	0.20085
11497	CPS1	428994	carbamoyl-phosphate synthase [ammonia], mitochondrial isoform X1,carbamoyl-phosphate synthase [ammonia], mitochondrial isoform X2,carbamoyl-phosphate synthase [ammonia], mitochondrial	0.0277495	2.8245	2.71e-06	4.69588	0.620968	1.66255	0.585862	1.56366	0.00226	2.85362	0.675008	1.82497	19	0.126431	31	0.212068	19	0.119469	23	0.152656	47	0.276405	24	0.149703	24	0.139569	31.6667	0.188559	38	0.244899	57	0.365012	98	0.636504	64.3333	0.415472	72	0.466718	28	0.177125	28	0.1762	42.6667	0.273347	114	0.665566
11498	MYL1	396470	myosin light chain 1, skeletal muscle isoform isoform X2,myosin light chain 1, skeletal muscle isoform,myosin light chain 1, skeletal muscle isoform isoform X1	0.644538	2.27788	0.000238	9.00661	0.183401	3.95394	0.25285	2.95814	0.000114	9.7245	0.518791	3.28737	991	35.4997	1029	37.8949	1081	36.5913	1033.67	36.662	2528	80.0343	55	1.84686	148	4.63331	910.333	28.8382	1363	47.288	2256	77.7719	3311	115.767	2310	80.2757	5441	189.868	627	21.3521	484	16.3962	2184	75.8721	9977	313.572
11501	ERBB4	395671	receptor tyrosine-protein kinase erbB-4,receptor tyrosine-protein kinase erbB-4 isoform X4,receptor tyrosine-protein kinase erbB-4 isoform X5,receptor tyrosine-protein kinase erbB-4 isoform X2,receptor tyrosine-protein kinase erbB-4 isoform X1,receptor tyrosine-protein kinase erbB-4 isoform X3	0.0758179	3.44446	6.83e-09	12.1865	0.0134097	3.538	0.0956583	2.63104	0.000428	4.36297	0.999936	1.65827	5	0.0284954	8	0.0468714	5	0.0269262	6	0.0340977	19	0.0956986	7	0.0373958	8	0.0398449	11.3333	0.0576464	5	0.027598	30	0.164535	27	0.150191	20.6667	0.114108	35	0.194309	25	0.135446	18	0.0970116	26	0.142256	50	0.250012
11512	BARD1	424010	BRCA1-associated RING domain protein 1	0.53271	-1.40398	3.28e-06	-2.729	0.0317436	-1.94375	0.0321177	-1.81507	5.19e-13	-4.45771	0.000531	-2.45595	703	9.61849	638	8.974	664	8.58462	668.333	9.05904	582	7.03756	708	9.08041	707	8.45374	665.667	8.19057	538	7.12914	470	6.18845	402	5.3685	470	6.22869	161	2.14585	435	5.658	389	5.03324	328.333	4.27903	386	4.63367
11539	ASB18	424022	ankyrin repeat and SOCS box protein 18 isoform X4,ankyrin repeat and SOCS box protein 18 isoform X1,ankyrin repeat and SOCS box protein 18 isoform X2,ankyrin repeat and SOCS box protein 18 isoform X3	0.581353	3.43336	0.0032	11.0612	0.293102	3.22167	0.384744	4.48997	0.0569503	7.44684	0.999936	1.65855	1	0.011105	2	0.022833	0	0	1	0.0113127	2	0.019629	0	0	0	0	0.666667	0.00654299	3	0.0322659	0	0	8	0.0867131	3.66667	0.0396597	6	0.0649071	2	0.021114	1	0.0105019	3	0.0321744	12	0.11692
11548	LOC424028	424028	UDP-glucuronosyltransferase 1-1 isoform X4,UDP-glucuronosyltransferase 1-1 isoform X9,UDP-glucuronosyltransferase 1-1 isoform X7,UDP-glucuronosyltransferase 1-1 isoform X2,UDP-glucuronosyltransferase 1-1 isoform X5,UDP-glucuronosyltransferase 1-1 isoform X1,UDP-glucuronosyltransferase 1-6 isoform X3,UDP-glucuronosyltransferase 1-9 isoform X8,UDP-glucuronosyltransferase 1-9 isoform X6	0.0016	7.76974	4.22e-06	10.8083	0.999842	1.39108	0.00959	5.23596	3.34e-07	12.3461	0.409395	2.35794	1	0.005053	7	0.0363625	1	0.004775	3	0.0153968	5	0.0223285	2	0.009473	3	0.0132477	3.33333	0.0150164	14	0.0685131	43	0.209095	15	0.073979	24	0.117196	22	0.10829	9	0.0432321	16	0.0764555	15.6667	0.0759924	19	0.084233
11647	AOX2	424072	aldehyde oxidase 2 isoform X2,aldehyde oxidase 2 isoform X1,aldehyde oxidase 2	0.980893	1.47289	0.000331	4.15611	0.0617204	2.82174	0.0653484	2.63406	8.57e-05	4.56717	0.94861	1.73389	13	0.131264	14	0.145326	15	0.143118	14	0.139902	23	0.205247	11	0.104115	11	0.0970671	15	0.135476	21	0.205364	15	0.145755	25	0.246386	20.3333	0.199168	51	0.501641	28	0.26877	24	0.229171	34.3333	0.333194	19	0.168322
11716	PPP1R1C	424117	protein phosphatase 1 regulatory subunit 1C isoform X1,protein phosphatase 1 regulatory subunit 1C isoform X2	0.999919	1.01594	0.000254	11.1032	0.00367	10.929	0.815656	2.16355	0.772719	1.93263	0.999936	-1.11948	1	0.033655	3	0.103797	0	0	1.33333	0.0458173	1	0.0297438	2	0.0630956	1	0.0294122	1.33333	0.0407505	0	0	2	0.0647756	2	0.0656983	1.33333	0.0434913	3	0.098354	4	0.127977	1	0.031827	2.66667	0.0860525	16	0.472449
11728	CCDC141	770766	coiled-coil domain-containing protein 141 isoform X2,coiled-coil domain-containing protein 141 isoform X1	0.415919	1.75399	1.14e-05	4.07523	0.088818	2.3234	0.00318	3.08785	2.52e-07	5.01813	0.947032	1.62512	155	1.49393	98	0.971042	173	1.5756	142	1.34686	199	1.69511	44	0.397531	47	0.395889	96.6667	0.829511	207	1.93229	177	1.64174	344	3.23617	242.667	2.27006	421	3.95277	159	1.45686	178	1.62242	252.667	2.34402	508	4.29584
11780	CDCA7	425630	cell division cycle-associated protein 7	9.97e-05	-2.71831	2.59e-12	-4.56631	0.208059	-1.67983	8.32e-09	-3.75815	0	-7.65625	0.0316762	-2.03724	1511	21.5985	1427	20.97	1591	21.4897	1509.67	21.3527	1367	17.2694	1449	19.4155	1612	20.1374	1476	18.9407	674	9.33089	503	6.91927	466	6.50161	547.667	7.58392	173	2.40895	506	6.87594	373	5.04215	350.667	4.77568	566	7.09843
11816	KBTBD10	424164	kelch-like protein 41	0.13753	2.46748	0.00158	3.49118	0.999842	1.41487	0.00106	4.11802	6.76e-05	4.52218	0.999936	1.09815	3050	38.2141	2443	31.4674	2939	34.7956	2810.67	34.8257	4061	44.9681	290	3.40598	559	6.12087	1636.67	18.165	4970	60.3091	5718	68.9445	9689	118.489	6792.33	82.5808	8406	102.597	3523	41.9622	5034	59.6463	5654.33	68.0685	10092	110.94
11825	SPC25	424172	kinetochore protein Spc25	0.0327498	-1.85997	1.3e-09	-3.37765	0.0476978	-1.81597	0.00279	-2.05534	0	-5.43916	2.12e-05	-2.64636	1119	39.6643	1050	38.2625	1216	40.7291	1128.33	39.5519	1510	47.3036	1511	50.2059	1463	45.3202	1494.67	47.6099	733	25.1638	570	19.4436	491	16.9874	598	20.5316	299	10.3243	882	29.7208	770	25.8111	650.333	21.9521	497	15.4565
11835	SCN9A	395946	sodium channel protein type 9 subunit alpha,sodium channel protein type 9 subunit alpha isoform X1,sodium channel protein type 9 subunit alpha isoform X2	0.0668872	1.88297	9.3e-13	4.6978	0.00105	2.4949	0.00755	2.04483	9.84e-11	3.81436	0.0586047	1.86536	73	0.363617	55	0.281643	52	0.244752	60	0.296671	82	0.36098	112	0.52295	88	0.383074	94	0.422335	120	0.578904	110	0.527287	105	0.510489	111.667	0.538893	231	1.12087	130	0.615584	145	0.683025	168.667	0.806493	187	0.81724
11843	SCN3A	424180	sodium channel protein type 2 subunit alpha isoform X2,sodium channel protein type 2 subunit alpha isoform X1	0.767656	1.96251	1.06e-05	9.66057	0.0143762	4.92255	0.392896	2.26121	0.000832	5.54403	0.64985	2.4518	6	0.0317386	7	0.038067	7	0.0349893	6.66667	0.0349316	20	0.0935005	4	0.0198343	6	0.0277374	10	0.0470241	13	0.0666014	12	0.0610872	14	0.0722835	13	0.0666573	48	0.247343	4	0.0201149	5	0.0250123	19	0.09749	81	0.375931
11867	ITGB6	424191	integrin beta-6 isoform X1,integrin beta-6 isoform X2	0.3904	2.28397	3.33e-06	8.15271	0.048379	3.56953	0.0180266	4.15401	1.62e-08	13.0729	0.166297	3.14706	35	0.237478	21	0.146483	16	0.102583	24	0.162181	25	0.149914	3	0.0190808	10	0.059297	12.6667	0.0760973	50	0.32857	47	0.306892	66	0.437093	54.3333	0.357518	105	0.69401	16	0.103204	11	0.0705821	44	0.289265	258	1.53589
11875	LOC107053832	107053832	inhibin alpha chain	0.999919	1.16309	0.0809943	3.27082	0.433024	2.81218	0.262214	2.84715	0.00216	5.98071	0.999936	2.1006	9	0.328877	5	0.187834	6	0.207178	6.66667	0.241296	18	0.581315	0	0	2	0.0638703	6.66667	0.215062	10	0.353911	7	0.246162	6	0.214002	7.66667	0.271358	34	1.2103	11	0.382125	3	0.103671	16	0.565364	38	1.21832
11878	OBSL1	424198	obscurin-like protein 1 isoform X1,obscurin-like protein 1 isoform X2	0.934476	1.66378	0.00379	4.67799	0.316651	2.81165	0.17396	2.78338	0.000325	6.2514	0.877317	2.24597	312	1.97496	217	1.41214	246	1.47143	258.333	1.61951	534	2.9874	28	0.166143	62	0.342985	208	1.16551	295	1.80855	374	2.27829	596	3.68236	421.667	2.58973	1154	7.11594	135	0.812382	128	0.766234	472.333	2.89818	1428	7.93084
11887	DES	395906	desmin	0.893095	1.58456	0.00189	4.06965	0.251831	2.56831	0.0906595	2.73165	6.22e-05	5.60853	0.840212	2.05317	3785	82.4767	2620	58.6923	3519	72.458	3308	71.209	6585	126.815	430	8.78323	1013	19.2909	2676	51.6296	4250	89.6929	4347	91.1565	6797	144.563	5131.33	108.471	12681	269.179	2607	54.0043	2784	57.3696	6024	126.851	16986	324.745
11916	PRKAG3	424208	5'-AMP-activated protein kinase subunit gamma-3 isoform X2,5'-AMP-activated protein kinase subunit gamma-3,5'-AMP-activated protein kinase subunit gamma-3 isoform X1	0.917318	1.54162	0.00641	3.29008	0.39514	2.13417	0.116844	2.7162	3.6e-06	7.18185	0.232719	2.64408	3	0.076062	21	0.547368	29	0.694777	17.6667	0.439403	8	0.17926	10	0.237666	9	0.199419	9	0.205448	14	0.343778	34	0.829579	32	0.791902	26.6667	0.655086	41	1.01263	10	0.241028	13	0.3117	21.3333	0.521787	51	1.1345
11945	IGFBP2	396315	insulin-like growth factor-binding protein 2 isoform X3,insulin-like growth factor-binding protein 2 isoform X1,insulin-like growth factor-binding protein 2 isoform X2,insulin-like growth factor-binding protein 2 precursor	0.0556101	2.53735	5.58e-07	5.09321	0.285009	2.0073	0.157267	1.97769	0.00318	2.74943	0.999936	1.39022	146	2.93148	142	2.93114	54	1.02454	114	2.29572	518	9.19204	572	10.7659	422	7.405	504	9.12098	248	4.82269	475	9.17826	149	2.92009	290.667	5.64034	1316	25.7402	713	13.6096	576	10.9371	868.333	16.7623	325	5.72538
11979	TFCP2L1	424238	transcription factor CP2-like protein 1	0.999919	-1.02699	0.207421	1.87104	0.508	1.92154	0.142229	2.72909	0.000983	4.58558	0.999936	1.68026	7	0.047319	11	0.0764442	6	0.0383257	8	0.0540296	6	0.0358457	3	0.0190099	2	0.0118153	3.66667	0.0222236	4	0.0261879	10	0.0650534	9	0.059382	7.66667	0.0502078	11	0.0724356	10	0.0642628	6	0.0383562	9	0.0583515	17	0.100826
11997	MYLK	396445	myosin light chain kinase, smooth muscle isoform X2,myosin light chain kinase, smooth muscle,myosin light chain kinase, smooth muscle isoform X1	0.0524884	2.21226	1.56e-06	3.7786	0.397531	1.70802	0.000135	3.34659	1.93e-10	5.57996	0.713903	1.66736	281	1.67682	400	2.45389	230	1.29691	303.667	1.80921	195	1.0284	67	0.37478	80	0.417204	114	0.606796	478	2.76256	841	4.82958	687	4.00141	668.667	3.86451	560	3.2553	219	1.24236	194	1.09479	324.333	1.86415	1407	7.3665
12002	ITGB5	395142	integrin beta-5 precursor	0.12036	1.81892	0.00134	2.25402	0.999842	1.2392	1.41e-05	3.19231	1.53e-09	4.1487	0.999936	1.29959	937	14.6953	1304	21.0247	750	11.1148	997	15.6116	254	3.52062	122	1.79357	167	2.28893	181	2.53437	1406	21.3563	2424	36.585	1593	24.3853	1807.67	27.4422	742	11.3361	334	4.97974	413	6.1254	496.333	7.48041	2380	32.7492
12028	STEAP3	424275	metalloreductase STEAP3	0.352995	2.27831	2.63e-05	6.38236	0.167607	2.80136	0.0365512	3.51627	8.21e-07	9.07414	0.41421	2.58062	35	0.311028	31	0.283209	40	0.335887	35.3333	0.310042	36	0.282737	6	0.0499809	5	0.0388311	15.6667	0.12385	58	0.499187	78	0.667051	101	0.876049	79	0.680762	110	0.95224	19	0.160512	9	0.0756347	46	0.396129	266	2.07396
12039	DPP10	424280	inactive dipeptidyl peptidase 10 isoform X3,inactive dipeptidyl peptidase 10 isoform X1,inactive dipeptidyl peptidase 10 isoform X2	0.110953	-2.29617	2.23e-05	-4.18436	0.51067	-1.82232	0.999994	-1.10773	0.00525	-2.65822	0.130655	-2.39971	230	1.69984	88	0.668618	319	2.22778	212.333	1.53208	547	3.57286	158	1.09461	301	1.94413	335.333	2.20387	149	1.06652	44	0.312944	76	0.548239	89.6667	0.642569	126	0.907138	319	2.24127	351	2.45321	265.333	1.86721	65	0.421484
12070	HNMT	424298	histamine N-methyltransferase isoform 2,histamine N-methyltransferase isoform X2,histamine N-methyltransferase isoform 1,histamine N-methyltransferase isoform X1	0.0328037	4.94889	2.11e-05	9.31825	0.836202	1.8829	0.340828	2.6509	0.0113372	4.7244	0.999936	1.78219	7	0.0758992	6	0.0668813	9	0.0922111	7.33333	0.0783305	8	0.0766614	4	0.0406555	3	0.0284275	5	0.0485815	13	0.136517	54	0.563463	41	0.433908	36	0.377963	17	0.17956	6	0.0618461	12	0.123046	11.6667	0.121484	8	0.0761054
12073	LOC771515	771515	transcription factor 15-like	0.0565179	2.9038	7.24e-08	6.68421	0.048379	2.30188	0.244	2.43007	0.0015	4.38474	0.900379	1.80437	7	0.0736694	5	0.054097	7	0.0696127	6.33333	0.065793	8	0.0744092	0	0	3	0.0275923	3.66667	0.0340005	14	0.142699	21	0.212687	20	0.205444	18.3333	0.186943	9	0.0922684	6	0.0600291	9	0.0895732	8	0.0806236	48	0.443217
12098	LYPD6	771649	ly6/PLAUR domain-containing protein 6	0.0685448	4.68852	0.00603	5.24237	0.999842	1.11813	0.00196	4.45517	1.67e-06	6.68482	0.999936	1.50046	2	0.0268895	2	0.0276437	2	0.0254088	2	0.0266474	5	0.0594115	5	0.0630149	5	0.0587491	5	0.0603918	4	0.0520854	9	0.116447	16	0.209965	9.66667	0.126166	19	0.248845	14	0.178938	27	0.343292	20	0.257025	13	0.15335
12108	NEB	374027	nebulin	0.253664	2.09237	7.75e-06	4.93772	0.162974	2.35987	0.0425094	2.57497	8.01e-06	4.84448	0.763011	1.88137	649	3.97823	505	3.18237	603	3.49272	585.667	3.55111	1150	6.23005	141	0.810187	195	1.04462	495.333	2.69495	802	4.76128	1108	6.53608	1692	10.1233	1200.67	7.14021	1982	11.8351	643	3.74696	566	3.28102	1063.67	6.28768	3436	18.4793
12109	LOC107053893	107053893	LOW QUALITY PROTEIN: nebulin-like	0.426168	2.24998	0.0243119	3.18942	0.999842	1.41753	0.024732	4.23614	1.58e-06	10.005	0.428713	2.36183	7	0.0610469	10	0.0896561	2	0.0164815	6.33333	0.0557282	8	0.06166	3	0.0245249	1	0.007622	4	0.031269	9	0.0760172	23	0.19303	11	0.093634	14.3333	0.120894	27	0.229378	7	0.0580344	11	0.0907205	15	0.126044	23	0.175987
12152	LOC101748402	101748402	LOW QUALITY PROTEIN: nebulin-like	0.27221	2.39579	0.000101	5.5096	0.39514	2.2997	0.048492	3.06901	2.51e-05	6.15043	0.887207	2.00405	791	2.64105	464	1.5927	582	1.83622	612.333	2.02332	1225	3.6148	104	0.325503	102	0.297632	477	1.41265	951	3.07528	1224	3.93291	2134	6.95457	1436.33	4.65425	2346	7.63045	745	2.36472	550	1.73664	1213.67	3.9106	4163	12.1953
12206	LOC107056637	107056637	titin-like	0.844187	2.11878	0.180543	3.13414	0.999842	1.47922	0.0331284	13.907	0.00166	22.6313	0.999936	1.62733	6	0.331826	2	0.113711	9	0.47033	5.66667	0.305289	1	0.0488773	1	0.0518417	0	0	0.666667	0.033573	6	0.321376	4	0.212888	25	1.3495	11.6667	0.627923	23	1.23911	4	0.210301	1	0.0523005	9.33333	0.500569	25	1.21307
12286	RGS4	378901	regulator of G-protein signaling 4,regulator of G-protein signaling 4 isoform X1	0.483982	2.91049	0.00652	6.04543	0.637863	2.07712	0.999994	1.37486	0.209464	2.49776	0.999936	1.81674	1	0.0203465	2	0.0418344	2	0.0384521	1.66667	0.0335443	5	0.0899098	2	0.0381452	2	0.0355629	3	0.0545393	4	0.0788229	7	0.137063	4	0.0794372	5	0.098441	7	0.138742	3	0.0580273	1	0.0192414	3.66667	0.0720036	8	0.142812
12287	RGS5	769998	regulator of G-protein signaling 5	0.999919	1.54828	0.195254	2.64618	0.999842	1.70911	0.116687	5.11979	0.0149397	6.91374	0.999936	1.3504	8	0.11643	9	0.134658	3	0.041257	6.66667	0.0974484	4	0.0514498	0	0	1	0.012719	1.66667	0.0213896	12	0.169145	6	0.0840348	13	0.184669	10.3333	0.14595	18	0.255194	4	0.0553423	1	0.0137633	7.66667	0.1081	27	0.344767
12289	LOC101751271	101751271	1-phosphatidylinositol phosphodiesterase-like	0.53271	23.6399	0.232796	27.2691	0.999842	1.15352	0.49704	5.19341	0.0196263	16.021	0.715037	3.08486	0	0	0	0	0	0	0	0	0	0	0	0	1	0.0184072	0.333333	0.00613572	4	0.0815966	2	0.0405388	2	0.0411163	2.66667	0.0544173	3	0.0615534	0	0	3	0.0597554	2	0.0404362	5	0.0923986
12313	PHGDH	424381	D-3-phosphoglycerate dehydrogenase	0.741071	1.57252	0.00535	2.87398	0.548692	1.82763	0.0403388	2.56126	7.56e-05	4.06721	0.999936	1.58797	1033	27.5964	1467	40.2899	1298	32.7663	1266	33.5509	919	21.6978	511	12.7966	950	22.1796	793.333	18.8913	562	14.5409	3075	79.055	2253	58.7473	1963.33	50.7811	2228	57.9814	704	17.8791	2338	59.0668	1756.67	44.9758	1170	27.4236
12322	TNFSF4	424384	tumor necrosis factor ligand superfamily member 4	2.46e-05	3.6132	9.65e-11	5.45535	0.692178	1.50984	1.49e-05	3.54997	4.9e-11	5.3746	0.940243	1.51399	732	14.6231	1178	24.1928	761	14.3652	890.333	17.727	728	12.853	689	12.9023	546	9.5323	654.333	11.7625	1494	28.9055	5184	99.6608	2919	56.9162	3199	61.8275	2661	51.7838	1443	27.4041	1985	37.5003	2029.67	38.896	2529	44.3264
12360	NUF2	395135	kinetochore protein Nuf2	0.116016	-1.51965	7.14e-10	-2.75941	0.00766	-1.81582	0.00438	-1.77064	0	-4.29082	2.21e-06	-2.42331	1012	25.9504	955	25.1757	1126	27.2837	1031	26.1366	1057	23.9545	1138	27.3544	1140	25.5474	1111.67	25.6188	712	17.6827	658	16.2376	633	15.8432	667.667	16.5878	331	8.26826	669	16.3084	679	16.4657	559.667	13.6808	546	12.2841
12367	CENPL	426563	centromere protein L	0.322533	-1.4855	2.87e-07	-2.89546	0.0241056	-1.94914	0.0791327	-1.63659	6.32e-13	-4.20645	9.86e-05	-2.57025	313	7.85994	322	8.31275	316	7.49831	317	7.89033	433	9.60972	405	9.53346	400	8.77835	412.667	9.30718	232	5.64243	207	5.00239	193	4.7305	210.667	5.12511	137	3.35133	264	6.30232	271	6.43563	224	5.36309	154	3.39298
12413	BRINP2	424433	BMP/retinoic acid-inducible neural-specific protein 2 isoform X1,BMP/retinoic acid-inducible neural-specific protein 2 isoform X2	0.999919	1.22149	0.0330804	3.28255	0.330193	2.68733	0.217188	2.6047	0.000244	6.23284	0.723698	2.39292	51	0.903201	32	0.58261	30	0.502038	37.6667	0.662616	69	1.07997	6	0.099606	9	0.139295	28	0.439623	36	0.617476	39	0.664677	61	1.05443	45.3333	0.778862	138	2.38076	31	0.521912	12	0.200975	60.3333	1.03455	116	1.80243
12419	TNN	424435	tenascin-N	0.865817	1.33849	0.000651	2.4813	0.156828	1.85382	2.63e-05	3.36221	1.2e-12	5.77836	0.435945	1.71862	135	1.08545	86	0.710864	78	0.592611	99.6667	0.796307	98	0.696383	31	0.233645	45	0.316202	58	0.41541	113	0.879946	128	0.990413	154	1.20856	131.667	1.02631	237	1.85628	113	0.863723	153	1.16336	167.667	1.29445	318	2.2433
12454	LOC768392	768392	uncharacterized protein LOC768392 isoform X2,uncharacterized protein LOC768392 isoform X1,uncharacterized protein LOC768392 isoform X3	0.595808	1.78739	0.0389692	2.45941	0.999842	1.37598	0.167509	5.871	0.000862	16.5405	0.339977	2.81733	6	0.0488568	9	0.0753408	7	0.0538608	7.33333	0.0593528	1	0.007196	1	0.007633	0	0	0.666667	0.004943	10	0.0788636	18	0.141052	11	0.0874261	13	0.102447	1	0.007932	6	0.0464458	5	0.0385026	4	0.0309601	18	0.128597
12496	LRRC39	424469	leucine-rich repeat-containing protein 39	0.999919	1.17868	6.73e-06	4.3411	0.0016	3.68301	0.999994	1.22006	0.00658	2.60618	0.302695	2.13612	28	0.316516	13	0.151076	21	0.224315	20.6667	0.230635	42	0.419599	16	0.169542	13	0.128428	23.6667	0.23919	33	0.361289	22	0.239327	17	0.187569	24	0.262728	38	0.418449	22	0.236419	15	0.160352	25	0.27174	78	0.773603
12558	CDC7	424507	cell division cycle 7-related protein kinase isoform X2,cell division cycle 7-related protein kinase isoform X1	0.186305	-1.61988	1.89e-08	-3.32906	0.016352	-2.05513	0.000768	-2.2956	0	-5.1788	0.00438	-2.25597	476	8.54833	391	7.2188	469	7.95882	445.333	7.90865	420	6.66609	572	9.62921	499	7.83165	497	8.04232	315	5.47884	290	5.01193	208	3.64597	271	4.71224	89	1.55699	260	4.43884	234	3.97408	194.333	3.32331	182	2.86769
12593	MCOLN2	424531	mucolipin-2 isoform X1,mucolipin-2 isoform X2	0.999919	1.92297	0.445944	2.63507	0.999842	1.37032	0.288139	6.82504	0.0170726	15.1911	0.903755	2.22579	3	0.0512114	0	0	0	0	1	0.0170705	0	0	0	0	1	0.0149184	0.333333	0.00497282	1	0.0165329	3	0.0492832	2	0.0333235	2	0.0330465	4	0.0665162	3	0.0486843	1	0.0161433	2.66667	0.0437812	3	0.0449317
12620	ADGRL4	424546	adhesion G protein-coupled receptor L4 isoform X3,adhesion G protein-coupled receptor L4 isoform X1,adhesion G protein-coupled receptor L4 isoform X2	0.000103	-5.84709	0.000741	-3.45603	0.920667	1.69185	1.63e-07	-9.90498	7.5e-09	-11.3561	0.999936	-1.1465	36	0.37803	30	0.323861	49	0.486206	38.3333	0.396032	74	0.686757	46	0.452795	42	0.385435	54	0.508329	5	0.0508507	8	0.0808436	6	0.0614964	6.33333	0.0643969	7	0.0716049	4	0.0399305	3	0.0297914	4.66667	0.047109	6	0.0552791
12627	NEXN	424552	nexilin isoform X7,nexilin isoform X8,nexilin isoform X5,nexilin isoform X6,nexilin isoform X4,nexilin isoform X2,nexilin isoform X1,nexilin isoform X9,nexilin isoform X3	0.474714	1.80879	0.000137	3.99783	0.237053	2.21023	0.00376	3.41837	1.09e-08	7.08887	0.512576	2.07375	1188	18.0801	984	15.3955	866	12.4538	1012.67	15.3098	926	12.455	182	2.59643	203	2.69997	437	5.91712	1760	25.9418	1670	24.4587	1999	29.6942	1809.67	26.6982	2612	38.7239	619	8.95564	502	7.22494	1244.33	18.3015	6178	82.4932
12631	LOC107053981	107053981	basic proline-rich protein-like	0.645582	-1.81824	0.016033	-4.06995	0.765515	-2.2384	0.709741	-1.82285	0.300189	-2.28486	0.999936	-1.25345	8	0.404147	11	0.571289	9	0.429629	9.33333	0.468355	5	0.223238	7	0.331488	7	0.309048	6.33333	0.287924	4	0.19571	7	0.340314	4	0.197235	5	0.24442	1	0.049212	3	0.144076	5	0.238873	3	0.144054	4	0.177295
12638	PIF1	429092	ATP-dependent DNA helicase PIF1 isoform X1,ATP-dependent DNA helicase PIF1 isoform X2	0.478656	-1.58458	9.17e-05	-3.12896	0.190151	-1.97463	0.0640872	-1.98694	1.34e-09	-5.48866	0.0104578	-2.76236	132	2.42394	121	2.28427	109	1.89137	120.667	2.19986	154	2.49929	191	3.28777	169	2.71214	171.333	2.83307	96	1.70735	70	1.23702	60	1.07541	75.3333	1.33993	41	0.733421	105	1.83299	85	1.47609	77	1.3475	73	1.17613
12646	MPL	414804	thrombopoietin receptor isoform X3,thrombopoietin receptor isoform X1,thrombopoietin receptor isoform X2,thrombopoietin receptor precursor,thrombopoietin receptor isoform X4,thrombopoietin receptor isoform X5,thrombopoietin receptor isoform X6	0.999919	-1.17519	0.0577926	-2.27624	0.495556	-1.93691	0.882958	-1.39817	0.000871	-4.3195	0.163843	-3.08939	32	0.536379	19	0.327408	29	0.459326	26.6667	0.441038	26	0.385162	21	0.32996	34	0.498057	27	0.404393	32	0.519488	24	0.387138	11	0.179966	22.3333	0.362197	9	0.146956	23	0.366498	19	0.301178	17	0.271544	20	0.294129
12647	CDC20	424563	cell division cycle protein 20 homolog	0.110953	-1.653	1.84e-10	-3.46275	0.0041	-2.09482	0.0312547	-1.7396	0	-4.33557	4.72e-05	-2.49229	2698	77.1782	2323	68.3149	2745	74.1987	2588.67	73.2306	2078	52.5346	2287	61.3252	2391	59.7737	2252	57.8778	1886	52.2513	1410	38.8154	1333	37.2184	1543	42.7617	630	17.5556	1515	41.199	1323	35.7898	1156	31.5148	1265	31.7489
12661	ARTN	100857910	artemin	0.00692	4.8766	0.0421105	2.99719	0.884076	-1.62706	0.0279194	4.96625	0.00625	5.29848	0.999936	1.0669	7	0.226555	7	0.232909	1	0.0305827	5	0.163349	3	0.0858112	4	0.121354	0	0	2.33333	0.0690552	25	0.783643	34	1.05898	15	0.47385	24.6667	0.772157	11	0.346808	12	0.369214	9	0.275464	10.6667	0.330495	18	0.511133
12668	KLF-4	424577	Krueppel-like factor 2	0.348845	3.53	0.00743	6.70265	0.956748	1.89877	0.289355	2.73273	0.590364	1.87325	0.999936	-1.45881	2	0.0364293	1	0.0187256	4	0.0688465	2.33333	0.0413338	5	0.0804893	4	0.0682969	10	0.159184	6.33333	0.102657	2	0.0352821	15	0.262932	8	0.142228	8.33333	0.146814	16	0.283898	4	0.0692632	26	0.447858	15.3333	0.267006	3	0.0479433
12676	KIF2C	424583	kinesin-like protein KIF2C isoform X10,kinesin-like protein KIF2C isoform X7,kinesin-like protein KIF2C isoform X8,kinesin-like protein KIF2C isoform X9,kinesin-like protein KIF2C isoform X4,kinesin-like protein KIF2C isoform X6,kinesin-like protein KIF2C isoform X5,kinesin-like protein KIF2C isoform X2,kinesin-like protein KIF2C isoform X1,kinesin-like protein KIF2C isoform X3	0.27293	-1.55467	4.81e-08	-3.22986	0.013451	-2.07753	0.0575749	-1.73744	1.16e-12	-4.34607	0.000311	-2.50142	1569	22.1862	1526	22.1834	1543	20.617	1546	21.6622	1390	17.3709	1784	23.6469	1739	21.49	1637.67	20.8359	1164	15.941	941	12.805	842	11.6211	982.333	13.4557	456	6.28124	1079	14.5045	997	13.3322	844	11.3726	784	9.72661
12776	ORC1	424640	origin recognition complex subunit 1,origin recognition complex subunit 1 isoform X1	0.109166	-1.8906	1.6e-06	-3.3669	0.232297	-1.78086	0.0288364	-2.02989	2.45e-10	-4.77865	0.0178705	-2.35414	414	6.08142	337	5.08919	398	5.52444	383	5.56501	341	4.42697	431	5.93474	396	5.08367	389.333	5.14846	272	3.86969	162	2.29008	165	2.36572	199.667	2.84183	89	1.27355	242	3.37942	184	2.55605	171.667	2.403	199	2.56474
12789	PODN	424647	podocan isoform X3,podocan isoform X1,podocan isoform X2,podocan isoform X4	0.000329	2.41928	0	6.35887	0.000125	2.62841	0.005	1.9994	1.09e-10	3.51598	0.0976009	1.75852	201	0.741425	245	0.929076	285	0.993384	243.667	0.887962	358	1.16708	432	1.49374	523	1.68597	437.667	1.44893	392	1.40043	735	2.6091	611	2.19982	579.333	2.06978	974	3.49987	602	2.11101	721	2.51509	765.667	2.70865	817	2.64411
12790	SLC1A7	429106	excitatory amino acid transporter 5	0.007	3.22674	1.38e-10	7.87746	0.0492603	2.4413	0.000576	3.54625	6.92e-09	5.95618	0.837778	1.67957	28	0.095196	17	0.0594188	26	0.0835286	23.6667	0.0793811	28	0.084133	32	0.101984	47	0.139649	35.6667	0.108588	27	0.0889053	102	0.333728	96	0.318571	75	0.247068	156	0.516662	74	0.239174	101	0.324735	110.333	0.36019	101	0.301279
12818	TMEM61	424662	transmembrane protein 61 isoform X1,transmembrane protein 61 isoform X2	0.0066	2.44479	7.16e-09	4.19152	0.265693	1.71447	0.0671595	1.85315	0.000339	2.48912	0.999936	1.34318	80	1.60085	91	1.87205	103	1.9476	91.3333	1.80683	168	2.97111	141	2.64485	231	4.03972	180	3.21856	100	1.93805	291	5.60385	267	5.21492	219.333	4.25228	363	7.07603	198	3.76659	310	5.86638	290.333	5.56967	236	4.14343
12826	PRKAA2	429110	5'-AMP-activated protein kinase catalytic subunit alpha-2 isoform X1,5'-AMP-activated protein kinase catalytic subunit alpha-2	0.921774	2.14224	7.58e-05	14.3903	0.00973	6.7174	0.999994	-1.42693	0.339317	2.14337	0.573095	3.05845	1	0.005373	3	0.0165702	1	0.005077	1.66667	0.00900674	11	0.0522316	3	0.015109	6	0.0281723	6.66667	0.0318376	3	0.0156105	4	0.0206817	4	0.0209763	3.66667	0.0190895	6	0.0314026	2	0.0102152	4	0.0203236	4	0.0206471	13	0.0612806
12868	ITGB3BP	424689	centromere protein R	0.537324	-1.5848	6.18e-05	-3.44863	0.126009	-2.17607	0.0201504	-2.49451	6.74e-06	-4.41752	0.872973	-1.7709	95	8.39644	91	8.2685	127	10.6066	104.333	9.09052	60	4.68674	77	6.37944	85	6.56551	74	5.87723	71	6.07762	75	6.37918	48	4.14083	64.6667	5.53254	13	1.11927	32	2.68871	34	2.84182	26.3333	2.2166	49	3.79974
12916	TNNI3K	100533999	serine/threonine-protein kinase TNNI3K	0.999919	1.30465	0.0257601	2.6834	0.396614	2.05681	0.0205124	4.04039	3.92e-05	6.78574	0.999936	1.67948	8	0.135828	10	0.174548	6	0.0962615	8	0.135546	4	0.0600216	5	0.0795775	2	0.0296762	3.66667	0.0564251	13	0.21377	6	0.0980356	12	0.198864	10.3333	0.170223	20	0.330789	12	0.193688	8	0.128451	13.3333	0.217643	13	0.193655
12921	LHX8	424721	LIM/homeobox protein Lhx8,LIM/homeobox protein Lhx8 isoform X1	0.314371	3.06025	0.0313504	4.04826	0.999842	1.32285	0.531886	5.16004	0.80962	2.80593	0.999936	-1.83898	2	0.0332877	5	0.0855536	4	0.0629094	3.66667	0.0605835	0	0	0	0	1	0.0145456	0.333333	0.00484854	7	0.112838	19	0.304327	8	0.129963	11.3333	0.182376	0	0	2	0.0316451	4	0.0629594	2	0.0315348	6	0.0876176
13041	PROC	395085	vitamin K-dependent protein C isoform X1,vitamin K-dependent protein C precursor,vitamin K-dependent protein C isoform X2	0.999919	1.28372	0.128872	2.43727	0.732323	1.8986	0.68733	1.94479	0.000611	5.67658	0.173538	2.91886	7	0.201336	3	0.0887072	1	0.0271785	3.66667	0.105741	4	0.101679	1	0.0269615	3	0.0754089	2.66667	0.0680165	3	0.0835696	5	0.138397	6	0.168442	4.66667	0.130136	7	0.19613	3	0.0820288	4	0.1088	4.66667	0.128986	8	0.201883
13124	TF	396241	ovotransferrin precursor	0.60371	2.51686	0.0018	7.06733	0.358979	2.80799	0.931941	1.98156	0.223705	3.35827	0.999936	1.69476	4	0.0795712	3	0.0613524	2	0.0375948	3	0.0595061	2	0.035162	0	0	3	0.0521549	1.66667	0.0291057	8	0.154131	12	0.229726	3	0.0582495	7.66667	0.147369	2	0.0387568	5	0.0945558	2	0.0376247	3	0.0569791	10	0.174535
13197	RBP1	424821	retinol-binding protein 1,retinol-binding protein 1 isoform X1	0.999919	1.51211	0.99998	1.23187	0.999842	-1.2275	0.101433	4.29083	0.00286	6.91315	0.999936	1.61114	5	0.0219584	5	0.0225743	6	0.0248991	5.33333	0.0231439	4	0.0155252	0	0	1	0.003838	1.66667	0.00645441	3	0.0127601	12	0.0507159	9	0.0385787	8	0.0340183	8	0.0342249	6	0.0250498	6	0.0249189	6.66667	0.0280645	3	0.0115595
13251	SPHKAP	424789	A-kinase anchor protein SPHKAP isoform X5,A-kinase anchor protein SPHKAP,A-kinase anchor protein SPHKAP isoform X4,A-kinase anchor protein SPHKAP isoform X3,A-kinase anchor protein SPHKAP isoform X2,A-kinase anchor protein SPHKAP isoform X1,A-kinase anchor protein SPHKAP isoform X6	0.999919	1.20743	0.101195	2.90413	0.55267	2.40522	0.806884	2.19344	0.0169391	6.11862	0.796283	2.78951	4	0.0233825	3	0.0180288	10	0.0552372	5.66667	0.0322161	2	0.0103326	2	0.0109593	1	0.005109	1.66667	0.00880027	8	0.0452922	1	0.005626	11	0.0627622	6.66667	0.0378935	5	0.0284723	3	0.0166715	2	0.0110562	3.33333	0.0187333	14	0.0718034
13287	PLSCR5	424884	phospholipid scramblase family member 5 isoform X2,phospholipid scramblase family member 5 isoform X1	0.692035	15.1586	0.145877	40.3809	0.647964	2.6639	0.0545958	8.24547	0.0215979	8.35982	0.999936	1.01387	0	0	0	0	0	0	0	0	1	0.003195	1	0.003389	0	0	0.666667	0.00219467	2	0.007003	2	0.006958	1	0.003529	1.66667	0.00583	5	0.0176093	4	0.0137478	8	0.0273519	5.66667	0.0195697	3	0.009516
13306	APOD	424893	apolipoprotein D precursor	0.232177	2.96895	0.00291	4.76997	0.920667	1.60662	0.728494	1.77555	0.0642703	2.82327	0.999936	1.59008	3	0.145344	2	0.0996138	4	0.18312	3	0.142693	4	0.171271	4	0.181659	4	0.169361	4	0.174097	4	0.187689	13	0.60611	10	0.472879	9	0.422226	8	0.377561	5	0.230286	6	0.274899	6.33333	0.294249	9	0.382564
13331	OSTN	424907	osteocrin isoform X1,osteocrin precursor	0.735772	1.63201	3.13e-05	4.33751	0.0317436	2.65777	0.302517	1.99753	0.0199708	2.69351	0.999936	1.34842	9	0.300329	4	0.137224	13	0.409921	8.66667	0.282491	11	0.324411	5	0.156403	6	0.174979	7.33333	0.218598	11	0.35551	19	0.610157	12	0.390851	14	0.452173	17	0.552619	8	0.253786	14	0.441805	13	0.41607	38	1.11256
13339	TP63	374269	tumor protein 63 isoform X3,tumor protein 63,tumor protein 63 isoform X4,tumor protein 63 isoform X1,tumor protein 63 isoform X2,tumor protein 63 isoform X5,tumor protein 63 isoform X6	0.660311	1.71977	0.000119	4.5717	0.1187	2.65832	0.00478	3.71231	6.75e-08	7.56112	0.690455	2.03677	109	0.547666	95	0.490713	92	0.436796	98.6667	0.491725	186	0.825943	39	0.183685	59	0.259072	94.6667	0.4229	129	0.627744	146	0.705951	226	1.10834	167	0.814012	660	3.23039	85	0.406004	132	0.627206	292.333	1.4212	473	2.08515
13372	HTR2B	395581	5-hydroxytryptamine (serotonin) receptor 2B, G protein-coupled	0.326903	2.76451	0.000638	6.00875	0.442233	2.17353	0.00492	3.92484	0.000239	4.53667	0.999936	1.15589	4	0.115824	5	0.148841	1	0.0273615	3.33333	0.0973423	10	0.25591	11	0.298574	8	0.202445	9.66667	0.25231	4	0.112177	16	0.445853	8	0.226102	9.33333	0.261377	54	1.52319	25	0.688178	21	0.575049	33.3333	0.928806	11	0.279459
13438	B3GNT5	424960	UDP-GlcNAc:betaGal beta-1,3-N-acetylglucosaminyltransferase 5,lactosylceramide 1,3-N-acetyl-beta-D-glucosaminyltransferase isoform X1	0.312221	-1.98375	0.00858	-2.78618	0.999842	-1.4045	0.000146	-4.76451	0.208099	-1.81211	0.172812	2.62926	85	0.259926	81	0.254642	91	0.262951	85.6667	0.259173	58	0.15675	152	0.435708	84	0.224486	98	0.272315	72	0.213239	36	0.105942	20	0.0596948	42.6667	0.126292	35	0.104261	7	0.0203494	12	0.0347024	18	0.0531042	23	0.0617086
13452	USP13	429286	ubiquitin carboxyl-terminal hydrolase 13	0.430902	1.89013	0.00375	3.12143	0.813788	1.65144	0.0971798	2.35836	0.000161	4.1111	0.960881	1.7432	344	6.08079	287	5.21552	311	5.19473	314	5.49701	421	6.57705	39	0.646229	69	1.06593	176.333	2.76307	432	7.39586	583	9.9175	735	12.6813	583.333	9.99822	623	10.7278	192	3.22645	226	3.77795	347	5.91074	1200	18.611
13520	ZBBX	771469	zinc finger B-box domain-containing protein 1 isoform X2,zinc finger B-box domain-containing protein 1 isoform X1	0.944359	3.2585	0.426798	4.43372	0.999842	1.36066	0.999994	1.38779	0.0155393	5.86478	0.301721	4.22598	0	0	1	0.0178456	0	0	0.333333	0.00594855	2	0.0306829	0	0	2	0.0303408	1.33333	0.0203412	2	0.0336242	0	0	2	0.0338862	1.33333	0.0225035	3	0.0507296	2	0.0330043	0	0	1.66667	0.0279113	0	0
13581	PLCH1	425030	1-phosphatidylinositol 4,5-bisphosphate phosphodiesterase eta-1 isoform X8,1-phosphatidylinositol 4,5-bisphosphate phosphodiesterase eta-1 isoform X9,1-phosphatidylinositol 4,5-bisphosphate phosphodiesterase eta-1 isoform X7,1-phosphatidylinositol 4,5-bisphosphate phosphodiesterase eta-1 isoform X1,1-phosphatidylinositol 4,5-bisphosphate phosphodiesterase eta-1 isoform X3,1-phosphatidylinositol 4…	0.222651	2.44333	0.00171	3.76534	0.874894	1.54107	0.00144	5.8512	2.75e-05	7.27988	0.999936	1.24417	3	0.0159496	4	0.0218626	9	0.0452139	5.33333	0.0276754	6	0.0281921	1	0.004984	2	0.009293	3	0.0141564	10	0.051491	15	0.0767453	14	0.0726493	13	0.0669619	21	0.10876	10	0.0505417	17	0.085472	16	0.0815912	25	0.116615
13629	CP	771940	ceruloplasmin	9.97e-06	4.11867	1.94e-06	3.86684	0.999842	-1.06513	0.119498	1.87773	0.257915	1.57252	0.999936	-1.19409	60	0.686287	78	0.917199	80	0.864661	72.6667	0.822716	169	1.7084	51	0.546821	168	1.67935	129.333	1.31152	163	1.8057	446	4.90933	277	3.0925	295.333	3.26918	180	2.00562	144	1.56581	309	3.34241	211	2.30461	313	3.14113
13630	LOC425049	425049	tubulin alpha-3 chain	0.0532664	3.51624	0.00144	4.38359	0.999842	1.24667	0.27413	2.34538	0.149748	2.38259	0.999936	1.01586	8	0.180737	15	0.348387	14	0.298872	12.3333	0.275998	15	0.299499	8	0.169421	6	0.118464	9.66667	0.195794	12	0.262567	70	1.5219	47	1.0364	43	0.940291	20	0.440157	12	0.257727	28	0.59822	20	0.432035	20	0.396435
13637	NEU2_2	107049056	sialidase-2 isoform X2,sialidase-2 isoform X1	0.583795	2.34778	0.00967	4.5554	0.713812	1.9403	0.999994	1.18692	0.127727	2.29193	0.94406	1.93098	3	0.0988541	3	0.101627	2	0.0622737	2.66667	0.0875849	6	0.174732	10	0.308883	5	0.143986	7	0.2092	8	0.255309	7	0.221975	4	0.12865	6.33333	0.201978	10	0.320993	7	0.219277	5	0.155808	7.33333	0.232026	8	0.231286
13833	CHRNB4	395613	neuronal acetylcholine receptor subunit beta-4 precursor	0.264755	9.23491	0.0478364	12.0565	0.999842	1.30554	0.224573	38.6852	0.038409	89.0828	0.790128	2.30276	1	0.0291884	0	0	0	0	0.333333	0.00972947	0	0	0	0	0	0	0	0	7	0.197884	2	0.0561788	3	0.0854686	4	0.113177	6	0.170602	4	0.110992	3	0.0828091	4.33333	0.121468	9	0.230483
13907	AQP9	415402	aquaporin-9 isoform 2,aquaporin-9 isoform 1,aquaporin-9 isoform X1	0.999919	1.08362	0.000413	4.00447	0.00852	3.69546	0.999994	1.05854	0.0941465	2.01912	0.677042	1.90745	13	0.135041	10	0.106792	5	0.0490788	9.33333	0.0969706	27	0.247876	19	0.185011	21	0.190643	22.3333	0.207843	5	0.0503033	14	0.139953	11	0.11153	10	0.100595	27	0.273217	22	0.217254	13	0.127707	20.6667	0.206059	24	0.218736
13908	ALDH1A2	395844	retinal dehydrogenase 2	5.59e-05	-3.66176	1.14e-13	-7.71189	0.100033	-2.10606	0.00126	-2.85066	1.61e-10	-5.53539	0.289655	-1.94179	2347	31.4832	790	10.8945	2997	37.9887	2044.67	26.7888	3153	37.3799	4906	61.6899	3325	38.9795	3794.67	46.0164	879	11.4198	245	3.16275	500	6.54653	541.333	7.04303	704	9.19942	1809	23.0689	1079	13.6878	1197.33	15.3187	266	3.13065
13947	TMOD2	415422	tropomodulin-2	0.171184	2.16108	1.77e-05	4.07873	0.306744	1.88736	0.191606	2.07764	0.000115	3.93336	0.586651	1.89319	15	0.0555599	20	0.0761578	14	0.0490004	16.3333	0.0602394	16	0.0523767	11	0.038193	7	0.0226593	11.3333	0.037743	29	0.104033	43	0.153275	33	0.119305	35	0.125538	34	0.122679	13	0.0457758	15	0.0525422	20.6667	0.0736657	46	0.149491
13970	DUT	769338	deoxyuridine 5'-triphosphate nucleotidohydrolase, mitochondrial isoform X2,deoxyuridine 5'-triphosphate nucleotidohydrolase, mitochondrial isoform X1,deoxyuridine 5'-triphosphate nucleotidohydrolase, mitochondrial,deoxyuridine 5'-triphosphate nucleotidohydrolase, mitochondrial isoform X3	0.0380992	-1.86657	1.95e-10	-3.69326	0.0191329	-1.97863	0.00082	-2.23808	2.16e-14	-4.53503	0.0139265	-2.02631	2228	13.5031	2137	13.3149	2263	12.96	2209.33	13.2593	1762	9.43785	2165	12.2998	2245	11.8909	2057.33	11.2095	1498	8.79295	1033	6.02493	975	5.76765	1168.67	6.86184	391	2.30844	1125	6.48177	955	5.47355	823.667	4.75459	976	5.18986
14029	CEMIP	415476	cell migration-inducing and hyaluronan-binding protein isoform X2,cell migration-inducing and hyaluronan-binding protein isoform X1	0.0526089	2.82575	4.33e-11	10.2055	0.00539	3.61161	0.123584	2.26494	6.98e-05	4.33458	0.732687	1.91377	54	0.19078	30	0.108962	66	0.220336	50	0.173359	73	0.227934	33	0.109288	35	0.108065	47	0.148429	82	0.28058	200	0.679989	132	0.455185	138	0.471918	134	0.461175	85	0.285483	56	0.1871	91.6667	0.311253	160	0.495959
14030	LOC415478	415478	transmembrane protein 2 isoform X1,transmembrane protein 2 isoform X2	0.410524	1.90547	7.93e-06	4.91197	0.0651191	2.57783	0.0596834	2.52541	0.00727	2.88851	0.999936	1.14378	20	0.155212	11	0.0877609	33	0.241997	21.3333	0.161656	21	0.144033	20	0.145494	16	0.108516	19	0.132681	32	0.240518	48	0.358482	39	0.295416	39.6667	0.298139	74	0.559432	28	0.206573	23	0.168799	41.6667	0.311601	60	0.408537
14036	FAH	415482	fumarylacetoacetase	0.203342	3.66757	1.39e-05	12.1369	0.152164	3.30925	0.728826	1.95013	0.445474	2.10653	0.999936	1.0802	5	0.157933	4	0.129891	2	0.0596946	3.66667	0.115839	4	0.111663	5	0.148045	6	0.165628	5	0.141779	6	0.183552	26	0.790331	9	0.277473	13.6667	0.417119	10	0.307698	9	0.270251	7	0.209097	8.66667	0.262349	10	0.277134
14057	ACAN	395798	aggrecan core protein isoform X2,aggrecan core protein precursor,aggrecan core protein isoform X1	0.0674096	8.28203	8.2e-05	21.0286	0.761741	2.53906	0.999994	1.64369	0.999926	1.61341	0.999936	-1.01877	3	0.0167718	2	0.0114948	2	0.0105655	2.33333	0.012944	1	0.004941	3	0.0157217	0	0	1.33333	0.00688756	5	0.0270727	46	0.247484	9	0.0491106	20	0.107889	4	0.0217841	0	0	2	0.0105739	2	0.010786	10	0.0490505
14067	NTRK3	396081	NT-3 growth factor receptor isoform X4,NT-3 growth factor receptor isoform X3,NT-3 growth factor receptor isoform X1,NT-3 growth factor receptor precursor,NT-3 growth factor receptor isoform X2	0.693785	3.59867	0.00628	13.6775	0.259191	3.80072	0.484842	4.03547	0.00117	19.3859	0.159666	4.80387	1	0.005876	1	0.006041	0	0	0.666667	0.00397233	2	0.0103865	0	0	0	0	0.666667	0.00346217	0	0	3	0.0169646	5	0.0286772	2.66667	0.0152139	6	0.034345	0	0	2	0.0111139	2.66667	0.015153	18	0.0928004
14070	AGBL1	427507	cytosolic carboxypeptidase 4 isoform X1,cytosolic carboxypeptidase 4 isoform X2	0.999919	1.60145	5.37e-05	9.15351	0.00859	5.71576	0.206706	3.11672	5.35e-07	14.5644	0.0178705	4.67299	5	0.0403457	2	0.016591	5	0.038124	4	0.0316869	7	0.0499199	3	0.0226918	1	0.007052	3.66667	0.0265546	5	0.0390752	6	0.046592	8	0.0630076	6.33333	0.0495582	22	0.172931	1	0.007671	7	0.0534161	10	0.0780059	50	0.353984
14078	ST8SIA2	414336	alpha-2,8-sialyltransferase 8B isoform X1,alpha-2,8-sialyltransferase 8B precursor	0.249221	1.76054	8.53e-09	4.41866	0.00539	2.50983	0.0159599	2.24086	1.52e-10	4.93684	0.0277547	2.2031	42	0.504696	44	0.54356	26	0.295226	37.3333	0.447827	45	0.477904	34	0.382983	42	0.44107	40.3333	0.433986	73	0.849585	70	0.809489	53	0.621629	65.3333	0.760234	128	1.49835	59	0.673992	48	0.545467	78.3333	0.905935	169	1.78178
14135	RASL12	415530	ras-like protein family member 12 isoform X1,ras-like protein family member 12 isoform X2	0.999919	1.39483	0.012524	5.16625	0.148557	3.70386	0.999994	1.38778	0.0886515	4.02966	0.837069	2.90368	2	0.0400213	1	0.020572	2	0.0378175	1.66667	0.0328036	1	0.0176852	1	0.0187578	2	0.034976	1.33333	0.0238063	2	0.038761	2	0.0385145	3	0.0585946	2.33333	0.04529	4	0.0779728	0	0	1	0.0189238	1.66667	0.0322989	8	0.140455
14138	CILP	415533	cartilage intermediate layer protein 1	7.85e-06	5.25886	0	12.4893	0.0391368	2.37491	1.14e-05	4.60397	0	12.2536	0.0114296	2.66152	15	0.15946	19	0.207648	14	0.140634	16	0.169247	20	0.187905	21	0.209267	23	0.213681	21.3333	0.203618	69	0.710416	96	0.982119	86	0.892347	83.6667	0.861627	146	1.51194	52	0.525516	58	0.58309	85.3333	0.873516	192	1.7908
14139	CGNRH-R	395368	gonadotropin-releasing hormone receptor,gonadotropin-releasing hormone receptor isoform X1	0.182392	4.50972	0.00766	6.5677	0.999842	1.45634	0.999994	1.37753	0.297605	1.83943	0.999936	1.33531	2	0.0152705	2	0.0156989	0	0	1.33333	0.0103231	5	0.0337398	12	0.0858867	6	0.0400363	7.66667	0.0532209	7	0.0517637	6	0.0440867	6	0.0447147	6.33333	0.0468551	14	0.10413	9	0.0653264	5	0.0361028	9.33333	0.0685196	9	0.0602911
14247	CKMT1A	374002	creatine kinase U-type, mitochondrial precursor	0.180324	3.02755	8.92e-10	17.7	0.00273	5.84631	0.0139636	4.39933	3.88e-10	17.3473	0.0451211	3.94317	16	0.547441	16	0.562796	14	0.452633	15.3333	0.520957	35	1.05836	7	0.22451	8	0.239213	16.6667	0.507361	34	1.12668	47	1.54756	57	1.90356	46	1.52593	156	5.19952	12	0.39032	15	0.48535	61	2.02506	260	7.80507
14267	LOC107056778	107056778	uncharacterized protein LOC107056778	0.999919	-1.70597	0.557083	2.9504	0.785341	5.0333	0.910792	1.76177	0.00367	5.66168	0.34581	3.21363	2	0.153027	0	0	0	0	0.666667	0.0510089	6	0.405729	0	0	3	0.200602	3	0.20211	0	0	0	0	1	0.0746813	0.333333	0.0248938	8	0.596277	3	0.218213	3	0.217073	4.66667	0.343854	0	0
14335	UMOD	404754	uromodulin precursor,uromodulin isoform X1	0.369669	-7.4881	0.139669	-7.85898	0.999842	-1.04953	0.00119	-7.56462	0.000277	-7.45933	0.999936	1.01412	2	0.0557938	2	0.0573587	6	0.158164	3.33333	0.0904389	24	0.591718	13	0.339953	26	0.63388	21	0.52185	1	0.0270184	0	0	0	0	0.333333	0.00900612	3	0.0815264	0	0	4	0.105527	2.33333	0.062351	0	0
14417	HYDIN	427538	hydrocephalus-inducing protein homolog isoform X1,hydrocephalus inducing homolog	0.181801	2.5112	0.000185	4.59892	0.619415	1.83136	0.999994	1.32408	0.0168698	2.81745	0.596115	2.12786	8	0.0163539	7	0.014711	23	0.0444283	12.6667	0.0251644	33	0.0596201	6	0.0114975	13	0.0232248	17.3333	0.0314475	25	0.0494965	23	0.0452471	45	0.089788	31	0.0615105	32	0.0637239	12	0.0233203	15	0.0289981	19.6667	0.0386808	72	0.129137
14466	OSGIN1	415706	oxidative stress-induced growth inhibitor 1	1.97e-05	3.06325	1.89e-05	2.72067	0.999842	-1.12591	1.1e-09	4.19638	2.21e-06	2.94114	0.923688	-1.42679	147	2.08236	129	1.87864	191	2.55666	155.667	2.17255	189	2.36618	147	1.95199	178	2.20362	171.333	2.17393	590	8.09458	346	4.7168	467	6.457	467.667	6.42279	352	4.85739	834	11.2312	730	9.77932	638.667	8.62264	267	3.31846
14475	LOC107054267	107054267	dipeptidase 2-like isoform X1,dipeptidase 2-like isoform X2,dipeptidase 2-like isoform X3	0.296701	-2.15316	0.00139	-4.56365	0.676744	-2.11951	0.999994	1.03059	0.677598	-1.44822	0.999936	-1.49252	16	0.237019	15	0.228438	22	0.307954	17.6667	0.257804	28	0.36658	8	0.111089	16	0.207138	17.3333	0.228269	6	0.0860829	8	0.114047	10	0.14459	8	0.114907	12	0.173167	22	0.309818	13	0.182118	15.6667	0.221701	3	0.0389915
14508	NKD1	415729	protein naked cuticle homolog 1 isoform X2,protein naked cuticle homolog 1 isoform X1	0.999919	1.32817	0.0242071	2.1621	0.627756	1.62787	0.00477	2.92849	1.04e-07	5.08523	0.736078	1.73647	199	1.15316	223	1.32848	133	0.728263	185	1.06997	84	0.430192	28	0.152095	31	0.156991	47.6667	0.246426	260	1.45919	288	1.60605	187	1.05767	245	1.37431	229	1.29268	74	0.407651	52	0.284961	118.333	0.661765	525	2.6692
14519	CBLN1	771265	cerebellin-1	0.645106	2.05839	0.00481	4.60893	0.60461	2.2391	0.392896	2.36736	0.00272	5.2747	0.905358	2.22809	18	0.614981	12	0.421487	19	0.6134	16.3333	0.549956	27	0.815269	0	0	3	0.0895754	10	0.301615	29	0.959601	29	0.953497	41	1.36725	33	1.09345	46	1.53098	8	0.259837	5	0.16155	19.6667	0.650788	123	3.68706
14532	GPT2	415746	alanine aminotransferase 2	0.0328037	2.46704	3.4e-07	4.44288	0.353006	1.80089	1.94e-05	3.98093	1.09e-10	6.16057	0.973376	1.54752	150	1.48696	89	0.907008	166	1.55495	135	1.3163	198	1.73468	77	0.715514	90	0.7797	121.667	1.07663	175	1.68015	348	3.31985	450	4.35406	324.333	3.11802	636	6.14166	217	2.04498	391	3.66548	414.667	3.9507	290	2.52227
14538	SHCBP1	415751	SHC SH2 domain-binding protein 1	0.0957254	-1.61794	2.79e-11	-3.36757	0.00257	-2.08139	0.0110029	-1.79869	0	-4.42974	2.52e-05	-2.46276	1005	16.5063	872	14.7236	976	15.1473	951	15.4591	708	10.277	804	12.3783	707	10.148	739.667	10.9344	745	11.8507	491	7.76064	503	8.06356	579.667	9.22496	221	3.53588	455	7.10423	425	6.60115	367	5.74708	415	5.98023
14624	CDH11	415797	cadherin-11 precursor	0.017576	2.34507	3.44e-05	3.01528	0.999842	1.2858	1.1e-05	3.51681	5.93e-11	5.15105	0.999936	1.46469	1559	13.6363	2363	21.2484	975	8.05852	1632.33	14.3144	1145	8.85121	634	5.19827	743	5.67958	840.667	6.57635	3349	28.3706	5468	46.0267	2710	23.1363	3842.33	32.5112	3916	33.3667	1955	16.2562	1748	14.459	2539.67	21.3606	6980	53.5662
14634	LOC769866	769866	hypoxanthine-guanine phosphoribosyltransferase-like	0.264574	4.04442	0.029207	5.27183	0.999842	1.30348	0.45634	2.35075	0.232557	2.5207	0.999936	1.07229	0	0	0	0	4	0.137693	1.33333	0.0458977	5	0.160979	3	0.102445	0	0	2.66667	0.087808	2	0.0705641	8	0.280461	7	0.248899	5.66667	0.199975	7	0.248411	3	0.103895	7	0.241155	5.66667	0.19782	10	0.319622
14657	HSD17B2	415807	estradiol 17-beta-dehydrogenase 2	0.495561	2.47344	1.25e-05	9.28416	0.0162434	3.75355	0.999994	1.46199	0.0832927	4.87875	0.799543	3.33706	1	0.0115442	3	0.0356042	4	0.0436342	2.66667	0.0302608	3	0.030608	0	0	0	0	1	0.0102027	6	0.0670842	4	0.0444383	10	0.112678	6.66667	0.0747336	3	0.0337371	1	0.0109746	0	0	1.33333	0.0149039	26	0.263345
14669	WFDC1	395238	WAP four-disulfide core domain protein 1 precursor,WAP four-disulfide core domain protein 1 isoform X1	0.999919	1.17712	0.00258	4.51548	0.0437887	3.83604	0.33409	2.78218	0.00251	6.13307	0.859928	2.20441	8	0.112216	6	0.086523	4	0.0530185	6	0.0839193	4	0.0495877	3	0.0394465	1	0.0122587	2.66667	0.0337643	5	0.0679266	9	0.12149	7	0.0958384	7	0.0950851	11	0.150308	8	0.106679	1	0.0132652	6.66667	0.0900839	56	0.689193
14687	LOC768665	768665	dual specificity protein phosphatase 22-A-like isoform X6,dual specificity protein phosphatase 22-A-like isoform X3,dual specificity protein phosphatase 22-A-like isoform X4,dual specificity protein phosphatase 22-A-like isoform X2,dual specificity protein phosphatase 22-A-like isoform X1,uncharacterized protein LOC768665 isoform X5,uncharacterized protein LOC768665 isoform X8,uncharacterized pro…	0.875354	1.75474	6.6e-06	7.72925	0.00397	4.40479	0.999994	-1.08513	0.00272	6.94511	0.034971	7.53633	4	0.0622583	4	0.0640047	4	0.05883	4	0.0616977	3	0.0412673	0	0	2	0.0272048	1.66667	0.0228241	8	0.120595	6	0.0898713	7	0.106343	7	0.105603	3	0.0454863	1	0.0147965	0	0	1.33333	0.0200943	25	0.3414
14690	GINS2	415824	DNA replication complex GINS protein PSF2 isoform X2,DNA replication complex GINS protein PSF2 isoform X1	0.0439511	-1.82432	4.75e-07	-2.8128	0.322329	-1.54184	0.00664	-1.96734	2.13e-12	-4.02284	0.0117492	-2.04482	560	7.14509	531	6.96512	595	7.17362	562	7.09461	513	5.78476	612	7.31967	728	8.11763	617.667	7.07402	333	4.11498	280	3.43803	297	3.69872	303.333	3.75058	156	1.93895	357	4.33022	327	3.94561	280	3.40493	316	3.53747
14720	CDT1	426254	DNA replication factor Cdt1 isoform X1,DNA replication factor Cdt1 isoform X2	0.0032	-2.05323	1.17e-10	-3.38727	0.116282	-1.64973	1.21e-05	-2.50069	0	-5.39007	0.0014	-2.15543	888	18.5875	761	16.376	837	16.5553	828.667	17.1729	795	14.707	896	17.5808	1107	20.2505	932.667	17.5127	482	9.77146	395	7.9568	318	6.49697	398.333	8.07508	161	3.28289	413	8.21828	425	8.41288	333	6.63802	335	6.15234
14743	FANCA	415854	Fanconi anemia group A protein isoform X7,Fanconi anemia, complementation group A,Fanconi anemia group A protein isoform X4,Fanconi anemia group A protein isoform X6,Fanconi anemia group A protein isoform X5,Fanconi anemia group A protein isoform X2,Fanconi anemia group A protein isoform X3,Fanconi anemia group A protein isoform X1,Fanconi anemia group A protein isoform X8	0.0108918	-1.91442	1.67e-08	-2.93792	0.269222	-1.53463	6.56e-05	-2.33133	0	-4.76274	0.00537	-2.04293	430	4.41342	407	4.29453	483	4.68442	440	4.46412	429	3.89146	631	6.07095	631	5.65998	563.667	5.20746	233	2.31615	218	2.15326	227	2.27409	226	2.24783	118	1.17981	278	2.71252	253	2.45569	216.333	2.11601	187	1.68397
14757	CHTF8	769609	CTF8, chromosome transmission fidelity factor 8 homolog,chromosome transmission fidelity protein 8 homolog isoform X1	0.152034	-1.71433	7.24e-08	-3.40517	0.0413239	-1.9863	0.0468249	-1.81684	5.76e-13	-4.95549	0.00025	-2.72753	441	20.9576	393	19.2003	424	19.0401	419.333	19.7327	364	15.288	453	20.18	513	21.3058	443.333	18.9246	287	13.2095	231	10.5644	206	9.5553	241.333	11.1098	102	4.72198	282	12.7401	271	12.1792	218.333	9.88042	196	8.1723
14787	TAT	415884	tyrosine aminotransferase	0.36415	2.93192	0.0446862	3.76145	0.999842	1.28293	0.0372358	5.78509	0.0102061	6.12679	0.999936	1.05907	5	0.118095	0	0	1	0.0223184	2	0.0468044	2	0.0417483	0	0	2	0.0412828	1.33333	0.027677	3	0.0686256	7	0.159108	8	0.184428	6	0.137387	10	0.230082	5	0.112267	7	0.156353	7.33333	0.166234	7	0.145059
14788	CHST4	427567	carbohydrate sulfotransferase 4	0.826468	2.15273	0.010296	5.34189	0.395383	2.48146	0.0897979	4.74992	0.00104	8.74799	0.991113	1.84171	1	0.005639	1	0.005797	3	0.0159862	1.66667	0.00914073	1	0.004984	1	0.005286	2	0.009857	1.33333	0.006709	2	0.0109233	6	0.0325616	3	0.0165127	3.66667	0.0199992	6	0.0329606	6	0.0321659	6	0.0319978	6	0.0323748	5	0.0247388
14808	LOC107056830	107056830	telomere repeats-binding bouquet formation protein 1-like	0.416099	-2.31826	0.99386	-1.32132	0.976141	1.7545	0.0239488	-4.62606	0.560493	-1.68145	0.71393	2.75124	23	0.42516	17	0.323063	12	0.209608	17.3333	0.319277	21	0.343077	23	0.398541	15	0.242323	19.6667	0.32798	10	0.179031	4	0.0711569	8	0.144341	7.33333	0.13151	3	0.0540216	8	0.140584	0	0	3.66667	0.0648686	23	0.373026
14853	TNNC1	396032	troponin C, slow skeletal and cardiac muscles	0.790623	1.83093	0.000338	6.30992	0.137525	3.4463	0.0510069	3.63071	1.16e-06	10.7954	0.408454	2.97336	815	59.5633	590	44.3289	628	43.3692	677.667	49.0871	878	56.7105	56	3.83645	97	6.19542	343.667	22.2474	950	67.2431	1118	78.6312	1591	113.492	1219.67	86.4555	2517	179.195	306	21.2601	230	15.8963	1017.67	72.1171	5108	327.535
14977	SLC38A3	429200	sodium-coupled neutral amino acid transporter 3	0.147996	5.535	8.22e-06	22.5075	0.0930133	4.0664	0.307173	7.56296	0.0218322	17.6463	0.999936	2.33325	2	0.0336909	2	0.0346359	1	0.0159178	1.66667	0.0280816	0	0	1	0.0157908	0	0	0.333333	0.00526359	3	0.0489449	18	0.291802	8	0.131537	9.66667	0.157428	2	0.0328197	3	0.0480425	4	0.063722	3	0.0481948	8	0.118239
14978	SEMA3B	426234	semaphorin-3B isoform X2,semaphorin-3B isoform X1,semaphorin-3B isoform X3	0.630836	2.23398	0.0133485	4.41029	0.819877	1.97418	0.999994	1.68391	0.413093	2.40698	0.999936	1.4294	4	0.0559423	8	0.115023	4	0.0528617	5.33333	0.074609	3	0.0370808	2	0.0262199	3	0.0366673	2.66667	0.0333227	13	0.176087	15	0.201885	8	0.109206	12	0.162392	5	0.0681195	0	0	7	0.0925817	4	0.0535671	9	0.110436
14984	LOC107054459	107054459	PHD finger protein 7-like	0.00494	3.93963	0.000319	4.09002	0.999842	1.03817	0.999994	1.34217	0.000801	3.25221	0.121486	2.4231	5	0.0763403	8	0.125571	4	0.0577092	5.66667	0.0865401	5	0.0674686	12	0.171746	10	0.133433	9	0.124216	23	0.340107	27	0.396716	17	0.253342	22.3333	0.330055	12	0.178479	9	0.130632	11	0.158827	10.6667	0.155979	22	0.294709
14991	ECM2	415953	extracellular matrix protein 2	0.328445	1.76245	9.69e-07	4.20863	0.0413239	2.38794	0.00478	2.77052	6.81e-10	5.85934	0.19613	2.11489	333	3.14856	775	7.53328	626	5.59299	578	5.42495	191	1.59606	98	0.86859	196	1.61958	161.667	1.36141	514	4.7069	1333	12.1292	1172	10.8161	1006.33	9.21739	629	5.7935	200	1.79771	320	2.86131	383	3.48417	1554	12.8916
14992	ASPN	415954	asporin	0.00358	7.12563	2.45e-09	21.6536	0.199688	3.03883	0.0183419	26.3139	2.1e-05	102.898	0.154458	3.9104	5	0.0954871	14	0.274863	4	0.0721832	7.66667	0.147511	0	0	1	0.0179017	0	0	0.333333	0.00596724	23	0.425408	110	2.02162	34	0.633765	55.6667	1.02693	26	0.483693	1	0.018155	4	0.0722406	10.3333	0.191363	212	3.55219
14994	OGN	374039	mimecan precursor	0.999919	1.7644	0.00887	18.9848	0.0384249	10.7599	0.999994	-1.26236	0.520921	2.50199	0.999936	3.15842	1	0.0228762	0	0	0	0	0.333333	0.00762542	2	0.0404355	0	0	1	0.0199923	1	0.0201426	0	0	2	0.0440298	0	0	0.666667	0.0146766	1	0.0222847	1	0.0217474	0	0	0.666667	0.0146773	8	0.160569
15000	ATP2B2	415958	plasma membrane calcium-transporting ATPase 2	4.38e-05	4.62428	6.54e-10	7.1898	0.774152	1.55479	4.67e-09	7.57344	0	14.8501	0.409395	1.96081	29	0.102295	45	0.163187	15	0.0499978	29.6667	0.10516	20	0.06235	27	0.0892776	16	0.0493238	21	0.0669838	156	0.53295	164	0.556717	94	0.323639	138	0.471102	247	0.848745	87	0.291742	82	0.273539	138.667	0.471342	277	0.857283
15054	CACNA1D	395895	voltage-dependent L-type calcium channel subunit alpha-1D isoform X22,voltage-dependent L-type calcium channel subunit alpha-1D isoform X28,voltage-dependent L-type calcium channel subunit alpha-1D isoform X21,voltage-dependent L-type calcium channel subunit alpha-1D isoform X30,voltage-dependent L-type calcium channel subunit alpha-1D isoform X27,voltage-dependent L-type calcium channel subunit …	0.0862233	4.99956	0.000274	9.1832	0.778022	1.8368	0.242541	2.66724	0.000169	6.60687	0.45435	2.47704	1	0.004335	3	0.0133695	2	0.008192	2	0.00863217	3	0.0114934	7	0.0284445	2	0.007577	4	0.0158383	10	0.041984	11	0.0458886	10	0.0423112	10.3333	0.0433946	8	0.0337825	5	0.020605	16	0.0655914	9.66667	0.039993	5	0.0190168
15104	KBTBD12	427587	kelch repeat and BTB domain-containing protein 12	0.287593	3.81117	0.000932	8.94443	0.335123	2.3469	0.115407	3.43757	0.0672823	3.32948	0.999936	-1.03247	2	0.0143877	1	0.007396	1	0.006798	1.33333	0.00952724	6	0.038147	0	0	1	0.006287	2.33333	0.0148113	5	0.0348365	4	0.027692	7	0.0491513	5.33333	0.0372266	10	0.0700783	5	0.0341943	7	0.0476219	7.33333	0.0506315	12	0.0757407
15127	KLF15	427588	Krueppel-like factor 15 isoform X2,Krueppel-like factor 15 isoform X1	0.0379946	2.98791	8.12e-07	5.88748	0.376811	1.97043	0.246545	2.11631	0.000169	4.41093	0.563648	2.08426	13	0.163966	34	0.440862	23	0.274119	23.3333	0.292982	13	0.144911	13	0.1537	15	0.16534	13.6667	0.15465	36	0.43976	105	1.27448	67	0.824821	69.3333	0.846352	36	0.442317	20	0.239807	20	0.238554	25.3333	0.306893	89	0.984886
15141	SLC6A6	416041	sodium- and chloride-dependent taurine transporter isoform X4,sodium- and chloride-dependent taurine transporter isoform X3,sodium- and chloride-dependent taurine transporter isoform X2,sodium- and chloride-dependent taurine transporter isoform X1,sodium- and chloride-dependent taurine transporter,sodium- and chloride-dependent taurine transporter isoform X5	2.51e-10	8.19598	0	19.7466	0.0530428	2.4093	0	10.7419	0	22.3967	0.273028	2.08499	50	0.719057	40	0.591381	54	0.733818	48	0.681419	81	1.0295	13	0.17525	33	0.414749	42.3333	0.539833	333	4.63811	468	6.47697	361	5.06729	387.333	5.39412	589	8.25145	212	2.89835	359	4.88242	386.667	5.34407	431	5.43822
15235	LMOD3	426075	leiomodin-3	0.0914185	2.22322	2.55e-10	6.08721	0.00358	2.73801	0.289426	1.75966	0.000444	2.99597	0.700846	1.70259	18	0.209381	9	0.107627	25	0.274793	17.3333	0.197267	27	0.277572	13	0.141752	11	0.111824	17	0.177049	27	0.304181	50	0.559715	37	0.420089	38	0.427995	31	0.351276	26	0.287515	22	0.24201	26.3333	0.2936	131	1.33697
15276	LRRN1	771599	leucine-rich repeat neuronal protein 1 precursor	0.999919	-1.16645	0.0397491	2.50357	0.0699531	2.9203	0.0993949	2.58344	6e-05	5.06026	0.746936	1.95873	22	0.356869	19	0.31685	17	0.260577	19.3333	0.311432	24	0.344069	4	0.0608229	9	0.127587	12.3333	0.177493	11	0.172816	20	0.312212	18	0.284993	16.3333	0.256673	49	0.774291	17	0.262155	16	0.245445	27.3333	0.427297	74	1.05319
15293	CAV3	378796	caveolin-3	0.646409	2.08489	0.000107	7.78559	0.118187	3.73429	0.0905532	3.41267	2.11e-05	9.15029	0.64832	2.68127	143	6.46442	120	5.57685	106	4.52794	123	5.52307	239	9.54859	12	0.508505	23	0.908656	91.3333	3.65525	124	5.42899	288	12.5291	346	15.2667	252.667	11.0749	627	27.611	60	2.5785	76	3.24903	254.333	11.1462	957	37.957
15347	LOC101750189	101750189	PHD finger protein 7-like	0.686755	1.87608	0.127746	-3.21425	0.027965	-6.03019	0.613293	1.89254	0.999926	-1.1028	0.999936	-2.0871	10	0.266396	6	0.164321	6	0.151036	7.33333	0.193917	12	0.282524	2	0.0499433	4	0.0931247	6	0.141864	20	0.516013	7	0.179456	14	0.364024	13.6667	0.353164	10	0.259507	17	0.430524	3	0.0755779	10	0.255203	2	0.0467459
15371	LOC107054460	107054460	protocadherin beta-15-like	0.999919	1.58285	0.92491	1.65221	0.999842	1.04382	0.196628	2.88297	0.00933	4.29611	0.999936	1.49017	2	0.0245957	2	0.0252856	1	0.0116206	1.66667	0.0205006	4	0.0434747	3	0.0345836	3	0.0322425	3.33333	0.0367669	1	0.0119106	4	0.0473392	3	0.0360102	2.66667	0.0317533	8	0.0958386	13	0.151983	5	0.0581495	8.66667	0.10199	2	0.0215797
15404	LOC107054473	107054473	uncharacterized protein LOC107054473 isoform X1,uncharacterized protein LOC107054473 isoform X2,uncharacterized protein LOC107054473 isoform X3	0.499989	2.56297	0.0103913	4.7877	0.867526	1.86802	0.976909	1.58948	0.999926	-1.11881	0.999936	-1.77833	2	0.0204654	6	0.0631182	2	0.0193384	3.33333	0.0343073	2	0.018087	8	0.0767361	4	0.0357707	4.66667	0.0435313	2	0.0198209	18	0.177253	6	0.059926	8.66667	0.0856667	6	0.0598084	7	0.0680941	7	0.0677383	6.66667	0.0652136	12	0.107735
15421	HBEGF	395654	proheparin-binding EGF-like growth factor precursor	0.000171	2.68726	3.53e-09	3.66576	0.788553	1.36413	7.35e-07	3.2174	1.95e-13	4.66622	0.837069	1.45031	164	9.5034	143	8.51893	122	6.6803	143	8.23421	217	11.1133	154	8.3652	196	9.92589	189	9.80146	258	14.4797	529	29.5001	354	20.0223	380.333	21.334	638	36.0145	373	20.5478	578	31.6745	529.667	29.4123	295	14.9983
15455	ECSCR	416190	endothelial cell-specific chemotaxis regulator	0.339925	-2.75684	0.0218516	-4.81483	0.999842	-1.74651	0.0203369	-2.89257	0.00525	-2.96697	0.999936	-1.02572	8	0.127325	3	0.049086	18	0.270705	9.66667	0.149039	50	0.7033	80	1.19353	157	2.18374	95.6667	1.36019	6	0.0924863	2	0.0306327	2	0.031069	3.33333	0.051396	15	0.23256	33	0.499296	40	0.602046	29.3333	0.444634	2	0.0279279
15479	RANBP17	769940	LOW QUALITY PROTEIN: ran-binding protein 17	0.271324	2.20236	0.000147	4.19517	0.350429	1.90485	0.754141	1.78969	0.459992	1.92407	0.999936	1.07508	7	0.0556764	7	0.0572381	7	0.0526105	7	0.055175	3	0.0210883	4	0.0298232	3	0.0208532	3.33333	0.0239216	16	0.123253	19	0.145432	11	0.0853967	15.3333	0.118027	7	0.0542367	5	0.0378064	4	0.0300871	5.33333	0.0407101	31	0.216332
15481	LOC769726	769726	kazal-type serine protease inhibitor domain-containing protein 1-like	0.718254	15.1459	0.0482814	104.991	0.094711	6.93201	0.999994	1.13631	0.154476	4.90902	0.837069	4.32014	0	0	0	0	0	0	0	0	2	0.0257645	0	0	1	0.0127386	1	0.0128344	0	0	4	0.0561095	1	0.0142272	1.66667	0.0234456	1	0.0141993	1	0.0138569	1	0.0137845	1	0.0139469	1	0.0127888
15483	KCNIP1	416173	Kv channel-interacting protein 1 isoform X5,Kv channel-interacting protein 1 isoform X1,Kv channel-interacting protein 1 isoform X4,Kv channel-interacting protein 1 isoform X2,Kv channel-interacting protein 1 isoform X3	0.568271	1.75449	0.000231	3.64455	0.167557	2.07727	0.325201	4.44736	0.0361438	7.39845	0.999936	1.66356	7	0.0459334	7	0.0472219	9	0.0558052	7.66667	0.0496535	1	0.005799	1	0.006151	0	0	0.666667	0.00398333	14	0.0889739	12	0.0757782	14	0.0896673	13.3333	0.0848065	6	0.0383534	0	0	3	0.0186165	3	0.01899	32	0.184233
15506	HMMR	416163	hyaluronan mediated motility receptor isoform X3,hyaluronan mediated motility receptor isoform X2,hyaluronan mediated motility receptor isoform X1	0.401034	-1.41499	2.99e-09	-3.13234	0.00187	-2.21369	0.0305853	-1.72503	0	-4.64049	6.39e-06	-2.69008	1024	14.9168	902	13.5082	1047	14.412	991	14.279	953	12.2692	960	13.109	1002	12.7562	971.667	12.7115	769	10.8494	654	9.16826	646	9.18511	689.667	9.73426	305	4.32811	589	8.15669	610	8.40337	501.333	6.96272	488	6.2371
15514	GABRB2	414890	gamma-aminobutyric acid receptor subunit beta-2 isoform X2,gamma-aminobutyric acid receptor subunit beta-2 precursor,gamma-aminobutyric acid receptor subunit beta-2 isoform X1	0.999919	1.0156	0.00238	4.676	0.0216486	4.60417	0.506775	3.13673	0.00339	9.63051	0.450856	3.07023	4	0.020842	3	0.0160699	4	0.0196943	3.66667	0.0188687	2	0.00921	0	0	1	0.004554	1	0.004588	3	0.0151392	6	0.0300858	2	0.0101715	3.66667	0.0184655	8	0.040606	0	0	1	0.004927	3	0.0151777	13	0.0594303
15522	C1QTNF2	416156	complement C1q tumor necrosis factor-related protein 2 isoform X1,complement C1q tumor necrosis factor-related protein 2 precursor	0.0201832	6.93144	0.000181	9.94464	0.999842	1.43472	0.0772677	3.35804	0.000487	5.76555	0.999936	1.71694	3	0.0398807	1	0.0136664	2	0.0251231	2	0.0262234	8	0.0939895	6	0.0747675	0	0	4.66667	0.0562523	4	0.0514997	26	0.332619	13	0.168679	14.3333	0.184266	18	0.233096	7	0.0884629	17	0.213716	14	0.178425	16	0.186615
15552	AFAP1L1	427621	actin filament-associated protein 1-like 1 isoform X4,actin filament-associated protein 1-like 1 isoform X3,actin filament-associated protein 1-like 1 isoform X1,actin filament-associated protein 1-like 1 isoform X2	0.767809	1.71372	0.000499	4.74277	0.183231	2.76753	0.02241	3.49622	6.21e-07	8.20683	0.573931	2.34735	237	2.99722	214	2.78226	220	2.62902	223.667	2.80283	418	4.6719	33	0.391205	66	0.729444	172.333	1.93085	253	3.0988	366	4.45434	511	6.30762	376.667	4.62025	1095	13.4898	211	2.53673	183	2.18861	496.333	6.07171	1255	13.9251
15553	ABLIM3	416201	actin-binding LIM protein 3 isoform X12,actin-binding LIM protein 3 isoform X11,actin-binding LIM protein 3 isoform X9,actin-binding LIM protein 3 isoform X8,actin-binding LIM protein 3 isoform X10,actin-binding LIM protein 3 isoform X7,actin-binding LIM protein 3 isoform X5,actin-binding LIM protein 3 isoform X4,actin-binding LIM protein 3 isoform X6,actin-binding LIM protein 3 isoform X3,actin-…	0.281299	2.69759	1.22e-06	10.5951	0.0549352	3.9276	0.0125533	4.53803	9.9e-07	10.3393	0.821596	2.27836	36	0.658772	36	0.67725	37	0.639788	36.3333	0.658603	129	2.08627	8	0.137228	14	0.223892	50.3333	0.815796	49	0.868425	96	1.69058	144	2.572	96.3333	1.71033	438	7.8078	70	1.21773	55	0.951792	187.667	3.32577	312	5.00926
15579	LOC416212	416212	neuron-specific protein family member 2	0.647539	2.74929	0.000611	10.7133	0.116282	3.89675	0.999994	-1.08041	0.0246193	3.91967	0.165816	4.23484	1	0.0190897	0	0	4	0.072154	1.66667	0.0304146	12	0.202455	0	0	2	0.0333663	4.66667	0.078607	2	0.0369771	7	0.128597	5	0.0931632	4.66667	0.0862456	8	0.148768	2	0.0362954	1	0.0180529	3.66667	0.0677056	20	0.334977
15609	FGFR4	395603	fibroblast growth factor receptor 4 isoform X2,fibroblast growth factor receptor 4 isoform X1	0.0683562	-1.85037	3.94e-13	-4.84573	0.000908	-2.61879	0.661149	-1.32164	0.000113	-2.41335	0.130764	-1.82603	3849	60.9922	2133	34.7481	2820	42.2257	2934	45.9887	2654	37.1685	1666	24.747	2078	28.7773	2132.67	30.2309	2531	38.8438	938	14.3041	1221	18.885	1563.33	24.011	874	13.4915	1786	26.9048	1616	24.2167	1425.33	21.5377	845	11.7481
15637	LOC101749502	101749502	double-headed protease inhibitor, submandibular gland-like	0.917318	-1.72112	0.0368275	-12.419	0.45561	-7.2157	0.281134	-3.76457	0.0853899	-9.10945	0.999936	-2.41979	6	0.309728	6	0.318416	4	0.195115	5.33333	0.27442	4	0.182489	5	0.241947	5	0.225568	4.66667	0.216668	3	0.149987	6	0.298067	0	0	3	0.149351	0	0	2	0.098148	1	0.0488176	1	0.0489886	0	0
15650	ADAM19	416244	disintegrin and metalloproteinase domain-containing protein 19 precursor	0.0638388	-2.66035	0.0535176	-2.17209	0.999842	1.22479	0.000868	-3.2753	7.43e-07	-4.79218	0.999936	-1.46313	23	0.402353	45	0.809293	32	0.528969	33.3333	0.580205	126	1.94804	48	0.78712	124	1.89574	99.3333	1.54363	16	0.271083	11	0.185184	10	0.170747	12.3333	0.209005	22	0.374907	25	0.415758	32	0.52939	26.3333	0.440019	10	0.153485
15675	GRIA1	414893	glutamate receptor 1 isoform X2,glutamate receptor 1 precursor,glutamate receptor 1 isoform X1,glutamate receptor 1 isoform X3	0.00394	4.86597	3.49e-06	7.15737	0.978434	1.4709	0.0854569	2.61947	0.00059	4.05246	0.999936	1.54705	3	0.0124796	4	0.0171062	8	0.0314464	5	0.0203441	13	0.0477937	4	0.0155977	6	0.0218127	7.66667	0.0284013	19	0.0765485	24	0.0960778	30	0.121808	24.3333	0.0981447	28	0.113464	15	0.0593188	10	0.0393393	17.6667	0.0707074	37	0.135042
15706	CAMK2A	374175	calcium/calmodulin-dependent protein kinase type II subunit alpha isoform X2,calcium/calmodulin-dependent protein kinase type II subunit alpha,calcium/calmodulin-dependent protein kinase type II subunit alpha isoform X3,calcium/calmodulin-dependent protein kinase type II subunit alpha isoform X1	0.318055	2.13888	0.00015	4.59816	0.387848	2.14979	0.00373	3.88679	9.9e-08	7.64335	0.816133	1.96649	1930	15.8548	1442	12.1782	1676	13.0101	1682.67	13.681	2419	17.5626	193	1.48622	383	2.74968	998.333	7.26615	2457	19.5485	3489	27.5828	4648	37.2688	3531.33	28.1334	6214	49.7276	1491	11.644	1949	15.1413	3218	25.5043	9180	66.1658
15712	NPY7R	416280	neuropeptide Y7 receptor,neuropeptide Y7 receptor isoform X1	0.999919	-1.89635	0.22626	-4.56791	0.999842	-2.4088	0.343257	-2.56198	0.012808	-19.0301	0.744579	-7.4279	3	0.0286057	2	0.0196054	5	0.0450508	3.33333	0.0310873	16	0.134834	2	0.0178765	12	0.0999978	10	0.084236	1	0.009235	2	0.0183524	2	0.0186138	1.66667	0.0154004	1	0.009289	5	0.0453235	4	0.0360693	3.33333	0.0302273	1	0.008366
15727	DGUOK_1	770922	deoxyguanosine kinase	0.122946	-1.91244	4.78e-08	-4.14132	0.0456482	-2.16546	0.0528238	-1.96666	6.59e-13	-6.11237	0.000241	-3.10799	891	39.7839	770	35.3455	868	36.6227	843	37.2507	786	31.017	910	38.0883	847	33.0515	847.667	34.0522	532	23.0062	400	17.1879	372	16.2124	434.667	18.8021	166	7.22036	545	23.1338	449	18.9593	386.667	16.4378	386	15.1218
15730	C10ORF10	416292	uncharacterized protein C10ORF10 isoform X1,uncharacterized protein C10ORF10 isoform X2	0.0198082	3.43455	8.47e-08	7.34641	0.24419	2.13898	0.000281	6.36065	1.19e-08	11.5147	0.848437	1.8103	11	0.107667	14	0.140874	11	0.101738	12	0.116759	7	0.0605528	2	0.0183501	6	0.0513237	5	0.0434088	18	0.170633	66	0.621677	39	0.372587	41	0.388299	47	0.448134	9	0.0837438	28	0.259175	28	0.263684	83	0.712775
15748	MYOT	416299	myotilin isoform X2,myotilin isoform X1	0.0439746	4.108	2.1e-12	25.4242	0.00134	6.18895	0.133109	2.96993	2.12e-06	9.6397	0.163843	3.24577	9	0.204207	4	0.0933043	19	0.407364	10.6667	0.234958	14	0.280739	4	0.0850762	10	0.198292	9.33333	0.188036	35	0.769129	43	0.938919	50	1.10732	42.6667	0.938456	60	1.32617	8	0.17256	2	0.0429145	23.3333	0.513883	257	5.11619
15750	LOC107054537	107054537	palladin-like	0.999919	1.55494	0.111209	2.9333	0.887958	1.88644	0.193076	4.87107	0.00217	11.4545	0.856522	2.35154	3	0.0557171	3	0.0572799	5	0.0877482	3.66667	0.066915	3	0.049242	0	0	0	0	1	0.016414	9	0.161887	2	0.0357461	6	0.108766	5.66667	0.102133	10	0.180921	4	0.0706234	0	0	4.66667	0.0838481	10	0.16295
15766	SLC25A48	416308	solute carrier family 25 member 48	0.515397	2.77411	0.0447963	4.20182	0.999842	1.51466	0.999994	1.64755	0.999926	1.40613	0.999936	-1.17169	2	0.0291794	1	0.0149989	3	0.0413589	2	0.0285124	2	0.0257884	2	0.0273525	0	0	1.33333	0.0177136	4	0.056521	10	0.140404	3	0.0427211	5.66667	0.0798819	3	0.0426372	1	0.0138697	2	0.0275945	2	0.0280338	4	0.0512027
15892	LOC100858139	100858139	uncharacterized protein LOC100858139	0.999919	1.01959	0.00477	2.30216	0.0391372	2.25793	0.102635	1.91032	1.67e-07	4.01736	0.0763006	2.10298	30	0.193633	25	0.165887	39	0.237862	31.3333	0.199127	43	0.245287	26	0.157308	19	0.107174	29.3333	0.169923	24	0.150028	28	0.17392	42	0.264596	31.3333	0.196181	68	0.427552	48	0.294525	31	0.18922	49	0.303765	71	0.402071
15956	PCDHB15	430496	LOW QUALITY PROTEIN: protocadherin beta-15	0.999919	-1.11852	0.99998	-1.0063	0.999842	1.11152	0.26726	2.82358	0.000177	7.37848	0.286183	2.61317	23	0.290016	26	0.33704	48	0.571922	32.3333	0.399659	5	0.0557201	0	0	2	0.0220395	2.33333	0.0259199	20	0.244246	27	0.327635	38	0.467684	28.3333	0.346522	4	0.0491333	8	0.0958972	6	0.0715471	6	0.0721925	36	0.398275
16010	LOC427654	427654	parvalbumin beta 3-like	0.548501	5.49988	0.0181957	15.5206	0.354915	2.82199	0.999994	3.95213	0.534106	9.89221	0.999936	2.50301	0	0	0	0	1	0.0511814	0.333333	0.0170605	0	0	0	0	0	0	0	0	0	0	4	0.208499	3	0.158601	2.33333	0.122367	0	0	0	0	1	0.0512222	0.333333	0.0170741	5	0.237611
16011	LOC396531	396531	parvalbumin, thymic	0.999919	1.38136	0.000248	4.67215	0.0382004	3.38229	0.0083	3.8958	1.69e-07	8.49168	0.655844	2.1797	234	14.6942	154	9.9418	127	7.5359	171.667	10.724	99	5.49431	11	0.647505	14	0.76831	41.3333	2.30338	226	13.7449	229	13.8388	249	15.2618	234.667	14.2818	290	17.7398	73	4.35788	38	2.25663	133.667	8.11812	1031	56.8035
16024	FAM20C	416445	LOW QUALITY PROTEIN: extracellular serine/threonine protein kinase FAM20C	2.73e-05	2.5822	0	4.37481	0.090075	1.69422	1.1e-09	3.44951	9.36e-14	4.00737	0.999936	1.16172	456	6.17293	477	6.63833	680	8.69835	537.667	7.16987	771	9.2242	740	9.39029	629	7.44141	713.333	8.6853	923	12.1013	1765	22.9934	1391	18.3793	1359.67	17.8247	2278	30.0401	2279	29.3287	1938	24.81	2165	28.0596	1209	14.3595
16081	CYP3A4	416477	cytochrome P450 3A12 isoform X1,cytochrome P450 3A12 isoform X2	0.637358	1.99186	0.00459	4.21634	0.593622	2.11679	0.999994	1.03677	0.999926	1.25218	0.999936	1.20777	8	0.136712	8	0.140547	19	0.306811	11.6667	0.19469	37	0.558812	18	0.288343	21	0.313627	25.3333	0.386927	5	0.0827541	33	0.542703	30	0.500394	22.6667	0.375284	19	0.316294	19	0.308668	31	0.500985	23	0.375316	18	0.269883
16211	AQP8	416566	aquaporin-8	0.0032	11.628	1.14e-05	17.7025	0.999842	1.5224	0.374374	3.4372	0.0190922	6.56159	0.999936	1.90899	2	0.0798737	1	0.041057	2	0.0754753	1.66667	0.0654687	2	0.0705913	2	0.0748728	0	0	1.33333	0.048488	10	0.386792	37	1.42203	14	0.545728	20.3333	0.784849	3	0.116712	5	0.18983	5	0.188838	4.33333	0.165127	11	0.385436
16222	PLK1	416575	serine/threonine-protein kinase PLK1	0.197923	-1.52751	3.15e-10	-3.24469	0.00232	-2.12417	0.020424	-1.75083	0	-4.72872	2.19e-06	-2.70085	3490	66.0895	3361	65.4319	3541	63.3627	3464	64.9614	3153	52.769	3368	59.786	3895	64.4603	3472	59.0051	2631	48.2537	2102	38.3064	1981	36.6156	2238	41.0586	985	18.1704	2178	39.2091	2142	38.3595	1768.33	31.913	1785	29.6573
16329	RBFOX1	416645	RNA binding protein fox-1 homolog 1 isoform X10,RNA binding protein fox-1 homolog 1 isoform X8,RNA binding protein fox-1 homolog 1 isoform X6,RNA binding protein fox-1 homolog 1 isoform X9,RNA binding protein fox-1 homolog 1 isoform X4,RNA binding protein fox-1 homolog 1 isoform X2,RNA binding protein fox-1 homolog 1 isoform X7,RNA binding protein fox-1 homolog 1 isoform X3,RNA binding protein fo…	0.157463	2.21294	0.000701	3.21705	0.921582	1.45374	0.00149	3.64532	2.12e-06	5.02487	0.999936	1.37844	20	0.20983	12	0.129429	10	0.0991377	14	0.146132	14	0.129812	9	0.0885117	9	0.0825198	10.6667	0.100281	31	0.314994	23	0.232219	38	0.389131	30.6667	0.312115	44	0.449689	27	0.269292	32	0.317493	34.3333	0.345491	36	0.33138
16421	LOC100857632	100857632	syntaxin-binding protein 4-like isoform X1,syntaxin-binding protein 4-like isoform X2	0.230993	2.76814	1.21e-05	7.52128	0.127681	2.71708	0.999994	-1.15226	0.422898	-1.96774	0.999936	-1.70772	3	0.042792	5	0.0733206	8	0.107828	5.33333	0.074647	2	0.0252127	9	0.120339	19	0.23685	10	0.127467	4	0.0552593	22	0.301993	18	0.250605	14.6667	0.202619	5	0.0694758	10	0.135601	8	0.107914	7.66667	0.10433	37	0.463052
16475	GPR139	431418	probable G-protein coupled receptor 139	0.99978	1.81411	0.0232624	4.35428	0.483005	2.40023	0.999994	1.28573	0.121913	3.0177	0.927015	2.34707	2	0.0205588	2	0.0211354	2	0.0194267	2	0.0203736	3	0.0272544	0	0	4	0.035934	2.33333	0.0210628	5	0.0497784	4	0.0395694	2	0.0200665	3.66667	0.0364714	5	0.0500679	2	0.0195443	1	0.009721	2.66667	0.0264444	7	0.0631323
16626	GALNT9	416796	polypeptide N-acetylgalactosaminyltransferase 9 isoform X1,polypeptide N-acetylgalactosaminyltransferase 9 isoform X2,polypeptide N-acetylgalactosaminyltransferase 9 isoform X3	0.999919	1.24716	0.00967	3.93208	0.137729	3.15283	0.0680242	3.04503	4.78e-05	5.96069	0.78271	1.95752	2	0.0220392	5	0.0566436	6	0.0624769	4.33333	0.0470532	12	0.116868	5	0.0516484	2	0.0192608	6.33333	0.0625924	3	0.0320178	5	0.0530236	8	0.0860462	5.33333	0.0570292	24	0.257632	14	0.146662	13	0.135474	17	0.179923	22	0.212704
16649	TMEM132B	416810	transmembrane protein 132B isoform X2,transmembrane protein 132B isoform X1,transmembrane protein 132B isoform X3	0.036934	2.96966	4.18e-07	6.14881	0.343935	2.07054	0.00143	3.77923	0.000109	4.09379	0.999936	1.08323	102	0.676166	85	0.579277	121	0.757948	102.667	0.67113	236	1.38265	189	1.17445	261	1.51207	228.667	1.35639	135	0.866743	317	2.0223	441	2.85343	297.667	1.91415	1210	7.81376	370	2.33172	653	4.09367	744.333	4.74638	124	0.721209
16701	P2RX7	771952	P2X purinoceptor 7	0.836383	2.12991	0.03273	4.50619	0.782375	2.11567	0.999994	1.48362	0.111945	3.66296	0.99806	2.46894	1	0.0158728	2	0.0326361	4	0.0599951	2.33333	0.036168	2	0.0280564	3	0.0446371	1	0.0138718	2	0.0288551	1	0.015373	8	0.122202	6	0.0929568	5	0.0768438	3	0.0463871	3	0.0452687	2	0.0300214	2.66667	0.0405591	4	0.0557059
16738	MYL2	416874	myosin regulatory light chain 2A, cardiac muscle isoform	0.466009	2.25136	2.1e-06	9.68366	0.0326599	4.30126	0.177934	2.72515	3.43e-06	9.34768	0.178694	3.43016	181	11.9367	135	9.1528	146	9.0983	154	10.0626	132	7.69357	11	0.680016	16	0.922156	53	3.09858	235	15.0099	330	20.9436	457	29.4169	340.667	21.7902	295	18.9518	34	2.13161	26	1.62153	118.333	7.5683	1452	84.0154
16759	WSCD2	416887	WSC domain-containing protein 2	0.999919	1.01574	0.326502	2.22663	0.758276	2.19214	0.318663	4.44691	0.026468	7.8802	0.999936	1.77206	2	0.019171	2	0.0197087	3	0.0271729	2.33333	0.0220175	2	0.0169431	0	0	0	0	0.666667	0.00564769	4	0.0371345	2	0.0184492	1	0.009356	2.33333	0.0216465	1	0.009338	4	0.0364499	4	0.0362594	3	0.0273491	6	0.0504605
16773	UNG	374010	uracil-DNA glycosylase	0.410524	-1.78214	0.133919	-1.87135	0.999842	-1.05006	0.00472	-3.02488	3.67e-06	-4.58736	0.999936	-1.51654	139	6.8465	90	4.55733	113	5.25937	114	5.5544	159	6.92148	180	8.31088	218	9.38401	185.667	8.20546	59	2.81455	83	3.93427	47	2.25958	63	3.0028	14	0.671744	78	3.65233	73	3.40035	55	2.57481	104	4.49442
16838	LOC101751203	101751203	stromelysin-3	0.809856	1.63107	0.000129	4.71313	0.0662587	2.88959	0.217678	2.36946	4.32e-05	5.82423	0.352322	2.45804	18	0.385477	17	0.374274	14	0.283306	16.3333	0.347686	17	0.321753	6	0.120448	4	0.0748625	9	0.172354	21	0.435561	23	0.474009	35	0.731592	26.3333	0.547054	39	0.813603	11	0.223945	5	0.101261	18.3333	0.379603	79	1.48436
16847	GSTT1L	769847	glutathione S-transferase theta-1-like	0.161471	1.49145	2.65e-09	2.70088	0.00825	1.81091	7.21e-07	2.44854	0	4.34935	0.0109869	1.7763	776	27.4445	728	26.4691	748	24.9975	750.667	26.3037	969	30.2876	552	18.3001	684	21.1411	735	23.243	1010	34.5954	1130	38.4596	1170	40.3882	1103.33	37.8144	2316	79.791	1192	40.0767	1139	38.0947	1549	52.6541	2584	80.1812
16858	GGT5	416943	gamma-glutamyltransferase 5 isoform X1,gamma-glutamyltransferase 5 isoform X2,gamma-glutamyltransferase 5 isoform X3	0.462177	1.89948	0.000305	4.02553	0.327062	2.11928	0.999994	1.03269	0.170871	1.96504	0.830906	1.90283	19	0.180369	28	0.273263	43	0.385726	30	0.279786	59	0.495004	21	0.186874	27	0.224001	35.6667	0.30196	19	0.174689	75	0.685176	73	0.676405	55.6667	0.51209	31	0.286676	41	0.370011	24	0.21546	32	0.290716	46	0.383136
16861	LRRC75B	769750	leucine-rich repeat-containing protein 75B	0.999919	1.32833	0.16659	1.76136	0.999842	1.32599	0.0138487	2.65972	1.03e-06	4.51501	0.773287	1.69755	41	0.384128	30	0.288953	40	0.354122	37	0.342401	53	0.438849	14	0.122953	14	0.11463	27	0.225478	41	0.372031	55	0.495892	49	0.448088	48.3333	0.43867	87	0.794023	38	0.338452	61	0.540466	62	0.557647	58	0.476767
16966	GAL3ST1	417006	galactosylceramide sulfotransferase isoform X1,galactosylceramide sulfotransferase isoform X2	0.201968	2.56781	0.0114906	3.22459	0.999842	1.25578	0.167934	3.19067	0.015212	4.33949	0.999936	1.36005	5	0.0618107	12	0.152507	4	0.0467256	7	0.0870144	3	0.0327765	1	0.0115882	4	0.0432147	2.66667	0.0291931	11	0.131701	27	0.321211	16	0.193058	18	0.215323	13	0.156552	5	0.0587605	5	0.0584535	7.66667	0.0912554	31	0.336234
16979	HORMAD2	417012	HORMA domain-containing protein 2 isoform X1,HORMA domain-containing protein 2 isoform X3,HORMA domain-containing protein 2 isoform X2,HORMA domain-containing protein 2 isoform X4,HORMA domain-containing protein 2 isoform X5	0.999919	1.48383	0.0669325	2.54653	0.829163	1.71619	0.227999	2.6298	0.00327	4.5169	0.999936	1.71759	7	0.0388859	8	0.0456875	4	0.0209969	6.33333	0.0351901	2	0.009819	6	0.0312439	3	0.0145644	3.66667	0.0185424	8	0.0430415	10	0.0534596	10	0.0542211	9.33333	0.0502407	12	0.0649376	9	0.0475289	5	0.026267	8.66667	0.0462445	21	0.102353
17070	CYP21A2	429828	steroid 21-hydroxylase precursor	0.96054	-1.29973	5.16e-05	-3.1819	0.0246407	-2.44812	0.988613	-1.2384	1.23e-07	-4.45208	0.000118	-3.59503	101	3.32577	72	2.43735	89	2.76925	87.3333	2.84412	95	2.76466	100	3.08668	127	3.65471	107.333	3.16868	60	1.91349	60	1.90132	78	2.50692	66	2.10724	39	1.251	105	3.28687	87	2.70917	77	2.41568	21	0.606703
17071	CENPA	100113359	histone H3-like centromeric protein A,histone H3-like centromeric protein A isoform X1	0.999919	-1.16887	4.47e-05	-2.67002	0.00917	-2.28427	0.538005	-1.3702	3.41e-09	-4.1317	0.000131	-3.01539	103	6.88879	107	7.35705	92	5.81427	100.667	6.6867	119	7.03397	85	5.32899	150	8.76749	118	7.04348	95	6.15365	85	5.47088	75	4.89601	85	5.50685	61	3.97427	87	5.53155	79	4.99666	75.6667	4.83416	46	2.69929
17078	DMB1	106182184	MHC class II M beta chain 1,MHC class II M beta chain 1 isoform X1	0.108067	3.80985	0.0150729	4.10126	0.999842	1.07649	0.0363061	6.04334	0.00398	7.43677	0.999936	1.23057	4	0.149755	0	0	4	0.141509	2.66667	0.097088	1	0.0330879	2	0.0701895	1	0.032719	1.33333	0.0453322	8	0.290078	9	0.324262	14	0.511593	10.3333	0.375311	10	0.364707	7	0.249139	6	0.212432	7.66667	0.275426	6	0.197088
17081	LOC101747454	101747454	class II histocompatibility antigen, B-L beta chain-like	0.999919	1.4243	0.0229833	2.755	0.534106	1.93429	0.019724	3.07415	5.09e-05	4.64711	0.999936	1.51167	15	0.73653	5	0.252396	12	0.556777	10.6667	0.515234	23	0.998101	10	0.460277	6	0.257471	13	0.57195	18	0.856002	21	0.992317	6	0.287558	15	0.711959	45	2.15245	30	1.40037	30	1.39305	35	1.64862	22	0.947781
17088	BTN2	100858749	zinc finger protein RFP	0.641877	2.8723	0.423185	2.67983	0.999842	-1.07182	0.0643063	6.86438	0.0170533	7.66169	0.999936	1.11615	4	0.0915493	0	0	0	0	1.33333	0.0305164	1	0.0202275	1	0.0214544	1	0.020002	1	0.0205613	5	0.110833	6	0.132153	1	0.0223393	4	0.0884419	11	0.24525	4	0.0870316	5	0.108221	6.66667	0.146834	6	0.120485
17128	KIFC1	417037	kinesin-like protein KIFC1 isoform X1,kinesin-like protein KIFC1	0.326903	-1.44987	1.98e-09	-3.13951	0.00223	-2.16537	0.0704536	-1.60897	0	-4.59927	1.04e-06	-2.85851	1592	34.2173	1266	27.9737	1423	28.9007	1427	30.3639	1699	32.2733	1910	38.4819	2128	39.9717	1912.33	36.909	1163	24.2095	899	18.5949	850	17.8319	970.667	20.2121	524	10.9712	1358	27.7475	1306	26.5456	1062.67	21.7548	686	12.9364
17130	BG2	396417	intestinal zipper protein isoform X2,intestinal zipper protein isoform X1	0.00563	3.35307	2.66e-06	4.81529	0.956738	1.43609	0.0786682	2.16487	0.000759	3.02496	0.999936	1.3973	18	0.250628	16	0.22903	14	0.184199	16	0.221286	13	0.159974	46	0.600393	28	0.340717	29	0.367028	45	0.606839	76	1.01837	39	0.530026	53.3333	0.71841	50	0.678187	59	0.780965	60	0.790052	56.3333	0.749734	47	0.574172
17139	LOC101748559	101748559	LOW QUALITY PROTEIN: carboxy-terminal kinesin 2-like	0.200101	-1.46044	1.92e-10	-2.92592	0.00199	-2.00345	0.029891	-1.60844	0	-4.2911	1.93e-07	-2.66787	1141	24.4793	994	21.9237	1208	24.4896	1114.33	23.6309	1988	37.6945	2132	42.8767	2440	45.749	2186.67	42.1067	843	17.5164	769	15.8771	642	13.4439	751.333	15.6125	650	13.5847	1489	30.369	1500	30.4335	1213	24.7957	510	9.59997
17191	LOC417058	417058	class I histocompatibility antigen, F10 alpha chain-like	0.999919	2.30769	0.0242946	7.74402	0.290762	3.35575	0.999994	-1.54237	0.999926	-1.51432	0.999936	1.01852	0	0	1	0.0439526	1	0.0403991	0.666667	0.0281172	0	0	2	0.0801531	0	0	0.666667	0.0267177	2	0.082814	2	0.0822872	1	0.0417297	1.66667	0.0689436	0	0	0	0	1	0.0404312	0.333333	0.0134771	5	0.187554
17275	LCN8	396393	extracellular fatty acid-binding protein precursor	0.000831	52.205	1.83e-06	100.179	0.999842	1.91896	0.429425	4.9751	0.623071	3.10292	0.999936	-1.60336	0	0	1	0.0683707	1	0.062843	0.666667	0.0437379	0	0	0	0	2	0.116242	0.666667	0.0387474	2	0.128822	88	5.6321	31	2.0123	40.3333	2.59107	4	0.259142	3	0.18967	3	0.188679	3.33333	0.212497	11	0.641852
17342	CACNA1B	374169	voltage-dependent N-type calcium channel subunit alpha-1B isoform X19,voltage-dependent N-type calcium channel subunit alpha-1B isoform X18,voltage-dependent N-type calcium channel subunit alpha-1B isoform X17,voltage-dependent N-type calcium channel subunit alpha-1B isoform X16,voltage-dependent N-type calcium channel subunit alpha-1B isoform X15,voltage-dependent N-type calcium channel subunit …	0.648059	2.64657	0.277052	2.89491	0.999842	1.09383	0.87261	1.84214	0.0304708	4.03017	0.904452	2.18777	2	0.008519	0	0	2	0.00805	1.33333	0.005523	3	0.0112936	2	0.007986	1	0.003723	2	0.00766753	5	0.020627	2	0.008198	4	0.0166302	3.66667	0.0151517	4	0.0165976	3	0.012148	3	0.0120846	3.33333	0.0136101	4	0.0149489
17351	C17H9ORF91	417248	transmembrane protein C9orf91 homolog isoform X1,transmembrane protein C9orf91 homolog isoform X2	0.255577	2.41602	2.87e-05	5.95924	0.263276	2.46655	0.48057	1.86203	0.0546634	2.57007	0.999936	1.38025	26	0.523378	35	0.72431	36	0.684772	32.3333	0.644153	61	1.08523	32	0.603827	67	1.17868	53.3333	0.95591	22	0.428912	123	2.38276	86	1.68972	77	1.50046	83	1.62758	45	0.861146	132	2.51283	86.6667	1.66718	43	0.759446
17357	PAPPA	417245	pappalysin-1	0.108361	2.66098	0.0340463	2.56239	0.999842	-1.03848	0.0315863	3.2013	0.000178	4.74065	0.999936	1.48085	11	0.0394103	7	0.0257827	2	0.006771	6.66667	0.023988	6	0.0189984	1	0.003358	8	0.0250487	5	0.0158017	22	0.0763384	14	0.04827	17	0.0594485	17.6667	0.0613523	18	0.0628219	13	0.0442774	12	0.0406579	14.3333	0.0492524	18	0.0565817
17367	BRINP1	395098	BMP/retinoic acid-inducible neural-specific protein 1 precursor	0.999919	1.06842	0.00133	5.1008	0.0175399	4.77417	0.118693	3.45292	2.63e-05	9.44015	0.406984	2.73396	11	0.200593	3	0.0562417	8	0.137852	7.33333	0.131562	9	0.145048	1	0.017094	2	0.0318736	4	0.064672	7	0.12363	6	0.105295	10	0.177991	7.66667	0.135639	25	0.444104	6	0.104015	5	0.0862263	12	0.211448	14	0.223994
17458	C9ORF58	417179	allograft inflammatory factor 1-like	0.131635	1.69156	5.27e-07	2.9244	0.121798	1.72882	1.4e-05	2.77406	1.44e-12	4.23441	0.596115	1.52643	1356	24.6705	1013	18.9471	1511	25.9767	1293.33	23.1981	1548	24.8907	616	10.5056	792	12.5928	985.333	15.9964	1983	34.9418	1777	31.1128	2657	47.183	2139	37.7459	3388	60.046	1779	30.7692	1860	32.0021	2342.33	40.9391	5013	80.0208
17503	ADAMTSL2	417147	ADAMTS-like protein 2 isoform X4,ADAMTS-like protein 2 isoform X2,ADAMTS-like protein 2 isoform X1,ADAMTS-like protein 2 isoform X3,ADAMTS-like protein 2 isoform X5,ADAMTS-like protein 2 isoform X6,ADAMTS-like protein 2 isoform X7,ADAMTS-like protein 2 isoform X8	1.43e-05	2.57497	1.22e-10	3.37133	0.79948	1.30927	1.34e-09	3.30125	0	4.46538	0.925641	1.35263	5488	35.813	4453	29.874	5511	33.9828	5150.67	33.2233	10399	59.9745	4017	24.5725	6619	37.7483	7011.67	40.7651	13087	82.7124	11334	71.1775	14650	93.3124	13023.7	82.4008	24584	156.279	15436	95.7599	19782	122.08	19934	124.706	12021	68.8262
17506	DBH	395549	LOW QUALITY PROTEIN: dopamine beta-hydroxylase	0.0777781	5.18463	0.123796	3.40908	0.999842	-1.52083	0.0369212	3.15954	0.000548	4.39457	0.999936	1.39089	1	0.0214057	1	0.0220061	3	0.0606809	1.66667	0.0346976	9	0.170263	2	0.040131	6	0.112243	5.66667	0.107546	7	0.145121	4	0.082399	16	0.334291	9	0.18727	16	0.333635	16	0.32559	16	0.323889	16	0.327705	2	0.0375617
17507	SARDH	417146	sarcosine dehydrogenase, mitochondrial	0.00143	2.57546	5.21e-12	4.97841	0.0674956	1.93302	8.85e-07	3.47938	2.41e-13	5.20204	0.838776	1.49511	565	5.50621	424	4.248	373	3.4349	454	4.39637	785	6.76117	208	1.90015	361	3.07461	451.333	3.91198	869	8.20215	1278	11.9858	1317	12.5275	1154.67	10.9052	2037	19.3382	851	7.88417	1118	10.3037	1335.33	12.5087	2225	19.0248
17659	DHRS7C	417304	dehydrogenase/reductase SDR family member 7C	0.999919	1.2413	1.51e-05	12.593	0.0016	10.145	0.535578	2.3371	0.000975	7.40619	0.482417	3.16897	9	0.37135	4	0.169674	5	0.194945	6	0.245323	17	0.619922	0	0	2	0.0721189	6.33333	0.23068	6	0.23977	5	0.198538	11	0.443005	7.33333	0.293771	31	1.24602	4	0.1569	2	0.07804	12.3333	0.493652	98	3.54775
17660	GSG1L2	768455	germ cell-specific gene 1-like protein 2	0.772626	2.82163	0.000837	14.3967	0.054808	5.10226	0.999994	1.68997	0.00986	6.09484	0.407054	3.60648	1	0.008205	2	0.0168702	0	0	1	0.00835841	5	0.0362572	0	0	1	0.007171	2	0.0144761	3	0.0238397	1	0.007896	5	0.0400425	3	0.0239261	5	0.0399639	4	0.0312003	0	0	3	0.0237214	14	0.100784
17664	MYH13	768487	myosin-13	0.113405	4.07696	4.15e-07	14.9651	0.0549161	3.67066	0.881464	1.58777	0.00817	3.83663	0.632853	2.41637	2	0.0162074	4	0.0333241	6	0.0459449	4	0.0318255	27	0.193373	8	0.0607708	5	0.0354105	13.3333	0.0965181	8	0.0627882	23	0.179368	18	0.142374	16.3333	0.128177	37	0.292084	7	0.0539268	10	0.0766357	18	0.140882	73	0.519031
17665	MYH1D	417306	myosin-3	0.56525	2.63007	5.23e-07	22.7645	0.00973	8.65546	0.317616	2.98027	8.98e-05	12.0263	0.380282	4.0353	160	1.25072	96	0.771484	195	1.44038	150.333	1.1542	1178	8.13832	24	0.175863	98	0.669493	433.333	2.99456	193	1.46118	335	2.52011	622	4.74577	383.333	2.90902	2765	21.0552	223	1.65718	142	1.04973	1043.33	7.92069	2875	19.7181
17666	MYH1F	768566	myosin-3	0.620895	2.4066	1.78e-07	20.8682	0.00304	8.67124	0.215472	3.0062	3.77e-05	10.2189	0.393339	3.39928	16	0.125612	8	0.0645679	4	0.0296738	9.33333	0.0732847	78	0.541196	7	0.0515147	11	0.0754715	32	0.222727	14	0.10645	14	0.105772	39	0.298849	22.3333	0.170357	197	1.50661	29	0.216437	11	0.081668	79	0.601571	149	1.02633
17668	MYH1A	417309	myosin, heavy chain 1A, skeletal muscle (similar to human myosin, heavy chain 1, skeletal muscle, adult)	0.0036	3.14873	7.17e-13	8.04261	0.00628	2.55423	1.45e-08	5.25345	0	9.14849	0.382352	1.74142	13	0.10223	15	0.121266	14	0.104031	14	0.109176	22	0.152899	29	0.213773	11	0.0755971	20.6667	0.147423	30	0.228486	53	0.40109	48	0.368426	43.6667	0.332667	131	1.00352	86	0.642916	70	0.52057	95.6667	0.722336	120	0.827945
17670	MYH1B	374069	myosin-3	0.0708236	2.13392	1.14e-13	6.68354	0.000173	3.13205	0.0004	2.62659	4.39e-12	4.74983	0.173538	1.80836	30	0.233815	23	0.184286	17	0.125199	23.3333	0.1811	60	0.413286	90	0.657528	56	0.381432	68.6667	0.484082	56	0.42271	42	0.315016	50	0.380361	49.3333	0.372696	216	1.63994	159	1.17807	101	0.744422	158.667	1.18748	144	0.984691
17672	MYH1E	427788	myosin heavy chain, skeletal muscle, adult	0	5.57216	0	11.668	0.00268	2.09398	0	6.84903	0	10.9702	0.224112	1.60172	186	1.49779	228	1.88751	122	0.928326	178.667	1.43787	275	1.95713	439	3.31378	272	1.9142	328.667	2.39504	796	6.20806	1084	8.40042	1092	8.58296	990.667	7.73048	2879	22.5841	1538	11.7738	1516	11.5448	1977.67	15.3009	2348	16.5891
17674	MYH1C	417310	myosin, heavy chain 1C, skeletal muscle (similar to human myosin, heavy chain 1, skeletal muscle, adult)	0.00929	4.08909	8.6e-11	12.2314	0.0100471	2.99123	2.38e-05	5.66563	1.49e-11	10.5999	0.530704	1.87092	2	0.0157355	12	0.0970613	4	0.029738	6	0.0475116	4	0.0278137	13	0.095877	8	0.0550071	8.33333	0.0595659	20	0.1524	30	0.227146	24	0.184305	24.6667	0.18795	59	0.452194	24	0.179508	43	0.319938	42	0.317213	54	0.372761
17675	MYH1G	427789	myosin heavy chain, skeletal muscle, adult isoform X1,myosin heavy chain, skeletal muscle, adult isoform X2	0.0112053	3.62037	6.47e-13	12.9598	0.0016	3.57968	1.56e-05	5.36534	1.36e-08	6.99494	0.999936	1.30373	8	0.0614992	7	0.0553212	10	0.0726408	8.33333	0.0631537	10	0.0679403	16	0.115298	6	0.0403096	10.6667	0.0745158	34	0.253141	31	0.229337	25	0.187583	30	0.223354	88	0.658998	29	0.211933	34	0.247175	50.3333	0.372702	102	0.687964
17686	DNAH9	417314	dynein heavy chain 9, axonemal	0.457441	2.33489	0.000832	5.40314	0.429785	2.31409	0.227918	2.47107	0.0519387	2.90936	0.999936	1.17737	11	0.0390376	8	0.0291874	2	0.006707	7	0.0249773	9	0.0282281	13	0.0432468	9	0.0279133	10.3333	0.0331294	10	0.0343711	11	0.0375678	28	0.0969893	16.3333	0.0563094	41	0.141741	11	0.0371112	15	0.0503418	22.3333	0.0763981	19	0.0591603
17697	LOC101749287	101749287	uncharacterized protein C16orf45 homolog isoform X2,uncharacterized protein C16orf45 homolog isoform X1	0.000324	3.73029	2.48e-06	4.25675	0.999842	1.14113	0.00246	3.22549	4.94e-05	3.7956	0.999936	1.17675	36	0.609258	44	0.765536	36	0.575709	38.6667	0.650168	26	0.388884	18	0.285556	25	0.369758	23	0.348066	62	1.01623	241	3.92508	126	2.08135	143	2.34089	62	1.02214	55	0.884878	79	1.26437	65.3333	1.05713	101	1.49971
17699	PIK3R6	769202	phosphoinositide 3-kinase regulatory subunit 6 isoform X3,phosphoinositide 3-kinase regulatory subunit 6 isoform X1,phosphoinositide 3-kinase regulatory subunit 6 isoform X2,phosphoinositide 3-kinase regulatory subunit 6 isoform X4	0.4428	2.48694	0.00435	4.7446	0.743482	1.90781	0.999994	1.49829	0.0146303	5.31859	0.404321	3.54977	2	0.0194389	5	0.0499605	5	0.0459213	4	0.0384402	3	0.0257698	1	0.009111	2	0.0169883	2	0.0172897	5	0.0470669	22	0.205777	3	0.0284602	10	0.0937681	5	0.0473406	0	0	3	0.0275747	2.66667	0.0249718	22	0.187608
17701	NTN1	396389	netrin-1 precursor	0.126774	-2.24722	0.000832	-3.1996	0.999842	-1.42381	0.0802028	-2.17486	7.99e-06	-4.29018	0.518791	-1.97263	174	3.8975	83	1.9113	234	4.95284	163.667	3.58721	324	6.41401	196	4.11541	462	9.04393	327.333	6.52445	100	2.1694	37	0.797574	75	1.63973	70.6667	1.53557	71	1.54923	174	3.70517	153	3.24097	132.667	2.83179	99	1.94562
17741	UTS2R	427800	urotensin-2 receptor	0.103229	4.03259	2.22e-07	14.4402	0.0331243	3.58088	0.124339	3.55057	1.35e-06	13.0606	0.0543771	3.67844	3	0.0453068	5	0.0776294	2	0.0285413	3.33333	0.0504925	9	0.120125	0	0	0	0	3	0.0400416	10	0.146267	17	0.247072	14	0.206369	13.6667	0.199903	21	0.308946	4	0.0574281	3	0.042846	9.33333	0.136407	37	0.490264
17751	MGAT5B	427801	alpha-1,6-mannosylglycoprotein 6-beta-N-acetylglucosaminyltransferase B isoform X4,alpha-1,6-mannosylglycoprotein 6-beta-N-acetylglucosaminyltransferase B isoform X3,alpha-1,6-mannosylglycoprotein 6-beta-N-acetylglucosaminyltransferase B isoform X2,alpha-1,6-mannosylglycoprotein 6-beta-N-acetylglucosaminyltransferase B isoform X1,alpha-1,6-mannosylglycoprotein 6-beta-N-acetylglucosaminyltransfera…	0.606404	2.39505	0.0125889	4.65317	0.744795	1.94283	0.999994	1.19666	0.058256	2.3147	0.773287	1.93429	3	0.0220341	2	0.0151014	2	0.0138805	2.33333	0.0170054	11	0.0714027	6	0.0413091	23	0.147632	13.3333	0.0867813	6	0.0426804	5	0.0353408	6	0.0430131	5.66667	0.0403448	12	0.0858573	15	0.104734	15	0.104187	14	0.0982593	5	0.0322204
17779	C18H17ORF106	100529060	CST complex subunit TEN1,CST complex subunit TEN1 isoform X2,CST complex subunit TEN1 isoform X1	0.40407	-1.7942	1.85e-05	-5.50173	0.072452	-3.06639	0.550529	-1.60888	0.0322419	-2.45585	0.999936	-1.52644	41	0.97324	24	0.585681	30	0.672912	31.6667	0.743944	21	0.440558	23	0.511781	33	0.684586	25.6667	0.545642	19	0.43681	21	0.47972	12	0.27803	17.3333	0.398187	12	0.277485	10	0.225662	20	0.448965	14	0.31737	7	0.145787
17794	SMIM5	770371	uncharacterized protein LOC770371,small integral membrane protein 5 isoform X1	0.0197223	5.14602	0.172417	2.63622	0.58257	-1.95204	0.386083	2.15179	0.192591	2.26741	0.999936	1.05373	3	0.0709278	1	0.0243058	4	0.0893628	2.66667	0.0615321	8	0.16716	2	0.0443247	3	0.0619862	4.33333	0.091157	11	0.251879	14	0.318534	17	0.392301	14	0.320904	7	0.161219	14	0.314663	4	0.0894339	8.33333	0.188438	9	0.186691
17811	MYADML2	427806	myeloid-associated differentiation marker-like protein 2	0.667994	1.90337	0.00155	4.68317	0.377683	2.46046	0.096877	2.99788	0.000421	5.48681	0.999936	1.83023	73	1.1793	40	0.664319	66	1.00751	59.6667	0.950376	94	1.34208	4	0.0605735	9	0.127064	35.6667	0.509906	78	1.2204	108	1.67903	147	2.3179	111	1.73911	189	2.97431	38	0.58359	38	0.580541	88.3333	1.37948	337	4.7766
17853	RHBDL3	417411	rhomboid-related protein 3 isoform X2,rhomboid-related protein 3 isoform X1,rhomboid-related protein 3 isoform X4,rhomboid-related protein 3 isoform X3	0.495744	2.72125	0.0929313	3.40922	0.999842	1.25281	0.0312049	4.5081	0.0427758	3.66989	0.999936	-1.2284	2	0.009823	0	0	3	0.0139238	1.66667	0.00791559	4	0.0173637	0	0	2	0.008585	2	0.00864956	4	0.0190282	3	0.0141804	7	0.0335589	4.66667	0.0222558	8	0.0382777	9	0.0420241	8	0.0371596	8.33333	0.0391538	7	0.0301661
17868	C17ORF58	417421	UPF0450 protein C17orf58 homolog isoform X1,UPF0450 protein C17orf58 homolog isoform X2	0.569175	2.41696	1.56e-05	10.8345	0.0317436	4.48269	0.999994	1.41728	0.114651	2.68587	0.999936	1.89509	3	0.0619457	2	0.0424555	8	0.156092	4.33333	0.0868311	13	0.237236	5	0.0967788	13	0.234591	10.3333	0.189535	3	0.0599949	16	0.317938	12	0.24185	10.3333	0.206594	18	0.362063	9	0.176666	11	0.214798	12.6667	0.251176	11	0.199282
17876	CACNG1	417428	voltage-dependent calcium channel gamma-1 subunit	0.701972	1.80407	0.0133415	3.32454	0.790381	1.8428	0.257363	2.32228	0.00367	4.02716	0.999936	1.73414	90	4.50812	93	4.78906	86	4.07055	89.6667	4.45591	87	3.85141	3	0.140862	10	0.437755	33.3333	1.47668	159	7.71354	174	8.38754	147	7.18697	160	7.76268	124	6.05057	35	1.66665	34	1.61057	64.3333	3.10926	390	17.1397
17877	CACNG4	373924	voltage-dependent calcium channel gamma-4 subunit	0.800414	1.83359	0.000121	7.06239	0.070644	3.85167	0.492268	2.09523	0.0014	5.29174	0.67371	2.52561	29	1.38933	29	1.4283	31	1.40337	29.6667	1.407	67	2.83681	7	0.314359	14	0.586157	29.3333	1.24578	17	0.788788	55	2.53573	88	4.11496	53.3333	2.47983	125	5.83364	13	0.59207	14	0.634283	50.6667	2.35333	150	6.30501
17893	FAM20A	417439	pseudokinase FAM20A isoform X4,pseudokinase FAM20A isoform X3,pseudokinase FAM20A isoform X1,pseudokinase FAM20A isoform X5,pseudokinase FAM20A isoform X6,pseudokinase FAM20A isoform X2	0.000274	2.71355	0	5.42	0.0258295	1.99738	3.72e-05	2.6999	5.09e-13	4.42154	0.340352	1.63767	84	1.02927	73	0.919576	48	0.555767	68.3333	0.834871	204	2.20917	260	2.98637	166	1.77761	210	2.32438	194	2.30227	201	2.37017	158	1.88966	184.333	2.18736	773	9.22681	391	4.55459	321	3.71965	495	5.83368	394	4.23578
17904	KCNJ2	396328	inward rectifier potassium channel 2	0.182275	1.90018	0.000873	2.66898	0.931658	1.40459	0.00692	2.53849	4.85e-07	4.02509	0.853417	1.58562	89	1.98415	79	1.81061	94	1.98022	87.3333	1.925	150	2.95545	30	0.62694	53	1.03262	77.6667	1.53834	154	3.32513	134	2.87489	201	4.37377	163	3.5246	258	5.60307	105	2.22534	140	2.95161	167.667	3.59334	268	5.2421
17911	SSTR2	395305	somatostatin receptor type 2,somatostatin receptor type 2 isoform X1	0.947558	-1.64781	0.000904	-5.73225	0.141239	-3.4787	0.999994	-1.20587	0.0039	-4.74406	0.121056	-3.93414	268	1.9085	184	1.34707	576	3.87597	342.667	2.37718	546	3.43635	22	0.146859	187	1.1638	251.667	1.58234	289	1.99323	78	0.534545	235	1.63343	200.667	1.38707	82	0.568843	125	0.846231	334	2.24932	180.333	1.22146	106	0.662292
17923	BTBD17	427813	BTB/POZ domain-containing protein 17	0.999919	1.4398	0.153052	2.25608	0.999842	1.56694	0.439035	2.13071	0.00132	4.58594	0.586651	2.15231	8	0.0774691	4	0.039821	2	0.0183008	4.66667	0.045197	6	0.0513497	3	0.027232	2	0.0169257	3.66667	0.0318358	6	0.0562721	4	0.0372761	10	0.0945178	6.66667	0.0626887	9	0.084899	4	0.0368231	8	0.0732614	7	0.0649945	8	0.0679696
17924	GPRC5C	427814	G-protein coupled receptor family C group 5 member C isoform X1,G-protein coupled receptor family C group 5 member C isoform X2	0.303176	2.25891	0.00489	3.43011	0.999842	1.51848	0.0065	4.71886	8.1e-06	7.76864	0.999936	1.6463	14	0.142211	10	0.104429	9	0.0863872	11	0.111009	10	0.0897746	3	0.0285659	2	0.0177547	5	0.045365	17	0.167247	33	0.322591	24	0.237953	24.6667	0.242597	41	0.405706	11	0.106223	10	0.0960622	20.6667	0.202664	37	0.329757
18039	LOC100859449	100859449	5-hydroxytryptamine receptor 3A-like	0.999919	1.01556	0.99998	1.22653	0.999842	1.20773	0.201897	3.97468	0.0387749	5.07753	0.999936	1.27747	2	0.0452707	6	0.139621	5	0.106944	4.33333	0.0972788	2	0.0400096	2	0.0424363	0	0	1.33333	0.027482	3	0.0657675	5	0.108915	5	0.110467	4.33333	0.0950499	11	0.24255	2	0.0430367	2	0.0428118	5	0.109466	7	0.139018
18075	LOC107057167	107057167	myosin-8-like	0.389717	2.35664	1.51e-05	6.75718	0.0384249	2.86729	0.174938	2.25162	7.22e-06	5.21597	0.16472	2.31655	5	0.252862	2	0.103982	4	0.19115	3.66667	0.182665	9	0.402257	4	0.189624	7	0.309378	6.66667	0.30042	9	0.440818	10	0.486683	7	0.345531	8.66667	0.424344	15	0.73897	16	0.769229	9	0.43043	13.3333	0.64621	34	1.50862
18139	ELN	396441	elastin isoform X1,elastin precursor	0.000183	4.316	5.57e-05	3.94533	0.999842	-1.09395	0.00711	3.21235	0.0128712	2.67686	0.999936	-1.20005	43	0.654203	102	1.59536	68	0.977585	71	1.07572	22	0.295811	14	0.199661	42	0.558434	26	0.351302	131	1.93027	533	7.80376	251	3.72729	305	4.48711	52	0.770671	62	0.896722	107	1.53948	73.6667	1.06896	202	2.69638
18141	SEPT4	770762	septin-4 isoform X2,septin-4 isoform X1,septin-4 isoform X5,septin-4 isoform X3,septin-4 isoform X4	0.921774	1.74451	0.0216607	3.53751	0.552951	2.0278	0.598557	2.19772	0.0251798	4.03009	0.999936	1.83376	2	0.0197557	3	0.0304647	3	0.0280017	2.66667	0.026074	3	0.0261897	0	0	3	0.0258977	2	0.0173625	2	0.0191335	7	0.0665414	5	0.0482066	4.66667	0.0446272	5	0.048112	3	0.0281712	4	0.0373653	4	0.0378828	11	0.0953325
18146	WBSCR17	417480	putative polypeptide N-acetylgalactosaminyltransferase-like protein 3	6.9e-06	2.87232	0	5.48283	0.0225086	1.90885	0.00492	2.05239	5.88e-13	4.16733	0.00937	2.03047	147	1.7741	165	2.04719	143	1.63079	151.667	1.81736	128	1.36527	88	0.995552	161	1.69811	125.667	1.35298	320	3.74037	576	6.68984	397	4.67656	431	5.03559	283	3.32712	193	2.21432	196	2.23699	224	2.59281	582	6.16269
18180	ATP2A3	395707	sarcoplasmic/endoplasmic reticulum calcium ATPase 3 isoform X1,sarcoplasmic/endoplasmic reticulum calcium ATPase 3	0.205863	2.79784	5.8e-11	19.0799	0.000897	6.81953	0.115879	2.73409	6.65e-07	8.7448	0.151037	3.19844	22	0.156268	15	0.109535	30	0.201358	22.3333	0.15572	177	1.11114	27	0.179776	56	0.347627	86.6667	0.54618	24	0.165105	81	0.553687	78	0.540775	61	0.419856	468	3.23828	55	0.371391	64	0.429906	195.667	1.34653	331	2.06282
18181	P2RX1	395190	P2X purinoceptor 1,P2X purinoceptor 1 isoform X1	0.999919	-1.14389	7.91e-06	6.71961	0.000186	7.68651	0.384744	6.0112	0.021271	15.1959	0.888848	2.52794	7	0.168018	3	0.0740277	4	0.0907236	4.66667	0.110923	1	0.0212132	0	0	0	0	0.333333	0.00707108	1	0.0232468	6	0.138593	5	0.11714	4	0.0929933	4	0.0935278	1	0.0228182	2	0.0453979	2.33333	0.0539146	41	0.863434
18195	MYL10	417506	myosin regulatory light chain 2B, cardiac muscle isoform isoform X1,myosin regulatory light chain 2B, cardiac muscle isoform	0.9048	1.67464	0.00229	4.82072	0.267435	2.87866	0.0939719	3.12213	7.02e-05	7.04971	0.845767	2.25798	1106	40.9534	674	25.6571	1210	42.3371	996.667	36.3159	1426	46.6661	59	2.04789	138	4.46572	541	17.7266	1695	60.7865	969	34.5295	2214	80.0179	1626	58.4446	2967	107.022	674	23.7255	520	18.2089	1387	49.6522	6317	205.226
18222	RASL10B	771592	ras-like protein family member 10B	0.284722	1.91505	3.61e-06	4.4397	0.0953396	2.31832	0.0318389	2.5062	2.58e-07	5.20714	0.34581	2.0777	91	1.34593	87	1.32287	86	1.20194	88	1.29025	91	1.18952	22	0.305018	48	0.620443	53.6667	0.704994	122	1.74762	174	2.47665	202	2.91614	166	2.38014	223	3.21299	65	0.91394	52	0.727332	113.333	1.61809	321	4.16556
18226	UNC45B	417527	protein unc-45 homolog B	0.551681	2.00877	0.0181818	3.27922	0.999842	1.63245	0.119818	2.72966	9.7e-05	5.89357	0.821596	2.15908	621	8.58098	512	7.27326	548	7.15529	560.333	7.66984	735	8.97595	38	0.492209	74	0.893625	282.333	3.45393	612	8.19031	1251	16.6355	1454	19.6103	1105.67	14.812	1271	17.1085	250	3.28403	388	5.07018	636.333	8.48758	2502	30.3332
18289	HIC1	396164	hypermethylated in cancer 1 protein,hypermethylated in cancer 1 protein isoform X1	0.0720628	2.36304	0.00548	2.58262	0.999842	1.09293	0.00332	3.0227	1.07e-06	4.55488	0.999936	1.50689	511	6.55172	423	5.57556	562	6.80882	498.667	6.31203	627	7.10476	89	1.06966	171	1.91606	295.667	3.36349	1007	12.5045	1212	14.9544	1249	15.6305	1156	14.3631	1182	14.763	557	6.78909	521	6.31712	753.333	9.28972	1673	18.8199
18302	SARM1	417568	sterile alpha and TIR motif-containing protein 1	0.174225	2.45461	3.17e-05	5.03531	0.368244	2.05137	0.343381	2.09941	0.000821	4.32447	0.711881	2.05985	15	0.178704	13	0.159221	21	0.236409	16.3333	0.191445	21	0.221111	4	0.0446709	2	0.0208234	9	0.0955353	29	0.334615	34	0.389812	55	0.639561	39.3333	0.454663	27	0.31335	11	0.124583	11	0.123932	16.3333	0.187288	64	0.668976
18310	SPAG5	771702	sperm-associated antigen 5	0.0809635	-1.61407	1.23e-12	-3.44622	0.00105	-2.13511	0.00293	-1.88262	0	-4.84334	1.81e-06	-2.57266	3718	35.8789	3286	32.5995	3636	33.1554	3546.67	33.8779	3047	25.9866	3491	31.5791	4227	35.6484	3588.33	31.0713	2448	22.8794	2008	18.6477	2041	19.2242	2165.67	20.2504	930	8.74246	2051	18.8155	2122	19.3652	1701	15.6411	1454	12.3106
18339	CORO6	100857679	coronin-6 isoform X2,coronin-6 isoform X3,coronin-6 isoform X1	0.127091	2.15461	2.85e-08	5.32536	0.0317436	2.47162	0.0365512	2.39666	1.6e-07	4.9944	0.240263	2.0839	28	0.780652	34	0.974524	40	1.05381	34	0.936327	45	1.10882	17	0.444292	18	0.438581	26.6667	0.663897	72	1.94417	50	1.34153	94	2.55801	72	1.94791	91	2.47151	34	0.901156	40	1.05464	55	1.47577	195	4.77002
18491	TEKT1	417686	tektin-1 isoform X3,tektin-1 isoform X2,tektin-1 isoform X1	0.328636	2.38751	0.000307	5.02214	0.367108	2.1035	0.034486	4.39079	6.17e-05	8.23893	0.900004	1.87641	5	0.143202	4	0.117775	7	0.189443	5.33333	0.15014	1	0.025312	2	0.0536944	5	0.125149	2.66667	0.0680517	10	0.277384	14	0.385868	14	0.391364	12.6667	0.351539	12	0.334797	14	0.381178	6	0.162509	10.6667	0.292828	12	0.301541
18498	LOC107057179	107057179	borealin-like	0.999919	-1.36328	0.280532	-1.74733	0.999842	-1.28171	0.999994	-1.31053	3.2e-05	-5.19635	0.00875	-3.96506	18	1.28376	51	3.73935	43	2.89789	37.3333	2.64033	67	4.22313	29	1.93879	62	3.8644	52.6667	3.3421	21	1.45056	31	2.12768	29	2.01876	27	1.86566	16	1.11161	57	3.86463	33	2.22573	35.3333	2.40066	24	1.50179
18522	LOC107049167	107049167	borealin-like isoform X2,borealin-like isoform X1	0.999919	-1.11205	1.3e-05	-4.44098	0.0016	-3.99353	0.00578	-3.04898	3.29e-07	-5.43581	0.845767	-1.78283	260	8.14722	186	5.99188	388	11.4887	278	8.54258	287	7.94814	487	14.3049	321	8.79061	365	10.3479	280	8.49762	296	8.92606	157	4.80187	244.333	7.40852	28	0.854704	186	5.54078	112	3.31895	108.667	3.23814	100	2.7493
18654	MYH7B	395279	myosin-7B	0.806149	1.97054	0.000743	7.15455	0.19035	3.63076	0.980891	1.63554	0.000335	8.37059	0.069095	5.11795	7	0.0552029	21	0.170254	34	0.253363	20.6667	0.159607	28	0.19515	2	0.0147848	4	0.0275678	11.3333	0.0791676	34	0.259684	30	0.227676	55	0.423352	39.6667	0.303571	38	0.291923	5	0.0374848	3	0.0223734	15.3333	0.117261	164	1.13473
18659	PTPRT	419160	receptor-type tyrosine-protein phosphatase T isoform X12,receptor-type tyrosine-protein phosphatase T isoform X11,receptor-type tyrosine-protein phosphatase T isoform X10,receptor-type tyrosine-protein phosphatase T isoform X7,receptor-type tyrosine-protein phosphatase T isoform X9,receptor-type tyrosine-protein phosphatase T isoform X8,receptor-type tyrosine-protein phosphatase T isoform X6,rece…	0.00871	1.96398	8.23e-12	3.60908	0.0181657	1.83763	0	4.25318	0	5.613	0.963528	1.31972	108	0.737871	79	0.554878	94	0.606856	93.6667	0.633201	120	0.724578	65	0.416284	88	0.525433	91	0.555432	205	1.35648	129	0.848161	209	1.39373	181	1.19946	404	2.68881	258	1.67571	349	2.25491	337	2.20647	402	2.40973
18672	ARHGAP40	419168	rho GTPase-activating protein 40 isoform X2,rho GTPase-activating protein 40 isoform X1,Rho GTPase-activating protein 18-like,rho GTPase-activating protein 40 isoform X3	0.170964	2.71883	2.17e-07	9.09378	0.0549161	3.34474	5.45e-05	6.79553	7.17e-12	16.2338	0.507076	2.3889	69	0.634022	44	0.415645	45	0.390723	52.6667	0.48013	122	0.990748	26	0.223949	21	0.168637	56.3333	0.461111	126	1.12132	140	1.23799	158	1.41706	141.333	1.25879	734	6.57012	135	1.17926	86	0.74731	318.333	2.83223	696	5.61114
18676	FAM83D_1	425103	protein FAM83D-B	0.321683	-1.4221	1.96e-08	-2.75386	0.006	-1.93647	0.013664	-1.75271	0	-4.66244	1.44e-06	-2.66013	1222	16.8462	1249	17.7014	1352	17.612	1274.33	17.3865	1526	18.5923	1659	21.4387	1711	20.6139	1632	20.2149	1004	13.405	861	11.4226	786	10.5762	883.667	11.8013	466	6.25805	961	12.5944	1066	13.8975	831	10.9166	718	8.68444
18718	P2RY11	100859257	P2Y purinoceptor 1-like	9.08e-05	4.16939	6.53e-05	3.61616	0.999842	-1.15299	1.5e-08	6.81764	0	12.4191	0.553679	1.82162	43	0.431508	34	0.350762	25	0.237062	34	0.339777	17	0.150771	17	0.159915	28	0.245559	20.6667	0.185415	146	1.41898	202	1.95076	76	0.744404	141.333	1.37138	187	1.82803	85	0.810888	96	0.911041	122.667	1.18332	170	1.49677
18719	WISP2	419192	WNT1-inducible-signaling pathway protein 2 isoform X2,WNT1-inducible-signaling pathway protein 2 isoform X1,WNT1-inducible-signaling pathway protein 2 isoform X3	1.01e-06	4.39737	7.84e-07	3.84803	0.999842	-1.14276	2.96e-12	6.87297	0	13.5589	0.214077	1.97278	521	6.67631	617	8.12827	241	2.91821	459.667	5.9076	175	1.98191	367	4.40844	186	2.083	242.667	2.82445	2141	26.5717	2513	30.9902	1433	17.9234	2029	25.1617	2372	29.6098	1143	13.9241	887	10.749	1467.33	18.0943	1926	21.6542
18726	HNF4A	419198	hepatocyte nuclear factor 4-alpha,hepatocyte nuclear factor 4-alpha isoform X1	0.0514572	3.29255	0.00197	3.87336	0.999842	1.1764	0.00273	4.42131	8.83e-05	5.2274	0.999936	1.18232	5	0.063453	8	0.104373	15	0.179877	9.33333	0.115901	7	0.0785106	7	0.0832724	12	0.133089	8.66667	0.0982906	16	0.196655	45	0.549575	30	0.371603	30.3333	0.372611	51	0.630484	22	0.265416	28	0.336037	33.6667	0.410646	16	0.178151
18728	R3HDML	100858089	peptidase inhibitor R3HDML	0.662352	1.87355	0.00653	3.75304	0.663256	2.00317	0.0210906	3.97861	2.96e-07	10.3761	0.428713	2.60796	38	1.25565	31	1.05308	41	1.28018	36.6667	1.1963	33	0.963712	5	0.154873	6	0.173267	14.6667	0.430617	65	2.08019	44	1.39917	93	2.99946	67.3333	2.15961	107	3.44422	22	0.691083	18	0.562477	49	1.56593	257	7.45084
18733	JPH2	770867	junctophilin-2 isoform X5,junctophilin-2 isoform X4,junctophilin-2 isoform X2,junctophilin-2 isoform X3,junctophilin-2 isoform X6,junctophilin-2 isoform X1	0.508706	2.07682	0.0287227	3.10218	0.999842	1.49372	0.0642097	3.10739	0.00028	5.40086	0.999936	1.73807	681	3.43114	565	2.92653	631	3.00415	625.667	3.12061	609	2.71179	29	0.136965	59	0.259789	232.333	1.03618	1199	5.85078	1025	4.96989	1606	7.8979	1276.67	6.23952	1208	5.92897	330	1.58062	248	1.18165	595.333	2.89708	2970	13.1291
18738	OCSTAMP	419205	osteoclast stimulatory transmembrane protein	0.310828	1.96357	0.0662812	2.13698	0.999842	1.08831	0.00011	4.61017	1.24e-06	5.43501	0.999936	1.17892	39	0.419691	45	0.497842	49	0.498268	44.3333	0.471934	54	0.513578	6	0.0605253	15	0.14107	25	0.238391	86	0.896328	67	0.693861	104	1.09238	85.6667	0.894189	144	1.50956	76	0.777501	75	0.763261	98.3333	1.01677	156	1.47291
18768	CDH4	419222	cadherin-4 precursor,cadherin-4 isoform X1,cadherin-4 isoform X2	0.222743	1.94154	0.000281	3.10545	0.614316	1.59948	0.0012	3.2752	4.43e-08	5.21477	0.872337	1.5922	23	0.216215	18	0.173958	27	0.23984	22.6667	0.210004	24	0.199396	17	0.149805	11	0.0903708	17.3333	0.146524	46	0.418811	41	0.370914	43	0.394549	43.3333	0.394758	73	0.668501	42	0.375343	34	0.302262	49.6667	0.448702	43	0.35466
18807	BIRC7	419239	baculoviral IAP repeat-containing protein 7 isoform X1,baculoviral IAP repeat-containing protein 7 isoform X2	0.931054	1.52992	2.06e-05	5.36634	0.0131084	3.5076	0.0210151	4.24539	3.27e-07	10.8028	0.251659	2.5446	13	0.118464	10	0.0936819	12	0.103329	11.6667	0.105158	5	0.0402679	3	0.0256261	4	0.0318552	4	0.0325831	16	0.14121	26	0.228007	11	0.0978384	17.6667	0.155685	32	0.284062	9	0.0779661	4	0.0344706	15	0.132166	61	0.487706
18808	NKAIN4	419240	sodium/potassium-transporting ATPase subunit beta-1-interacting protein 4 isoform X3,sodium/potassium-transporting ATPase subunit beta-1-interacting protein 4 isoform X1,sodium/potassium-transporting ATPase subunit beta-1-interacting protein 4 isoform X2	0.0786781	2.39274	1.77e-09	6.70859	0.0203318	2.80373	9.9e-05	4.16979	0	11.3099	0.0316762	2.71234	160	3.27942	105	2.21249	126	2.44034	130.333	2.64408	139	2.51791	25	0.480328	33	0.591112	65.6667	1.19645	247	4.90318	325	6.41052	348	6.96197	306.667	6.09189	447	8.92497	151	2.94223	91	1.76387	229.667	4.54369	933	16.7782
18810	DEPTOR	419242	DEP domain-containing mTOR-interacting protein	0.999919	1.33511	0.0300114	4.05747	0.280617	3.03904	0.903416	2.1316	0.548903	2.50213	0.999936	1.17383	2	0.054133	3	0.0834772	1	0.0255761	2	0.0543954	2	0.0478421	1	0.0253719	0	0	1	0.0244047	1	0.0262141	2	0.0520948	5	0.132092	2.66667	0.0701337	2	0.0527332	0	0	4	0.102386	2	0.0517063	9	0.213728
18811	COL20A1	419243	collagen alpha-1(XX) chain precursor,collagen alpha-1(XX) chain isoform X1	0.198115	2.98325	2.11e-13	29.4538	7.68e-06	9.87307	0.00137	8.08596	6.81e-10	25.8673	0.144204	3.19904	13	0.102247	4	0.032343	7	0.0520242	8	0.0622047	5	0.0347555	3	0.0221181	2	0.0137472	3.33333	0.0235403	18	0.137114	28	0.211932	25	0.19192	23.6667	0.180322	55	0.421396	12	0.0897242	4	0.0297518	23.6667	0.180291	189	1.30423
18814	EEF1A2	419244	eukaryotic translation elongation factor 1 alpha 2,elongation factor 1-alpha 2 isoform X1	0.745098	2.02304	4.96e-07	15.1487	0.0041	7.48808	0.169726	3.10892	2.78e-06	12.5423	0.174504	4.03429	120	2.29726	81	1.59414	81	1.46526	94	1.78555	201	3.40073	10	0.179452	23	0.384799	78	1.32166	122	2.26199	207	3.81356	233	4.35371	187.333	3.47642	509	9.49222	38	0.691566	45	0.814681	197.333	3.66616	1228	20.6259
18914	OCX36	419289	BPI fold containing family B, member 3 precursor,BPI fold containing family B, member 3 isoform X1	0.999919	1.01579	0.118066	3.12272	0.389972	3.07418	0.124339	6.82234	0.00475	12.6931	0.999936	1.86053	0	0	2	0.0197648	5	0.0454171	2.33333	0.0217273	1	0.008496	0	0	1	0.008401	0.666667	0.00563233	2	0.0186201	3	0.0277525	2	0.0187652	2.33333	0.0217126	10	0.0936419	2	0.0182768	2	0.0181813	4.66667	0.0433667	7	0.0590381
18936	UBE2C	100859413	ubiquitin-conjugating enzyme E2 C	0.372166	-1.47745	1e-08	-3.33158	0.00333	-2.25495	0.0758731	-1.67875	2.16e-14	-4.73625	1.28e-05	-2.82129	1526	85.0911	1432	82.0893	1487	78.3505	1481.67	81.8436	1480	72.9355	1378	72.0276	1687	82.2096	1515	75.7242	1151	62.1596	875	46.9537	942	51.2691	989.333	53.4608	394	21.4017	1060	56.1898	959	50.5702	804.333	42.7205	719	35.1758
18937	LOC107054848	107054848	uncharacterized protein LOC107054848	0.242631	3.03668	0.00603	4.76651	0.999842	1.56964	0.0465118	4.49828	3.98e-05	10.2513	0.876816	2.27893	3	0.105469	18	0.650563	10	0.332204	10.3333	0.362745	14	0.43499	0	0	2	0.0614485	5.33333	0.165479	18	0.612885	31	1.04881	45	1.54415	31.3333	1.06862	45	1.54112	9	0.300793	7	0.232728	20.3333	0.691548	80	2.46763
18938	TNNC2	396434	troponin C, skeletal muscle	0.80308	1.98025	0.00465	5.65967	0.452121	2.85805	0.369765	2.56188	0.000879	7.14548	0.737596	2.78915	229	14.8333	329	21.9085	240	14.6898	266	17.1439	448	25.6465	12	0.728625	24	1.3586	161.333	9.24458	303	19.0085	668	41.64	594	37.5547	521.667	32.7344	836	52.751	98	6.03463	73	4.47169	335.667	21.0858	1970	111.958
18996	TFAP2C	419327	transcription factor AP-2 gamma	0.0101715	5.248	0.00978	4.06529	0.999842	-1.29093	0.823501	1.49673	0.610311	1.51734	0.999936	1.01377	5	0.0819785	2	0.0337112	2	0.0309857	3	0.0488918	17	0.246335	6	0.092215	5	0.0716437	9.33333	0.136731	14	0.222311	12	0.189341	22	0.352069	16	0.254574	15	0.239576	10	0.155866	12	0.186062	12.3333	0.193835	17	0.244549
19000	AURKA	428167	aurora kinase A	0.183515	-1.50616	3.08e-10	-3.06472	0.00257	-2.03479	0.0196142	-1.70565	0	-4.32751	3.42e-06	-2.53716	1953	47.7251	1732	43.5117	2060	47.5678	1915	46.2682	1981	42.7835	2131	48.8144	2009	42.9045	2040.33	44.8341	1513	35.8085	1112	26.1506	1131	26.9763	1252	29.6451	628	14.9495	1329	30.8739	1245	28.7714	1067.33	24.8649	974	20.8828
19011	BCAS1	419338	breast carcinoma-amplified sequence 1	0.209604	2.21114	0.99998	1.20325	0.579867	-1.83764	7.46e-05	4.78184	0.0287361	2.44335	0.655844	-1.95708	51	0.858812	26	0.450107	100	1.59122	59	0.966712	85	1.26501	59	0.931324	103	1.51581	82.3333	1.23738	179	2.91934	46	0.74545	153	2.51475	126	2.05985	164	2.69026	426	6.81961	459	7.3095	349.667	5.60646	109	1.61043
19151	IGSF21	419359	immunoglobulin superfamily member 21	0.944359	1.86193	0.00209	6.23066	0.147623	3.34635	0.999994	1.3916	0.0390928	3.81487	0.680805	2.74135	4	0.108827	2	0.0559396	2	0.051417	2.66667	0.0720611	5	0.120225	1	0.0255033	3	0.0713304	3	0.0723528	8	0.210799	4	0.104729	3	0.0796658	5	0.131731	7	0.185522	2	0.0517282	2	0.0514579	3.66667	0.096236	21	0.501281
19154	PADI3	395910	protein-arginine deiminase type-3	0.186195	2.90617	0.0039	4.23255	0.999842	1.4564	0.999994	1.08897	0.740647	1.50787	0.999936	1.38467	0	0	14	0.31319	7	0.143934	7	0.152375	16	0.307704	13	0.265173	10	0.190171	13	0.254349	9	0.189676	20	0.41882	32	0.679658	20.3333	0.429385	19	0.402755	5	0.103433	13	0.26752	12.3333	0.257902	38	0.725497
19285	CA6	428187	carbonic anhydrase 6 isoform X1,carbonic anhydrase 6 isoform X2	0.159005	2.05309	3.5e-09	5.79546	0.00884	2.8228	0.0359117	2.32934	6.01e-06	3.98105	0.770021	1.70909	71	0.845229	80	0.979084	81	0.911176	77.3333	0.91183	30	0.315635	93	1.03781	63	0.655443	62	0.66963	112	1.29133	207	2.37148	151	1.75456	156.667	1.80579	154	1.78591	113	1.27884	119	1.33971	128.667	1.46815	169	1.76518
19398	NPPB	395765	natriuretic peptides A precursor	0.251712	2.20226	1.61e-09	8.71437	0.00223	3.95701	0.00089	4.10492	2.1e-12	11.1507	0.0532472	2.71642	19	1.18996	5	0.321931	25	1.47952	16.3333	0.997135	26	1.43913	13	0.763207	13	0.711541	17.3333	0.971292	30	1.81971	28	1.6876	47	2.8731	35	2.1268	108	6.58906	35	2.08386	41	2.42834	61.3333	3.70042	209	11.4845
19412	LOC107049020	107049020	uncharacterized protein LOC107049020	0.238245	3.28892	0.00162	6.23534	0.837473	1.89586	0.547751	2.08879	0.0890595	2.94528	0.999936	1.41005	4	0.212279	6	0.32735	2	0.100295	4	0.213308	7	0.328317	2	0.0994943	11	0.510174	6.66667	0.312662	6	0.308391	20	1.02143	14	0.725188	13.3333	0.685004	23	1.18904	2	0.100902	11	0.552061	12	0.614001	11	0.512185
19480	TMEM52	419401	transmembrane protein 52	0.683022	1.82247	0.000889	4.11026	0.224899	2.25532	0.999994	1.13444	0.0970152	2.33977	0.800313	2.0625	5	0.107271	6	0.132336	5	0.101364	5.33333	0.113657	11	0.208571	4	0.0804441	3	0.0562488	6	0.115088	9	0.187008	4	0.0825859	16	0.335049	9.66667	0.201548	5	0.104497	6	0.122373	7	0.142023	6	0.122965	29	0.545881
19520	NEFM	396206	neurofilament medium polypeptide	0.00816	-3.88605	0.000298	-4.40366	0.999842	-1.1332	0.22823	-2.00446	0.00518	-3.30843	0.999936	-1.65053	20	0.366979	29	0.547045	31	0.537494	26.6667	0.483839	42	0.681095	11	0.189201	21	0.336751	24.6667	0.402349	7	0.124398	6	0.105948	7	0.125367	6.66667	0.118571	11	0.196619	10	0.174435	11	0.190876	10.6667	0.18731	8	0.128791
19527	LOXL2	419533	lysyl oxidase homolog 2 precursor,lysyl oxidase homolog 2 isoform X1	0.00494	2.11014	1.82e-09	3.3961	0.213475	1.60942	1.48e-06	2.90182	1.95e-13	4.21559	0.746718	1.45274	2145	26.6142	2382	30.3838	2551	29.9087	2359.33	28.9689	2138	23.4445	1327	15.434	1709	18.5313	1724.67	19.1366	3453	41.4941	5687	67.905	5549	67.201	4896.33	58.8667	6645	80.3162	2883	34.0058	3386	39.7301	4304.67	51.3507	7465	81.2648
19549	DUSP26	426921	dual specificity protein phosphatase 26	0.855291	1.65589	0.000113	5.25026	0.0481455	3.17065	0.0732805	3.31447	3.5e-06	8.68384	0.285006	2.61998	8	0.228018	9	0.263715	13	0.350125	10	0.28062	3	0.0755697	6	0.160306	6	0.149454	5	0.128443	19	0.524488	14	0.384007	16	0.445117	16.3333	0.451204	27	0.74966	8	0.216766	9	0.242587	14.6667	0.403004	60	1.50043
19609	ACTG2	396084	actin, gamma-enteric smooth muscle	0.296526	1.99772	0.000377	3.61223	0.567474	1.80817	0.000144	4.3915	1.08e-09	7.68721	0.900004	1.75048	964	35.1992	1184	44.4448	651	22.4614	933	34.0352	1032	33.303	309	10.5763	443	14.1364	594.667	19.3385	1770	62.5939	2309	81.1357	1503	53.566	1860.67	65.7652	4471	159.031	1081	37.5235	1022	35.2901	2191.33	77.2815	5682	182.03
19635	LRRTM4	419539	leucine-rich repeat transmembrane neuronal protein 4 isoform X1,leucine-rich repeat transmembrane neuronal protein 4 isoform X2	0.0135648	3.26239	0.000401	3.65813	0.999842	1.1213	0.0133017	2.70354	5.66e-06	4.15953	0.995767	1.53855	8	0.0816494	11	0.115417	10	0.0964416	9.66667	0.097836	9	0.0811808	20	0.191343	23	0.205149	17.3333	0.159224	22	0.217465	40	0.392876	32	0.318778	31.3333	0.309706	55	0.546824	31	0.300778	38	0.36677	41.3333	0.404791	28	0.250731
19729	FABP3	419557	fatty acid-binding protein, heart	0.962081	1.33707	0.000109	3.17267	0.0391368	2.37285	0.248101	1.79177	2.28e-07	4.64519	0.0234519	2.59252	127	14.9384	106	12.818	90	10.0033	107.667	12.5865	75	7.79665	20	2.20521	37	3.80346	44	4.60177	112	12.7591	165	18.6774	150	17.2213	142.333	16.2193	120	13.75	32	3.57825	49	5.45057	67	7.59294	437	45.099
19792	LOC107055016	107055016	transcription elongation factor A protein 3-like	0.0184713	3.26413	2.45e-07	6.33231	0.38867	1.93997	0.0178423	3.04556	0.000179	4.11628	0.999936	1.35157	18	0.972724	22	1.22223	19	0.970224	19.6667	1.05506	17	0.811921	14	0.709195	22	1.03901	17.6667	0.853374	30	1.57015	101	5.25256	60	3.16478	63.6667	3.32916	51	2.68478	32	1.64395	59	3.0152	47.3333	2.44798	49	2.32327
19838	LOC100859367	100859367	exostosin-like 1 isoform X2,exostosin-like 1 isoform X1	0.374312	2.40693	4.74e-05	6.91513	0.175347	2.87301	0.225246	2.56086	0.000127	6.37486	0.53192	2.48934	7	0.110553	11	0.178599	15	0.223855	11	0.171002	23	0.321033	2	0.029609	5	0.0690115	10	0.139884	12	0.183552	26	0.395166	40	0.616607	26	0.398441	44	0.676936	11	0.165154	10	0.149355	21.6667	0.330482	34	0.471128
19866	GRIK3	419619	glutamate receptor ionotropic, kainate 3 isoform X1,glutamate receptor ionotropic, kainate 3 isoform X2	0.355802	-2.04152	5.6e-05	-5.57527	0.19687	-2.73095	0.999994	1.09455	0.999926	1.10028	0.999936	1.00523	54	0.400345	17	0.12957	75	0.525416	48.6667	0.351777	21	0.137597	5	0.0347481	10	0.0647916	12	0.0790455	26	0.186688	14	0.0998852	29	0.209852	23	0.165475	17	0.122775	7	0.0493356	10	0.0701112	11.3333	0.0807407	13	0.084561
19959	NT5C1A	419675	cytosolic 5'-nucleotidase 1A isoform X3,cytosolic 5'-nucleotidase 1A isoform X4,cytosolic 5'-nucleotidase 1A isoform X2,cytosolic 5'-nucleotidase 1A isoform X1	0.999919	-1.0963	0.200844	1.89798	0.377683	2.08076	0.872714	1.50086	0.000215	4.36626	0.0800553	2.90918	19	0.157369	17	0.144753	21	0.164356	19	0.155493	18	0.131761	10	0.07764	5	0.0361921	11	0.0818642	12	0.0962609	15	0.119561	24	0.194022	17	0.136615	30	0.242052	5	0.0393692	8	0.0626617	14.3333	0.114694	35	0.254343
19980	LBFABP	395345	fatty acid-binding protein, liver	0.999919	2.51005	0.0611751	12.1115	0.394181	4.82518	0.471772	3.50917	0.00934	9.39526	0.870708	2.67735	1	0.0961081	0	0	0	0	0.333333	0.032036	1	0.0849392	1	0.0900908	1	0.0839921	1	0.0863407	2	0.186163	0	0	1	0.093807	1	0.0933234	7	0.65536	1	0.0913655	2	0.181776	3.33333	0.3095	1	0.0843231
19981	MYOM3	419690	myomesin-3	0.0489919	2.29425	4.03e-07	4.24953	0.286833	1.85225	0.000514	3.12809	6.92e-09	4.99069	0.882356	1.59545	926	4.05915	669	3.01484	1000	4.14215	865	3.73872	1446	5.60197	365	1.49982	461	1.76605	757.333	2.95595	1877	7.96879	1468	6.19274	2475	10.5895	1940	8.25034	3498	14.9371	1340	5.58408	1160	4.80872	1999.33	8.44329	4381	16.8494
20031	TCEA3	100858897	transcription elongation factor A protein 3-like	0.168454	2.19342	3.56e-05	4.06658	0.418674	1.85399	0.00576	3.33329	6.13e-06	4.96523	0.999936	1.48959	25	1.19649	31	1.52526	43	1.94463	33	1.55546	14	0.592167	12	0.538357	25	1.04565	17	0.725391	38	1.76139	93	4.28335	82	3.83051	71	3.29175	47	2.19123	37	1.68342	66	2.98716	50	2.28727	50	2.09954
20046	ROBO3	100858578	roundabout homolog 3 isoform X4,roundabout homolog 3 isoform X3,roundabout homolog 3 isoform X2,roundabout homolog 3 isoform X1	0.000123	6.66886	5.84e-09	11.3977	0.882193	1.70909	0.015161	3.89157	0.000467	5.00283	0.999936	1.28556	35	0.373585	88	0.965647	51	0.514391	58	0.617874	16	0.150935	12	0.120067	36	0.335817	21.3333	0.202273	87	0.899382	697	7.15956	373	3.88602	385.667	3.98166	77	0.800634	30	0.304414	111	1.12045	72.6667	0.741832	191	1.78872
20054	HYLS1	768796	hydrolethalus syndrome protein 1	0.662947	-1.44687	0.00108	-2.53913	0.333276	-1.75492	0.0553907	-1.97077	4.19e-10	-5.45638	0.00653	-2.76865	116	3.74153	123	4.07859	146	4.44985	128.333	4.08999	191	5.44468	148	4.4748	174	4.90477	171	4.94142	78	2.43663	73	2.26593	110	3.46305	87	2.72187	49	1.5396	87	2.66767	94	2.86725	76.6667	2.35818	76	2.15076
20058	CHEK1	374260	serine/threonine-protein kinase Chk1 isoform X1,serine/threonine-protein kinase Chk1 isoform X2,serine/threonine-protein kinase Chk1	0.0284213	-1.93673	5.13e-09	-3.45306	0.0946441	-1.78293	0.00246	-2.1569	2.62e-12	-4.27694	0.0364474	-1.98291	480	13.1044	479	13.444	523	13.4921	494	13.3468	355	8.56552	511	13.0773	586	13.9815	484	11.8748	325	8.59338	227	5.96397	203	5.40939	251.667	6.65558	94	2.49992	265	6.87773	244	6.29961	201	5.22576	186	4.4553
20152	CCDC153	769857	coiled-coil domain-containing protein 153	0.40292	2.15951	0.0394373	2.79597	0.999842	1.29473	0.0407004	3.20609	0.000164	5.22414	0.999936	1.62944	21	0.742144	14	0.508641	21	0.701277	18.6667	0.650688	41	1.28056	2	0.0662551	7	0.216195	16.6667	0.521004	21	0.718773	58	1.97256	40	1.37976	39.6667	1.35703	83	2.85739	27	0.907099	25	0.835518	45	1.53333	56	1.73637
20188	APOA1	396536	apolipoprotein A-I preproprotein,apolipoprotein A-I isoform X1	0.000292	5.29432	6.94e-10	10.4578	0.526779	1.97529	0.00906	3.47552	5.67e-07	6.7152	0.837069	1.93214	147	6.52057	243	11.0812	460	19.2809	283.333	12.2942	666	26.109	86	3.57591	195	7.55929	315.667	12.4147	387	16.6258	1461	62.3664	2495	108.022	1447.67	62.3382	1235	53.365	554	23.3614	1002	42.0322	930.333	39.5862	1478	57.5213
20235	ANKK1	100859406	ankyrin repeat and protein kinase domain-containing protein 1	0.117678	3.18222	4.15e-06	7.92093	0.211288	2.48912	0.00235	6.19615	1.83e-08	14.8715	0.397298	2.40012	8	0.112117	8	0.115261	4	0.0529714	6.66667	0.0934499	11	0.136245	0	0	1	0.0122478	4	0.0494976	27	0.366478	23	0.310199	14	0.191506	21.3333	0.289394	41	0.559739	9	0.119907	15	0.198801	21.6667	0.292816	75	0.922205
20236	LOC101749220	101749220	mucin-5AC-like isoform X2,mucin-5AC-like isoform X1	0.108151	3.52113	0.00227	4.84591	0.999842	1.37624	0.052148	3.33969	0.000477	5.20907	0.999936	1.55975	3	0.0210468	2	0.0144248	9	0.0596636	4.66667	0.0317117	17	0.105405	0	0	2	0.0122623	6.33333	0.0392225	18	0.122304	15	0.101272	16	0.109562	16.3333	0.111046	30	0.205026	13	0.0867023	12	0.0796147	18.3333	0.123781	32	0.196971
20248	DIXDC1	419798	dixin isoform X5,dixin isoform X3,dixin isoform X1,dixin isoform X4,dixin isoform X2	0.300438	2.13035	0.00163	3.52225	0.811765	1.65337	0.0183419	3.09866	6.34e-07	6.2738	0.600021	2.02468	18	0.185392	21	0.222357	34	0.330901	24.3333	0.246217	49	0.446028	6	0.0579281	18	0.16202	24.3333	0.221992	46	0.458859	35	0.346911	71	0.713759	50.6667	0.50651	119	1.19395	40	0.391652	32	0.311684	63.6667	0.632429	81	0.731963
20250	HSPB2	414136	heat shock protein beta-2 isoform X2,heat shock protein beta-2 isoform X1,heat shock protein beta-2	0.768786	1.75708	0.00292	4.15049	0.39392	2.36215	0.380719	2.23199	9.93e-05	6.62629	0.286134	2.96879	37	0.818313	19	0.432001	60	1.25392	38.6667	0.834745	31	0.605936	2	0.0414637	4	0.0773136	12.3333	0.241571	48	1.02816	55	1.17061	94	2.02918	65.6667	1.40932	51	1.09878	10	0.210252	8	0.167322	23	0.492117	216	4.19139
20251	CRYAB	396089	alpha-crystallin B chain	0.144925	2.67514	2.46e-05	5.79888	0.43284	2.16769	0.00446	4.10248	7.17e-09	10.0004	0.426148	2.43764	297	11.5207	297	11.8438	269	9.85996	287.667	11.0748	432	14.8099	34	1.23629	62	2.1018	176	6.04934	479	17.9954	788	29.4158	1007	38.1264	758	28.5125	1257	47.4983	266	9.80901	266	9.75776	596.333	22.355	1999	68.0332
20256	VWA5A	431270	von Willebrand factor A domain-containing protein 5A-like isoform X3,von Willebrand factor A domain-containing protein 5A-like isoform X2,von Willebrand factor A domain-containing protein 5A-like isoform X1,von Willebrand factor A domain-containing protein 5A-like isoform X4	0.774297	2.41362	0.150694	3.54294	0.999842	1.46789	0.999994	1.59808	0.010418	10.287	0.178694	6.43711	1	0.009308	1	0.009569	2	0.0175911	1.33333	0.012156	1	0.008226	1	0.008725	0	0	0.666667	0.00565033	1	0.009015	5	0.0447882	4	0.036341	3.33333	0.0300481	2	0.0181348	0	0	1	0.008803	1	0.00897927	4	0.0326669
20308	LOC107055108	107055108	feather keratin 3-like	0.753249	3.16948	0.0428304	7.35219	0.740234	2.31969	0.0991626	2.96455	1.6e-07	9.35451	0.0189123	3.15546	1	0.057246	0	0	1	0.0540937	0.666667	0.0371132	4	0.202373	5	0.268309	3	0.150088	4	0.206923	2	0.110886	2	0.110181	3	0.167626	2.33333	0.129565	9	0.501891	14	0.761895	9	0.487231	10.6667	0.583672	2	0.100453
20309	LOC107055109	107055109	feather keratin 3-like	0.608027	3.13198	0.489434	2.63516	0.999842	-1.18854	0.00224	6.81847	2.21e-06	11.4256	0.986986	1.67568	2	0.170091	1	0.0874308	0	0	1	0.0858405	0	0	3	0.239162	4	0.297296	2.33333	0.178819	3	0.247101	4	0.327373	3	0.249027	3.33333	0.2745	19	1.57408	10	0.808486	15	1.20639	14.6667	1.19632	2	0.149234
20361	LOC107049024	107049024	protein TsetseEP-like	0.587208	2.17517	1.05e-05	8.24804	0.0156742	3.79192	0.129267	4.10742	0.00957	5.87133	0.999936	1.42945	3	0.111609	5	0.191233	3	0.105464	3.66667	0.136102	2	0.0657593	1	0.0348739	2	0.0650261	1.66667	0.0552198	3	0.108095	13	0.465431	8	0.290499	8	0.288008	13	0.471134	3	0.106102	3	0.105547	6.33333	0.227595	35	1.14244
20417	SHE	100857728	SH2 domain-containing adapter protein E	0.273482	-2.51692	0.00934	-4.13855	0.999842	-1.64429	0.000228	-6.52989	7.17e-06	-8.94998	0.999936	-1.37062	18	0.456862	12	0.313118	14	0.33577	14.6667	0.368583	21	0.471064	31	0.737555	54	1.1978	35.3333	0.80214	4	0.0983277	8	0.195405	5	0.123868	5.66667	0.1392	4	0.0988995	7	0.168901	3	0.072008	4.66667	0.113269	8	0.178151
20432	S100A1	100858258	protein S100-A1 isoform X1,protein S100-A1	0.999919	1.26812	0.0499854	2.53832	0.547044	2.00164	0.327676	2.03847	0.000836	4.15299	0.781833	2.03731	104	8.79725	88	7.65262	79	6.31454	90.3333	7.58814	106	7.92441	14	1.1101	21	1.55243	47	3.52898	110	9.01176	125	10.1755	105	8.66917	113.333	9.28548	173	14.2555	33	2.65368	33	2.63982	79.6667	6.51632	281	20.8548
20477	LOC107055120	107055120	feather keratin 1-like	0.999919	1.22639	0.0164935	3.8453	0.196029	3.13547	0.000736	5.36477	9.06e-11	14.2727	0.280019	2.66046	1	0.051791	13	0.692169	4	0.195756	6	0.313239	3	0.137317	24	1.16516	35	1.58417	20.6667	0.962215	4	0.20064	2	0.099682	16	0.808815	7.33333	0.369713	135	6.81098	90	4.43117	69	3.37948	98	4.87388	12	0.545283
20478	LOC107055119	107055119	feather keratin 1-like	0.880478	1.97386	0.0322426	4.05768	0.692423	2.05571	0.0181754	3.3556	7.27e-06	5.78373	0.8412	1.7236	2	0.114631	1	0.0589231	3	0.162478	2	0.112011	4	0.202618	6	0.322361	7	0.350629	5.66667	0.29187	6	0.333063	3	0.165472	3	0.167829	4	0.222121	23	1.28416	20	1.08974	8	0.433619	17	0.935841	11	0.553159
20589	LOC100859605	100859605	LOW QUALITY PROTEIN: myelin protein P0	0.502252	-3.626	0.153582	2.61747	0.0358624	9.49094	0.999994	-1.6385	0.157402	3.75418	0.513405	6.15124	2	0.0734242	6	0.226451	4	0.138762	4	0.146213	2	0.0648914	2	0.0688272	0	0	1.33333	0.0445729	1	0.035556	0	0	2	0.0716662	1	0.0357407	0	0	1	0.0349005	1	0.0347181	0.666667	0.0232062	3	0.0966311
20619	LOC100859033	100859033	feather keratin 1-like	0.999919	1.9567	0.449651	2.68982	0.999842	1.37467	0.0322482	4.38622	1.31e-05	9.66193	0.796384	2.20279	1	0.0747002	1	0.0767955	2	0.141173	1.33333	0.0975563	1	0.0660191	10	0.700232	3	0.195849	4.66667	0.3207	3	0.217043	1	0.0718876	4	0.291646	2.66667	0.193526	37	2.69243	3	0.213042	15	1.05964	18.3333	1.32171	5	0.327701
20672	CACNA1S	395985	voltage-dependent L-type calcium channel subunit alpha-1S isoform X1,voltage-dependent L-type calcium channel subunit alpha-1S isoform 2,voltage-dependent L-type calcium channel subunit alpha-1S isoform 1	0.269975	2.30708	9.15e-07	7.2987	0.053572	3.16361	0.0283849	3.18187	8.07e-08	8.45037	0.253598	2.65579	82	0.660318	67	0.554662	69	0.525037	72.6667	0.580005	147	1.04617	21	0.158518	25	0.175937	64.3333	0.46021	121	0.943687	161	1.24766	213	1.67415	165	1.2885	382	2.99657	63	0.482283	64	0.487378	169.667	1.32208	536	3.78696
20674	ELF3	421177	ETS-related transcription factor Elf-3	0.999919	2.17048	0.000362	24.9135	0.0241088	11.4783	0.594977	5.44478	0.183253	8.95219	0.999936	1.64418	3	0.0692654	1	0.0237361	0	0	1.33333	0.0310005	1	0.0204053	0	0	0	0	0.333333	0.00680177	0	0	4	0.0888766	5	0.112678	3	0.067185	6	0.134949	0	0	0	0	2	0.0449828	1	0.0202573
20675	GPR37L1	421176	prosaposin receptor GPR37L1	0.206686	3.36825	1.08e-05	10.96	0.174309	3.25393	0.00119	15.9965	0.000127	17.6895	0.999936	1.10584	5	0.0435087	8	0.0715665	6	0.0493353	6.33333	0.0548035	2	0.015381	0	0	2	0.0152095	1.33333	0.0101968	6	0.0505662	33	0.276345	25	0.212335	21.3333	0.179749	32	0.271255	6	0.0496339	22	0.18104	20	0.16731	14	0.106886
20696	TNNI1	421161	troponin I, slow skeletal muscle	0.999919	1.42754	0.00085	5.14487	0.0742075	3.60401	0.0660825	3.2145	3.06e-06	8.70015	0.457235	2.70653	2422	111.95	1579	75.0319	1807	78.924	1936	88.6353	2508	102.453	230	9.96547	312	12.6032	1016.67	41.6739	2637	118.049	2297	102.175	3219	145.226	2717.67	121.817	6441	290.018	979	43.0184	608	26.5766	2676	119.871	12515	507.536
20699	TNNT2	396433	troponin T, cardiac muscle isoforms isoform X2,troponin T, cardiac muscle isoforms isoform X1,troponin T, cardiac muscle isoforms isoform X4,troponin T, cardiac muscle isoforms isoform X5,troponin T, cardiac muscle isoforms,troponin T, cardiac muscle isoforms isoform X3	0.80866	1.66629	0.00508	3.64819	0.464037	2.1894	0.02332	3.43239	6.7e-07	8.00203	0.57914	2.33133	10732	249.368	7150	170.797	8919	195.83	8933.67	205.332	6817	139.992	564	12.2846	996	20.2255	2792.33	57.5005	13898	312.764	11744	262.609	18178	412.27	14606.7	329.214	17304	391.678	3667	81.0016	2697	59.2637	7889.33	177.314	39558	806.457
20708	ADORA1	374212	adenosine receptor A1	0.861459	1.50343	0.000235	3.80198	0.0874935	2.52887	0.0853262	2.54821	1.94e-05	5.15514	0.599471	2.02304	48	1.30292	29	0.809262	25	0.641237	34	0.917807	27	0.647722	6	0.152668	9	0.2135	14	0.337963	38	0.998997	73	1.90692	41	1.08627	50.6667	1.33073	50	1.32211	18	0.464485	24	0.616077	30.6667	0.800892	174	4.14393
20709	MYBPH	421154	myosin-binding protein H	0.704605	1.84479	0.00388	4.11687	0.520089	2.23162	0.0284856	3.66193	1.79e-05	7.20424	0.986095	1.96734	176	4.10973	156	3.74489	169	3.72896	167	3.86119	186	3.83849	10	0.218887	29	0.591802	75	1.54973	195	4.41	356	7.99986	358	8.1594	303	6.85642	515	11.7146	75	1.66488	87	1.92117	225.667	5.10023	585	11.9851
20804	MFSD4	419831	major facilitator superfamily domain-containing protein 4	0.999919	1.49494	0.00398	4.5062	0.188559	3.0143	0.21852	2.63699	8.22e-05	6.90776	0.454428	2.61957	11	0.194444	7	0.127208	7	0.116923	8.33333	0.146192	11	0.171847	3	0.0497099	11	0.169931	8.33333	0.130496	12	0.205441	11	0.187123	14	0.241549	12.3333	0.211371	45	0.774882	3	0.0504132	8	0.133733	18.6667	0.319676	45	0.697911
20842	PLXNA2	419857	plexin-A2 isoform X2,plexin-A2 isoform X1	0.0401822	2.24989	7.65e-09	4.70108	0.0778075	2.08947	0.193076	1.73147	0.00065	2.62003	0.957853	1.51318	203	0.882738	222	0.992437	195	0.801257	206.667	0.892144	225	0.864702	277	1.12911	339	1.28829	280.333	1.09403	289	1.21713	600	2.51084	489	2.07549	459.333	1.93449	512	2.16884	279	1.15335	486	1.99857	425.667	1.77359	345	1.31626
20853	IRF6	419863	interferon regulatory factor 6 isoform X2,interferon regulatory factor 6 isoform X1	0.999919	-1.35408	0.0222762	3.1896	0.0317436	4.31896	0.693682	1.82288	0.00105	4.85788	0.329529	2.66495	7	0.173206	6	0.152626	5	0.116906	6	0.147579	8	0.174945	4	0.092778	3	0.064873	5	0.110865	3	0.0718934	4	0.0952482	6	0.144907	4.33333	0.104016	16	0.385661	1	0.0235227	7	0.163798	8	0.190994	12	0.260515
20892	AMPD1	772125	AMP deaminase 1 isoform X3,AMP deaminase 1 isoform X2,AMP deaminase 1 isoform X1	0.0668485	2.51871	3.55e-11	8.13486	0.00268	3.22978	0.117695	2.12568	1.96e-07	5.2337	0.0661584	2.46213	21	0.400884	17	0.333628	22	0.396847	20	0.37712	36	0.607365	10	0.178945	18	0.300296	21.3333	0.362202	33	0.610122	63	1.15737	53	0.98753	49.6667	0.91834	64	1.19015	24	0.435544	29	0.523533	39	0.716408	175	2.93105
20899	TSHB	395937	thyrotropin subunit beta precursor,thyrotropin subunit beta isoform X1	0.954423	1.3165	0.00348	2.32154	0.285009	1.76342	0.0347978	2.11646	5.2e-08	4.11752	0.16934	1.94548	30	0.263281	45	0.405998	47	0.38976	40.6667	0.353013	43	0.333514	29	0.23857	43	0.329795	38.3333	0.300626	43	0.365485	48	0.405388	67	0.573915	52.6667	0.448263	98	0.83781	54	0.450519	60	0.497961	70.6667	0.59543	112	0.862386
20905	FANCE	419891	Fanconi anemia group E protein	0.0488452	-1.9425	1.09e-09	-4.09486	0.0271721	-2.10803	0.0153667	-2.01112	0	-5.96324	0.000101	-2.96513	342	7.78601	265	6.20224	329	7.0776	312	7.02195	300	6.03612	311	6.63697	394	7.83904	335	6.83738	170	3.74836	159	3.48352	145	3.22205	158	3.48464	75	1.6633	157	3.3979	213	4.5858	148.333	3.21567	118	2.35699
20912	TCP11	419897	T-complex protein 11 homolog isoform X1,T-complex protein 11 homolog isoform X4,T-complex protein 11 homolog isoform X2,T-complex protein 11 homolog isoform X3,T-complex protein 11 homolog isoform X5	0.739798	-1.4913	0.0484023	-2.0962	0.999842	-1.40562	0.392896	-1.58063	2.07e-06	-4.58151	0.024269	-2.89853	24	0.224722	40	0.385042	33	0.291977	32.3333	0.30058	48	0.397212	63	0.552961	75	0.613724	62	0.521299	21	0.190439	17	0.153185	26	0.23762	21.3333	0.193748	20	0.182425	42	0.373857	42	0.371903	34.6667	0.309395	19	0.15609
20932	IP6K3	419908	inositol hexakisphosphate kinase 3	0.186305	2.56052	3.12e-07	8.1126	0.0540402	3.16834	0.0137094	3.74412	3.3e-08	9.70227	0.306079	2.59133	49	0.92494	31	0.60158	33	0.588617	37.6667	0.705046	50	0.834133	7	0.123861	10	0.164966	22.3333	0.37432	42	0.767839	122	2.2162	121	2.22935	95	1.7378	149	2.73984	26	0.466566	35	0.624788	70	1.27706	339	5.6144
20940	APOBEC2	419915	C->U-editing enzyme APOBEC-2	0.742209	1.75614	0.000655	4.68329	0.225708	2.66681	0.345609	2.10492	0.000106	5.59386	0.365772	2.65752	136	4.26445	123	3.965	149	4.4148	136	4.21475	199	5.51474	20	0.587861	31	0.849501	83.3333	2.31737	166	5.04122	249	7.51373	288	8.81437	234.333	7.12311	329	10.0494	59	1.75872	46	1.36404	144.667	4.39073	590	16.2316
20953	LOC428272	428272	gastricsin-like	0.0837513	7.32286	0.000683	13.4868	0.968433	1.84174	0.0517734	6.25569	0.00314	8.99573	0.999936	1.43801	1	0.0383186	1	0.0393935	2	0.0724171	1.33333	0.0500431	2	0.0677311	1	0.0359195	2	0.0669759	1.66667	0.0568755	3	0.111336	20	0.737518	8	0.299209	10.3333	0.382688	13	0.485261	0	0	16	0.579798	9.66667	0.35502	9	0.302579
20965	PIFO	419930	protein pitchfork	0.0487817	-3.79126	0.00999	-3.57895	0.999842	1.05932	3.05e-05	-5.35545	2.77e-06	-5.53402	0.999936	-1.03334	17	0.747766	16	0.72352	22	0.91441	18.3333	0.795232	46	1.78823	104	4.28816	91	3.49813	80.3333	3.19151	8	0.340808	3	0.12699	3	0.128799	4.66667	0.198866	7	0.299941	25	1.04539	8	0.332777	13.3333	0.55937	2	0.077185
21133	KIF18B	419968	kinesin-like protein KIF18B	0.380111	-1.40236	7.04e-08	-2.70308	0.00825	-1.92752	0.0629201	-1.59805	0	-4.46411	1.25e-06	-2.79347	1032	15.5557	925	14.334	929	13.2321	962	14.3739	700	9.32517	783	11.0635	907	11.948	796.667	10.7789	783	11.4308	660	9.57386	590	8.68036	677.667	9.895	254	3.72963	529	7.58033	550	7.84008	444.333	6.38335	549	7.26055
21183	ACE	419953	angiotensin-converting enzyme precursor	0.999919	1.18322	0.038466	2.60507	0.36439	2.20167	0.0686439	3.01656	7.69e-07	8.24853	0.212473	2.73442	41	0.427119	37	0.396261	30	0.295316	36	0.372899	24	0.220965	5	0.0488265	3	0.0273127	10.6667	0.0990348	25	0.252237	41	0.411037	60	0.610086	42	0.424453	58	0.588592	13	0.128745	11	0.108369	27.3333	0.275235	157	1.435
21260	LOC101752206	101752206	src kinase-associated phosphoprotein 1	0.999919	1.01729	0.99998	1.38716	0.999842	1.36358	0.585096	3.2236	0.00269	13.0025	0.384221	4.03352	3	0.154191	0	0	1	0.0485667	1.33333	0.0675859	3	0.136272	0	0	0	0	1	0.045424	1	0.0497784	2	0.0989236	1	0.0501663	1.33333	0.0662894	8	0.400543	0	0	1	0.0486054	3	0.149716	1	0.0450945
21276	SRCIN1	426281	SRC kinase signaling inhibitor 1 isoform X4,SRC kinase signaling inhibitor 1 isoform X3,SRC kinase signaling inhibitor 1 isoform X1,SRC kinase signaling inhibitor 1 isoform X2	0.782796	2.09358	1.85e-05	11.2069	0.0116867	5.353	0.285565	2.98548	0.00077	7.54932	0.690166	2.52868	4	0.0340426	3	0.0262481	3	0.024126	3.33333	0.0281389	3	0.0225648	5	0.039889	1	0.007438	3	0.0232973	7	0.0576985	6	0.0491413	8	0.0664551	7	0.0577649	17	0.14094	2	0.0161814	5	0.040242	8	0.0657877	20	0.149341
21340	CDC6	100857489	cell division control protein 6 homolog	0.00774	-2.00455	4.77e-13	-4.17662	0.00664	-2.08357	0.000332	-2.27026	0	-5.94375	6.57e-05	-2.61809	618	12.5958	532	11.1471	568	10.9392	572.667	11.5607	454	8.17788	512	9.782	543	9.67198	503	9.21062	346	6.82994	267	5.23698	233	4.6352	282	5.56737	103	2.04501	246	4.76644	244	4.70299	197.667	3.83815	193	3.45129
21342	GJD3_2	107055317	LOW QUALITY PROTEIN: gap junction delta-3 protein	0.745098	-1.75422	0.0099	-5.38136	0.493175	-3.06767	0.97488	1.7623	0.909717	-1.97428	0.999936	-3.47927	9	0.213317	11	0.268034	7	0.156777	9	0.212709	1	0.0209474	1	0.0222179	3	0.0621415	1.66667	0.0351023	7	0.160688	5	0.114047	3	0.0694031	5	0.114713	1	0.0230889	6	0.135193	1	0.0224145	2.66667	0.0602323	1	0.0207955
21343	TOP2A	395570	DNA topoisomerase 2-alpha	0.653397	-1.33382	7.79e-08	-2.96026	0.00258	-2.21938	0.221658	-1.48669	4.02e-14	-4.30472	2.05e-06	-2.89552	11771	96.3799	10484	88.2499	11548	89.3473	11267.7	91.3257	9668	69.9613	13279	101.92	13395	95.8504	12114	89.2439	9428	74.7646	8100	63.825	7463	59.6433	8330.33	66.0776	3733	29.7751	9049	70.4362	9145	70.8115	7309	57.0076	5552	39.8849
21362	LOC420039	420039	keratin, type I cytoskeletal 19-like	0.640981	2.06966	0.0130142	-4.8582	0.0016	-10.0548	0.999994	1.23661	0.397768	-2.08764	0.777915	-2.58158	29	0.78854	27	0.754751	23	0.590956	26.3333	0.711415	70	1.68218	1	0.0254886	13	0.308921	28	0.672195	41	1.07972	66	1.72704	55	1.4597	54	1.42215	9	0.238391	36	0.930572	45	1.15714	30	0.775367	12	0.286281
21384	LOC420030	420030	uncharacterized protein LOC420030 isoform X2,uncharacterized protein LOC420030 isoform X1	0.999919	-1.20707	0.028649	-4.9368	0.265547	-4.08992	0.999994	1.31925	0.91436	-1.4194	0.999936	-1.87255	12	0.119962	13	0.133605	4	0.0377855	9.66667	0.0971175	5	0.0441755	23	0.215532	14	0.122312	14	0.12734	15	0.145231	9	0.0865843	0	0	8	0.0772717	11	0.107122	18	0.171064	21	0.198532	16.6667	0.158906	2	0.0175421
21407	CCR10	100858200	C-C chemokine receptor type 10	0.194498	4.94556	0.0807365	4.5973	0.999842	-1.07575	0.136895	4.81048	0.0490871	5.21715	0.999936	1.08454	2	0.026175	1	0.0134546	0	0	1	0.0132099	2	0.0231332	1	0.0122681	0	0	1	0.0118004	5	0.0633769	6	0.0755685	5	0.0638708	5.33333	0.0676054	4	0.0509963	7	0.0870918	3	0.03713	4.66667	0.0584061	4	0.0459308
21427	BRCA1	373983	breast cancer type 1 susceptibility protein isoform X3,breast cancer type 1 susceptibility protein isoform X2,breast cancer 1, early onset,breast cancer type 1 susceptibility protein isoform X1	0.759389	-1.26507	2.02e-07	-2.61224	0.00263	-2.0649	0.104848	-1.53201	0	-4.15739	1.43e-06	-2.71368	1273	8.70611	1145	8.05036	1257	8.1233	1225	8.29326	1315	7.94821	1458	9.34703	1409	8.42141	1394	8.57222	1012	6.70316	983	6.46966	869	5.80084	954.667	6.32455	411	2.73816	977	6.35203	1054	6.81684	814	5.30234	659	3.95428
21535	SLC1A6	420057	excitatory amino acid transporter 4 isoform X1,excitatory amino acid transporter 4 isoform X2	0.116558	4.2877	2.34e-05	11.6477	0.44266	2.71654	0.707097	2.12831	0.0672797	3.85683	0.999936	1.81216	4	0.0508717	11	0.143821	8	0.0961407	7.66667	0.0969445	8	0.0899194	3	0.0357649	4	0.0444584	5	0.0567143	7	0.0862218	69	0.844495	23	0.285508	33	0.405408	12	0.148668	5	0.0604516	11	0.132299	9.33333	0.113806	10	0.111584
21621	ACSBG2	420090	long-chain-fatty-acid--CoA ligase ACSBG2 isoform X2,long-chain-fatty-acid--CoA ligase ACSBG2 isoform X1,long-chain-fatty-acid--CoA ligase ACSBG2,long-chain-fatty-acid--CoA ligase ACSBG2 isoform X3,long-chain-fatty-acid--CoA ligase ACSBG2 isoform X4	0.00112	3.97842	3.34e-08	6.50309	0.778502	1.63459	0.000169	4.26086	6.44e-07	5.37115	0.999936	1.26058	1261	13.5454	1943	21.4567	1884	19.1231	1696	18.0417	2216	21.0374	1021	10.2807	1482	13.9124	1573	15.0768	1811	18.8407	9218	95.2893	8860	92.8932	6629.67	69.0077	8407	87.9707	2400	24.508	6449	65.511	5752	59.3299	4094	38.5842
21644	RP11-330H6.5	420075	leucine-rich repeat and immunoglobulin-like domain-containing nogo receptor-interacting protein 3	0.293034	4.7115	0.00012	18.8857	0.145641	4.00842	0.232843	3.48762	0.0102015	6.02587	0.999936	1.72779	1	0.0112879	2	0.0232091	1	0.0106664	1.33333	0.0150545	8	0.0798091	1	0.0105812	0	0	3	0.0301301	10	0.109325	5	0.0543147	5	0.0550884	6.66667	0.0729092	24	0.263905	1	0.0107309	2	0.0213497	9	0.0986619	32	0.316921
21763	ANKLE1	100857739	ankyrin repeat and LEM domain-containing protein 1	0.722862	-1.32199	3.63e-05	-2.46948	0.0503293	-1.868	0.0993414	-1.63512	1.62e-11	-4.09673	0.000415	-2.50545	304	5.12102	201	3.48091	326	5.18922	277	4.59705	291	4.33235	337	5.32149	373	5.49123	333.667	5.04836	223	3.63824	200	3.24224	193	3.17333	205.333	3.35127	96	1.57535	203	3.25088	247	3.93484	182	2.92035	140	2.06917
21787	MEF2B	426373	myocyte-specific enhancer factor 2B isoform X1,myocyte-specific enhancer factor 2B isoform X2	0.999919	1.52111	0.0286095	3.64715	0.538015	2.39768	0.999994	1.39703	0.0122728	5.25984	0.348157	3.76502	11	0.277111	12	0.310782	11	0.261851	11.3333	0.283248	9	0.200379	1	0.0236146	1	0.022016	3.66667	0.0820031	11	0.268384	14	0.339407	26	0.639307	17	0.4157	12	0.294485	1	0.0239488	0	0	4.33333	0.106145	68	1.50299
21802	COMP	420120	cartilage oligomeric matrix protein	2.39e-10	5.84241	0	10.0727	0.330193	1.72406	0.00361	2.58772	6.05e-09	4.60476	0.444597	1.77947	177	1.97254	305	3.49435	246	2.59053	242.667	2.68581	128	1.26069	109	1.13867	124	1.20768	120.333	1.20235	582	6.28172	1686	18.0818	1926	20.95	1398	15.1045	377	4.09275	180	1.90698	255	2.68744	270.667	2.89572	1996	19.5164
21921	CNN1	396522	calponin-1 isoform X1,calponin-1	0.480432	1.48859	3.82e-06	3.0134	0.0404124	2.02433	0.0137094	2.102	6.81e-10	4.13702	0.0790837	1.96813	466	18.5479	445	18.2089	281	10.5686	397.333	15.7751	279	9.81433	220	8.20828	224	7.79175	241	8.60479	578	22.2813	650	24.8974	537	20.8621	588.333	22.6803	747	28.9635	315	11.919	246	9.25957	436	16.714	1628	56.8525
22019	RACGAP1	426884	rac GTPase-activating protein 1	0.201826	-1.51414	1.11e-09	-3.08169	0.00362	-2.03527	0.0172513	-1.75352	0	-4.21082	3.37e-05	-2.40135	1621	34.4491	1399	30.5652	1610	32.3312	1543.33	32.4485	1564	29.3751	1757	35.0016	1864	34.6194	1728.33	32.9987	1225	25.2136	913	18.6723	876	18.1708	1004.67	20.6856	487	10.082	1104	22.3042	1049	21.0823	880	17.8228	751	14.003
22046	ERBB3	693245	receptor tyrosine-protein kinase erbB-3 isoform X1,receptor tyrosine-protein kinase erbB-3 precursor	0.642738	1.82587	0.00952	3.32611	0.771874	1.82166	0.191239	2.41087	0.000117	5.43751	0.639217	2.25542	67	0.682047	47	0.491871	74	0.711824	62.6667	0.628581	73	0.656765	7	0.0667972	9	0.0800682	29.6667	0.267877	75	0.739442	98	0.960059	162	1.60964	111.667	1.10305	121	1.1999	27	0.261291	31	0.298434	59.6667	0.586543	192	1.71485
22066	LOC101751192	101751192	protein timeless homolog isoform X4,protein timeless homolog isoform X2,protein timeless homolog isoform X3,protein timeless homolog isoform X1	0.00352	-2.05217	3.45e-10	-3.34059	0.151103	-1.62784	3.03e-06	-2.69002	0	-4.52292	0.210585	-1.68137	511	5.85338	412	4.85173	566	6.12637	496.333	5.61049	381	3.85708	408	4.38093	504	5.04538	431	4.4278	254	2.81788	222	2.44721	236	2.63859	237.333	2.63456	69	0.769939	209	2.2759	150	1.62489	142.667	1.55691	172	1.72862
22099	LOC107055417	107055417	keratin, type II cytoskeletal 8-like	0.999919	-1.19497	0.0189056	-3.2045	0.246672	-2.68167	0.999994	-1.28409	0.000172	-5.23711	0.0208276	-4.07847	25	0.813579	44	1.47206	40	1.23004	36.3333	1.1719	55	1.58187	47	1.43376	126	3.58351	76	2.19971	25	0.787958	36	1.12744	29	0.921155	30	0.945518	15	0.475524	34	1.05187	109	3.35454	52.6667	1.62731	16	0.456842
22227	LOC101750680	101750680	LOW QUALITY PROTEIN: integrin alpha-7	0.999919	-1.70619	0.0149624	9.7402	0.0930114	16.6186	0.388212	6.00906	0.24266	6.09656	0.999936	1.01456	1	0.0365137	1	0.0375379	0	0	0.666667	0.0246838	0	0	0	0	1	0.0319105	0.333333	0.0106368	0	0	1	0.0351389	0	0	0.333333	0.011713	3	0.106708	1	0.0347118	3	0.103591	2.33333	0.0816705	8	0.25629
22247	ITGA7	101749098	integrin alpha-7 isoform X5,integrin alpha-7 isoform X6,integrin alpha-7 isoform X2,integrin alpha-7 isoform X3,integrin alpha-7 isoform X4,integrin alpha-7 isoform X1	0.731707	1.48789	1.32e-07	4.67102	0.00232	3.13935	0.999994	1.12131	0.00694	2.40352	0.190301	2.1435	49	0.511699	49	0.526052	33	0.325637	43.6667	0.454463	46	0.424546	41	0.40135	47	0.428938	44.6667	0.418278	47	0.475357	68	0.683377	78	0.795039	64.3333	0.651258	75	0.76296	24	0.23826	31	0.306145	43.3333	0.435789	134	1.22775
22326	CARNS1	100359387	carnosine synthase 1	0.515397	2.01702	0.00761	3.54067	0.856455	1.7554	0.22055	2.46919	2.79e-05	6.83521	0.318355	2.7682	34	0.956393	45	1.30132	44	1.16953	41	1.14241	37	0.919829	3	0.0791041	6	0.147498	15.3333	0.382144	40	1.08974	89	2.40924	115	3.15741	81.3333	2.21879	68	1.86332	13	0.347634	14	0.372419	31.6667	0.861126	118	2.91223
22414	LIPG	426846	endothelial lipase	0.00399	2.85915	1.55e-06	3.95113	0.999842	1.38192	5.17e-06	4.09576	4.25e-09	5.06887	0.999936	1.23759	3084	50.2854	3153	52.8525	3993	61.5216	3410	54.8865	3542	51.0415	1027	15.6971	1685	24.0107	2084.67	30.2498	4656	73.5265	11927	187.15	12052	191.806	9545	150.828	9584	152.228	4257	65.9862	8087	124.699	7309.33	114.304	7065	101.071
22480	LOC427400	427400	uncharacterized protein LOC427400 isoform X2,uncharacterized protein LOC427400 isoform X1,uncharacterized protein LOC427400 isoform X3	0.751449	2.10927	0.558061	1.95481	0.999842	-1.07902	0.00433	8.38049	9.59e-05	11.3802	0.999936	1.35794	4	0.0583048	2	0.0299701	2	0.0275471	2.66667	0.0386073	2	0.0257645	2	0.0273272	1	0.0127386	1.66667	0.0219434	5	0.0705859	5	0.0701369	7	0.0995904	5.66667	0.0801044	23	0.326583	6	0.0831414	10	0.137845	13	0.182523	6	0.076733
22486	ENHO	768968	energy homeostasis associated,adropin isoform X1	0.122846	2.54394	4.36e-07	6.60115	0.122176	2.59485	0.000341	4.62001	5.83e-11	10.4976	0.412156	2.27221	303	8.69382	199	5.86996	260	7.04925	254	7.20434	431	10.9293	60	1.61376	90	2.25678	193.667	4.93329	526	14.617	515	14.2203	858	24.0287	633	17.622	1568	43.8264	337	9.19221	323	8.7643	742.667	20.5943	2126	53.5202
22517	RUSC2	431657	iporin isoform X3,iporin isoform X2,iporin isoform X1	0.000887	2.29463	0	5.33567	0.0011	2.32528	0.000894	2.17763	1.49e-12	3.87668	0.072706	1.78023	275	1.82838	260	1.77714	171	1.07431	235.333	1.55994	208	1.22221	301	1.87595	375	2.17893	294.667	1.75903	435	2.80108	691	4.42124	484	3.1409	536.667	3.45441	814	5.27205	377	2.38285	488	3.06832	559.667	3.57441	1132	6.60338
22684	DEPDC1B	427152	DEP domain-containing protein 1B	0.108696	-1.8012	1.27e-09	-4.14972	0.00973	-2.30386	0.00348	-2.24859	9.36e-14	-5.54897	0.00419	-2.46776	266	4.61065	240	4.27667	279	4.56969	261.667	4.48567	291	4.45781	312	5.06939	289	4.37781	297.333	4.635	167	2.8035	128	2.13512	134	2.26705	143	2.40189	58	0.979333	163	2.6859	133	2.18011	118	1.94845	97	1.47516
22728	CMYA5	427177	cardiomyopathy-associated protein 5	0.98088	1.70454	0.00316	5.69034	0.258181	3.33835	0.963166	1.61266	0.031908	3.94532	0.899375	2.44647	51	0.175589	56	0.198212	40	0.130134	49	0.167978	77	0.234297	2	0.006455	7	0.0210622	28.6667	0.0872714	47	0.156722	94	0.31145	107	0.359573	82.6667	0.275915	97	0.325328	10	0.0327303	6	0.0195356	37.6667	0.125865	384	1.15997
22859	MLANA	769648	melanoma antigen recognized by T-cells 1	0.947912	2.18266	0.0159338	6.7817	0.395383	3.10708	0.00422	5.92669	1.09e-09	19.2992	0.096048	3.25632	3	0.189647	1	0.0649887	0	0	1.33333	0.0848784	11	0.61456	1	0.0592576	2	0.110492	4.66667	0.261437	2	0.12245	0	0	7	0.431913	3	0.184788	44	2.70956	9	0.540864	19	1.13586	24	1.46209	9	0.499175
22872	LURAP1L	768654	leucine rich adaptor protein 1-like	0.363815	2.53253	0.0265072	3.42922	0.999842	1.35407	0.175398	2.49543	0.000785	4.45001	0.94693	1.78326	7	0.237785	2	0.0698442	2	0.0641974	3.66667	0.123942	4	0.120086	11	0.350267	2	0.0593737	5.66667	0.176576	6	0.197397	16	0.523044	6	0.198935	9.33333	0.306459	12	0.39709	15	0.484394	11	0.353367	12.6667	0.411617	20	0.596077
22965	GCNT1	427260	beta-1,3-galactosyl-O-glycosyl-glycoprotein beta-1,6-N-acetylglucosaminyltransferase	0.999919	1.016	0.0309611	5.27106	0.147675	5.18807	0.999994	3.95224	0.301104	18.6938	0.999936	4.72991	3	0.0480378	0	0	1	0.0151308	1.33333	0.0210562	0	0	0	0	0	0	0	0	0	0	3	0.0462291	1	0.0156292	1.33333	0.0206194	1	0.0155985	0	0	0	0	0.333333	0.00519951	7	0.0983436
22980	RASEF	427451	ras and EF-hand domain-containing protein isoform X2,ras and EF-hand domain-containing protein isoform X1	0.237686	-2.04313	3.65e-05	-4.52013	0.287443	-2.21236	0.999994	-1.10416	0.0153134	-3.35119	0.246688	-3.03505	79	0.648868	37	0.312424	74	0.574331	63.3333	0.511874	24	0.174216	18	0.138587	17	0.122027	19.6667	0.144943	51	0.405698	17	0.134372	23	0.184388	30.3333	0.241486	13	0.104015	24	0.187397	10	0.077674	15.6667	0.123028	22	0.15854
23028	LRRC2	426202	leucine-rich repeat-containing protein 2	0.454634	3.73648	0.0101314	7.96198	0.702845	2.13088	0.999994	1.66436	0.582287	2.04847	0.999936	1.23078	1	0.0131238	1	0.013492	1	0.0124012	1	0.0130057	1	0.0115987	4	0.0492086	1	0.0114694	2	0.0240922	7	0.0889739	4	0.0505188	1	0.0128096	4	0.0507674	5	0.0639223	3	0.0374286	1	0.012411	3	0.0379207	11	0.12666
23037	SHC3	431265	SHC-transforming protein 3 isoform X2,SHC-transforming protein 3 isoform X1	0.767708	2.86804	0.0175723	8.36291	0.633595	2.9159	0.999994	1.19478	0.572971	2.12153	0.999936	1.77566	2	0.0211378	2	0.0217307	0	0	1.33333	0.0142895	3	0.0280219	7	0.0693502	3	0.0277095	4.33333	0.0416939	1	0.0102361	3	0.0305129	8	0.0825267	4	0.0410919	3	0.0308867	4	0.0401894	7	0.0699639	4.66667	0.0470133	0	0
23079	CAMK4	723973	calcium/calmodulin-dependent protein kinase type IV	0.999919	-1.59208	0.0076	3.35326	0.00593	5.33865	0.302269	2.32679	0.171015	2.35864	0.999936	1.01369	4	0.201643	8	0.414597	6	0.285808	6	0.300683	7	0.311866	4	0.189018	2	0.0881111	4.33333	0.196332	3	0.146469	4	0.19405	4	0.196815	3.66667	0.179112	15	0.736606	7	0.335461	5	0.238363	9	0.43681	28	1.23842
23094	LOC100857299	100857299	uncharacterized protein LOC100857299	0.0314032	2.43541	1.63e-09	5.39957	0.0449235	2.21712	0.00306	2.6877	3.41e-06	3.60734	0.999936	1.34217	52	1.28735	33	0.839885	20	0.467868	35	0.865033	64	1.4003	47	1.09071	45	0.973604	52	1.15487	88	2.10998	80	1.90596	86	2.07809	84.6667	2.03134	179	4.31685	112	2.63592	73	1.70908	121.333	2.88728	111	2.41102
23135	LOC427292	427292	S-adenosylmethionine synthase isoform type-2-like isoform X2,S-adenosylmethionine synthase isoform type-2-like isoform X1	0.97424	2.22529	0.0217736	6.84086	0.389972	3.07414	0.999994	1.40322	0.20339	2.65795	0.999936	1.89418	0	0	1	0.0165571	2	0.0304369	1	0.0156647	1	0.0142337	1	0.015097	6	0.0844498	2.66667	0.0379268	0	0	5	0.0774946	2	0.0314394	2.33333	0.0363113	5	0.0784442	3	0.0459317	2	0.0304611	3.33333	0.0516123	4	0.0565217
23200	MCTP1	427113	multiple C2 and transmembrane domain-containing protein 1 isoform X8,multiple C2 and transmembrane domain-containing protein 1 isoform X6,multiple C2 and transmembrane domain-containing protein 1 isoform X5,multiple C2 and transmembrane domain-containing protein 1 isoform X3,multiple C2 and transmembrane domain-containing protein 1 isoform X4,multiple C2 and transmembrane domain-containing protei…	0.164429	2.97662	4.88e-05	6.73533	0.4495	2.26274	0.0462236	3.32979	0.000102	5.99487	0.999936	1.80037	17	0.132038	19	0.151711	6	0.0440355	14	0.109262	41	0.281438	11	0.0800873	5	0.033939	19	0.131821	19	0.142925	43	0.321404	63	0.477602	41.6667	0.313977	116	0.877668	18	0.132906	26	0.190972	53.3333	0.400516	119	0.810931
23212	POLR3G	427105	DNA-directed RNA polymerase III subunit RPC7 isoform X2,DNA-directed RNA polymerase III subunit RPC7 isoform X1	0.313236	5.75245	0.446712	3.34073	0.999842	-1.72191	0.0976132	12.6127	0.0373825	13.5511	0.999936	1.07441	1	0.0210156	1	0.0216051	0	0	0.666667	0.0142069	0	0	0	0	1	0.0183663	0.333333	0.00612209	1	0.0203538	5	0.101122	7	0.143587	4.33333	0.0883543	9	0.18425	4	0.0799143	2	0.0397484	5	0.101304	1	0.0184386
23217	MEF2C	769007	myocyte-specific enhancer factor 2C isoform X3,myocyte-specific enhancer factor 2C isoform X6,myocyte-specific enhancer factor 2C isoform X4,myocyte-specific enhancer factor 2C isoform X1,myocyte-specific enhancer factor 2C isoform X5,myocyte-specific enhancer factor 2C isoform X2	0.710494	1.93337	0.000852	5.61164	0.279777	2.90251	0.337206	2.33748	0.000328	6.23142	0.57914	2.66587	385	2.55829	367	2.50709	329	2.06579	360.333	2.37706	398	2.33733	25	0.155722	27	0.156795	150	0.883282	532	3.42377	749	4.78965	782	5.0719	687.667	4.42844	662	4.28518	113	0.713822	87	0.546708	287.333	1.84857	2413	14.068
23253	EDIL3	427326	EGF-like repeat and discoidin I-like domain-containing protein 3 isoform X2,EGF-like repeat and discoidin I-like domain-containing protein 3 isoform X1	0.895605	1.46738	0.99998	1.19469	0.999842	-1.22825	0.0031	3.77182	3.46e-06	5.61474	0.999936	1.4886	392	3.31411	222	1.92951	165	1.31815	259.667	2.18726	42	0.313818	27	0.213976	24	0.177325	31	0.235039	742	6.07558	169	1.37499	228	1.88144	379.667	3.11067	139	1.14477	116	0.93231	50	0.399758	101.667	0.825611	592	4.39125
23270	DHFR	427317	dihydrofolate reductase	0.0904322	-1.91224	2.46e-09	-4.33116	0.0193841	-2.26496	0.00362	-2.37851	6.03e-12	-5.34125	0.0331576	-2.24563	476	16.123	494	17.2021	479	15.3312	483	16.2188	320	9.57938	457	14.5103	392	11.6039	389.667	11.8979	365	11.9739	206	6.7149	179	5.9179	250	8.20224	74	2.44171	187	6.02148	180	5.76579	147	4.74299	187	5.55735
23319	CZH9ORF84	101747858	uncharacterized protein C9orf84 homolog	0.349851	1.85462	0.00374	-3.41468	0.000104	-6.33294	0.0975672	2.80049	0.999926	-1.2468	0.163843	-3.49165	24	0.166717	23	0.164252	28	0.183793	25	0.171588	9	0.0552535	3	0.0195349	4	0.0242833	5.33333	0.0330239	21	0.141284	67	0.447895	49	0.332231	45.6667	0.307137	10	0.0676692	15	0.0990564	15	0.0985389	13.3333	0.0884215	12	0.073137
23324	SMC2	396156	structural maintenance of chromosomes protein 2,structural maintenance of chromosomes protein 2 isoform X1	0.483243	-1.43432	1.02e-08	-3.40817	0.00223	-2.37616	0.169053	-1.57132	0	-4.92969	1.85e-06	-3.13729	5214	57.6849	4652	52.9108	4631	48.4135	4832.33	53.0031	3523	34.447	4481	46.4714	4348	42.0396	4117.33	40.986	3954	42.3673	3244	34.5385	2793	30.1604	3330.33	35.6887	1107	11.9305	3070	32.2887	2877	30.1008	2351.33	24.7733	2228	21.6268
23329	MUSK	373897	muscle, skeletal receptor tyrosine protein kinase precursor	0.335141	1.895	0.0089	2.61932	0.999842	1.38223	0.0072	3.03764	2e-07	5.59642	0.729424	1.84236	355	5.90234	269	4.59793	359	5.64016	327.667	5.38014	270	3.96741	38	0.592243	41	0.595741	116.333	1.71847	536	8.63105	529	8.46416	760	12.3334	608.333	9.80955	504	8.16296	197	3.11375	190	2.98742	297	4.75471	1177	17.1695
23330	LPAR1	427339	lysophosphatidic acid receptor 1,lysophosphatidic acid receptor 1 isoform X1	0.479215	1.89284	0.0115346	2.90088	0.997176	1.53255	0.00486	4.22734	2.95e-08	9.49422	0.482417	2.24591	62	0.634014	61	0.641285	43	0.415506	55.3333	0.563602	24	0.216903	2	0.0191716	11	0.0983056	12.3333	0.11146	69	0.683376	145	1.42695	98	0.978157	104	1.02949	93	0.926429	19	0.184707	20	0.193412	44	0.434849	202	1.81236
23378	TEK	427368	angiopoietin-1 receptor	0.117661	-3.51957	0.120077	-2.4793	0.999842	1.41958	0.000115	-5.90641	6.77e-06	-6.68477	0.999936	-1.13178	16	0.1639	15	0.157966	9	0.0871171	13.3333	0.136328	21	0.190119	56	0.537735	71	0.635618	49.3333	0.454491	3	0.0297635	5	0.0492903	3	0.0299955	3.66667	0.0363498	5	0.0498943	9	0.0876443	8	0.077499	7.33333	0.0716792	1	0.008988
23406	TMOD1	395883	tropomodulin-1,tropomodulin-1 isoform X1	0.312701	2.41229	9.95e-05	6.00602	0.343596	2.48976	0.0592492	3.18774	4.03e-06	8.01975	0.523924	2.51581	140	2.5066	135	2.48488	166	2.80845	147	2.59997	151	2.38936	4	0.0671332	28	0.43812	61	0.964871	184	3.19064	426	7.34005	433	7.56693	347.667	6.03254	338	5.89515	69	1.17443	74	1.25295	160.333	2.77418	956	15.0176
23428	LVRN	431649	aminopeptidase Q	0.999919	1.08501	0.00306	5.24444	0.0331243	4.83356	0.999994	-1.4036	0.50036	2.00942	0.853417	2.82042	8	0.0971447	2	0.0249674	5	0.0573721	5	0.0598281	7	0.0751234	4	0.0455313	2	0.0212245	4.33333	0.047293	6	0.0705641	5	0.0584294	5	0.0592617	5.33333	0.0627518	3	0.0354872	4	0.0461755	1	0.0114835	2.66667	0.0310487	9	0.0958866
23432	CDO1	427391	cysteine dioxygenase type 1	0.050443	2.03848	1.77e-07	3.50438	0.194224	1.71912	4.86e-05	2.92726	1.16e-10	4.30054	0.833863	1.46913	37	1.12295	48	1.49766	36	1.03243	40.3333	1.21768	59	1.58255	39	1.10954	51	1.35271	49.6667	1.34827	62	1.82244	98	2.86231	84	2.48835	81.3333	2.39103	172	5.0852	106	3.05834	102	2.92755	126.667	3.69036	143	3.80785
23494	LOX	396474	protein-lysine 6-oxidase precursor	1.19e-08	3.35904	3.94e-13	4.08546	0.999842	1.21626	2.96e-12	4.06894	0	5.36857	0.999936	1.3194	827	30.7912	1400	53.5875	950	33.4231	1059	39.2673	853	28.0684	459	16.0197	711	23.135	674.333	22.4077	2261	81.5315	4712	168.834	3620	131.554	3531	127.307	3127	113.415	1665	58.9329	2316	81.5468	2369.33	84.6316	3651	119.267
23517	MELK	428391	maternal embryonic leucine zipper kinase isoform X1,maternal embryonic leucine zipper kinase	0.59794	-1.36156	1.35e-07	-2.97473	0.00399	-2.1848	0.0922939	-1.63139	2.16e-14	-4.68595	7.41e-06	-2.87237	701	13.8574	669	13.5958	672	12.5526	680.667	13.3353	616	10.762	660	12.2301	679	11.7304	651.667	11.5741	558	10.6832	518	9.85431	406	7.83367	494	9.45706	210	4.04394	415	7.79891	443	8.28161	356	6.70815	386	6.6948
23522	LOC107052444	107052444	rho GTPase-activating protein 32-like isoform X1,rho GTPase-activating protein 32-like isoform X2	0.999919	1.34112	0.720823	1.65015	0.999842	1.23042	0.0761371	3.97508	0.0145755	4.56951	0.999936	1.14954	3	0.149008	3	0.153188	3	0.140803	3	0.147666	2	0.0877943	1	0.0465595	3	0.130223	2	0.0881923	2	0.0962103	6	0.286795	4	0.19392	4	0.192309	10	0.483849	7	0.330528	5	0.234858	7.33333	0.349745	5	0.217894
23529	LOC107049311	107049311	serine/threonine-protein kinase NIM1-like isoform X2,serine/threonine-protein kinase NIM1-like isoform X1	0.115105	2.45016	0.000174	3.86135	0.800799	1.57596	0.000576	4.69531	4.79e-08	7.77882	0.95804	1.65672	20	0.209598	13	0.14006	17	0.168347	16.6667	0.172668	11	0.101882	7	0.0687661	7	0.064111	8.33333	0.078253	24	0.243596	58	0.584947	39	0.398929	40.3333	0.409157	54	0.551279	21	0.209217	28	0.277499	34.3333	0.345998	31	0.285039
23870	PFKM	374064	6-phosphofructokinase, muscle type,ATP-dependent 6-phosphofructokinase, muscle type isoform X1	0.101188	1.92889	7.83e-09	4.20154	0.0284204	2.17821	0.505968	1.44774	0.000413	2.51599	0.412156	1.73787	133	2.23567	157	2.71312	158	2.50965	149.333	2.48615	222	3.29804	131	2.06418	176	2.58551	176.333	2.64924	168	2.73507	400	6.47065	284	4.6596	284	4.62177	341	5.58382	128	2.04544	190	3.02034	219.667	3.54987	563	8.30329
23890	LOC107049469	107049469	uncharacterized protein LOC107049469	0.470262	2.00371	0.000115	4.90335	0.199688	2.44714	0.999994	1.14136	0.0385538	2.56156	0.518791	2.24429	20	0.972947	17	0.850202	9	0.413716	15.3333	0.745622	18	0.77389	22	1.00323	31	1.31795	23.6667	1.03169	20	0.942307	48	2.24715	24	1.13958	30.6667	1.44301	29	1.37429	29	1.34115	13	0.598066	23.6667	1.1045	18	0.768277
23986	EGR3	102725543	LOW QUALITY PROTEIN: early growth response protein 3	0.222648	2.26499	1.39e-05	5.10928	0.208295	2.25576	0.514943	1.69375	0.0175726	2.60533	0.999936	1.5382	14	0.461963	24	0.81415	14	0.436524	17.3333	0.570879	49	1.42897	14	0.43304	23	0.663262	28.6667	0.841757	20	0.639164	46	1.46073	51	1.64257	39	1.24749	49	1.57506	30	0.941071	47	1.46664	42	1.32759	31	0.897485
23988	LOC101749531	101749531	ras GTPase-activating-like protein IQGAP3	0.508098	-1.33184	5.92e-07	-2.41984	0.0139614	-1.81691	0.0566684	-1.57338	0	-4.47212	1.98e-07	-2.84236	838	11.8284	706	10.2447	949	12.6575	831	11.5769	768	9.58053	704	9.3148	967	11.9285	813	10.2746	653	8.92683	556	7.55244	628	8.65197	612.333	8.37708	232	3.19	525	7.04469	622	8.30267	459.667	6.17912	358	4.43353
24077	LOC430862	430862	IgGFc-binding protein-like isoform X1,IgGFc-binding protein-like isoform X2	0.391273	2.50988	0.0110952	4.00997	0.999842	1.59768	0.95432	1.49674	0.303089	1.99845	0.999936	1.3352	3	0.0217971	4	0.029878	7	0.0480593	4.66667	0.0332448	15	0.0963201	0	0	12	0.0761969	9	0.0575056	9	0.0633321	15	0.104882	11	0.0780091	11.6667	0.0820744	14	0.0990894	8	0.0552573	13	0.0893239	11.6667	0.0812236	11	0.0701224
24084	LOC107049558	107049558	antigen WC1.1-like	0.999919	1.01522	0.0101199	7.68877	0.0600252	7.57351	0.426103	6.03115	0.00943	21.8652	0.5437	3.62539	3	0.120626	0	0	1	0.0379944	1.33333	0.0528733	0	0	0	0	1	0.0351395	0.333333	0.0117132	4	0.155769	0	0	0	0	1.33333	0.051923	3	0.117506	4	0.152897	0	0	2.33333	0.0901345	6	0.211668
24104	C3	396370	complement C3 precursor	0.826703	-1.76701	0.106181	2.3287	0.0295348	4.11484	0.999994	1.13951	0.00811	7.17492	0.127524	6.2965	8	0.0851219	8	0.0875095	15	0.150815	10.3333	0.107815	2	0.0188074	0	0	2	0.0185977	1.33333	0.0124684	3	0.0309155	6	0.0614377	8	0.0830838	5.66667	0.058479	4	0.0414603	0	0	0	0	1.33333	0.0138201	10	0.093355
24192	LOC107049632	107049632	wiskott-Aldrich syndrome protein-like isoform X3,uncharacterized protein DKFZp434B061-like isoform X2,vegetative cell wall protein gp1-like isoform X1	0.0207174	-1.81393	0	-4.0282	0.00134	-2.2207	0.000519	-2.10692	0	-5.11198	6.95e-05	-2.42629	701	16.2088	593	14.0962	682	14.9011	658.667	15.0687	554	11.3211	559	12.1161	649	13.1146	587.333	12.184	481	10.7716	290	6.45301	303	6.83832	358	8.02098	152	3.42371	323	7.09997	268	5.86021	247.667	5.4613	255	5.17319
24217	LOC396009	396009	slow muscle troponin T	0.174225	2.82023	4.17e-07	9.6336	0.0763001	3.4159	0.0676773	3.06778	1.11e-05	7.22847	0.655264	2.35626	404	21.2494	240	12.9775	310	15.4074	318	16.5448	788	36.6302	55	2.71174	90	4.13701	311	14.493	702	35.7607	749	37.9123	1186	60.8871	879	44.8534	1746	89.4605	326	16.3007	280	13.9274	784	39.8962	3180	146.75
24236	LOC107049194	107049194	antigen WC1.1-like	0.999919	1.02286	0.110908	53.573	0.363344	52.3755	0.733634	3.02502	0.0213202	9.88559	0.75507	3.26794	0	0	0	0	0	0	0	0	0	0	2	0.0478927	0	0	0.666667	0.0159642	0	0	0	0	0	0	0	0	4	0.0995406	0	0	2	0.0483165	2	0.0492857	6	0.13448
24321	LOC100857380	100857380	nuclear receptor subfamily 4 group A member 1	0.0041	3.83333	9.37e-07	5.99007	0.911389	1.56263	0.00456	3.681	4.09e-08	7.51749	0.596115	2.04224	58	1.10899	56	1.10079	32	0.578166	48.6667	0.929316	36	0.608347	21	0.376392	23	0.384333	26.6667	0.456357	63	1.16666	266	4.89458	227	4.23645	185.333	3.43256	151	2.81255	25	0.454426	77	1.39232	84.3333	1.5531	168	2.81836
24324	LOC107049720	107049720	vitelline membrane outer layer protein 1 homolog	0.0905836	3.0269	4.15e-09	11.0924	0.0220247	3.6646	0.00188	4.45878	1.7e-08	9.29074	0.725347	2.08369	31	1.78761	27	1.60062	38	2.0706	32	1.81961	83	4.22997	48	2.59462	59	2.97332	63.3333	3.26597	28	1.56377	106	5.88233	150	8.44263	94.6667	5.29624	463	26.0084	88	4.8241	171	9.32512	240.667	13.3859	103	5.21117
24340	LOC107049732	107049732	uncharacterized protein LOC107049732	0.80866	2.25652	0.00177	8.41264	0.221657	3.72815	0.999994	1.15188	0.600683	1.83122	0.999936	1.58977	2	0.122659	1	0.06305	6	0.347715	3	0.177808	7	0.379417	21	1.20729	9	0.482383	12.3333	0.689696	1	0.0593983	7	0.413144	12	0.718335	6.66667	0.396959	17	1.01564	2	0.116607	19	1.10197	12.6667	0.744741	4	0.215237
24345	LOC107049735	107049735	serine/arginine-rich splicing factor 4-like isoform X1,serine/arginine-rich splicing factor 4-like isoform X2,serine/arginine-rich splicing factor 4-like isoform X3,serine/arginine-rich splicing factor 4-like isoform X4	0.353094	2.23075	0.00707	3.45559	0.999842	1.54907	0.06923	2.93002	0.000308	4.88856	0.999936	1.66844	14	0.437248	6	0.192648	21	0.619755	13.6667	0.41655	26	0.717663	4	0.117106	5	0.136473	11.6667	0.323747	20	0.604969	22	0.661233	47	1.43276	29.6667	0.899652	48	1.46037	28	0.831341	12	0.354428	29.3333	0.882046	44	1.2057
24364	LOC100859377	100859377	protocadherin beta-15	0.999919	-1.17807	0.99998	1.25249	0.999842	1.47553	0.932296	-1.63642	0.0346482	2.87598	0.0373465	4.70632	10	0.147582	4	0.0606886	4	0.055782	6	0.0880174	5	0.0652155	7	0.0968392	5	0.0644883	5.66667	0.0755143	4	0.0571737	8	0.11362	3	0.0432145	5	0.0713361	3	0.0431296	3	0.0420897	3	0.0418698	3	0.042363	10	0.129485
24389	LOC425218	425218	antigen WC1.1-like	0.999919	1.7606	0.388204	5.1105	0.999842	2.9027	0.441271	6.07749	0.0246536	17.0888	0.969572	2.81182	1	0.0257404	0	0	0	0	0.333333	0.00858015	0	0	1	0.0241288	0	0	0.333333	0.00804295	2	0.0498597	0	0	0	0	0.666667	0.0166199	6	0.150449	0	0	1	0.0243424	2.33333	0.0582638	1	0.0225841
24462	SRPK3	107049821	SRSF protein kinase 3	0.76727	1.69911	5.08e-05	5.5209	0.0481455	3.2493	0.226427	2.29654	1.72e-05	6.19476	0.256027	2.69743	35	1.72754	26	1.31931	28	1.30593	29.6667	1.45093	45	1.963	7	0.323876	11	0.474494	21	0.920456	43	2.05557	46	2.18499	60	2.89059	49.6667	2.37705	91	4.37545	15	0.703838	15	0.700161	40.3333	1.92648	135	5.84628
24522	LOC101751434	101751434	putative all-trans-retinol 13,14-reductase	0.0104556	3.69467	1.57e-05	5.22016	0.999842	1.41289	0.00881	3.48199	0.000955	3.78675	0.999936	1.08752	7	0.171323	6	0.150967	13	0.300651	8.66667	0.207647	12	0.259566	6	0.137654	8	0.171114	8.66667	0.189445	20	0.47408	34	0.80081	41	0.979438	31.6667	0.751443	32	0.762939	15	0.349005	33	0.763799	26.6667	0.625247	30	0.644207
24587	LOC101749532	101749532	LOW QUALITY PROTEIN: scavenger receptor cysteine-rich type 1 protein M130-like	0.999919	-2.39799	0.177407	4.97793	0.303221	11.937	0.384743	24.7002	0.0379142	103.894	0.563648	4.2062	1	0.0167204	0	0	2	0.0315993	1	0.0161065	0	0	0	0	0	0	0	0	0	0	0	0	1	0.01632	0.333333	0.00544001	6	0.0977279	0	0	2	0.0316244	2.66667	0.0431175	3	0.0440102
24608	LOC107049930	107049930	feather keratin 1-like	0.95008	1.74457	0.99998	1.28435	0.999842	-1.35832	0.0516028	3.02855	1.43e-05	5.8704	0.559538	1.93835	2	0.11477	2	0.117989	4	0.2169	2.66667	0.149886	5	0.25358	5	0.26896	4	0.200602	4.66667	0.241048	3	0.166733	6	0.331346	5	0.280055	4.66667	0.259378	16	0.894416	8	0.436425	14	0.759754	12.6667	0.696865	4	0.201393
24609	LOC100859191	100859191	feather keratin 3-like	0.767809	12.3316	0.612984	8.91255	0.999842	-1.38362	0.041615	4.15245	0.000287	6.73198	0.999936	1.62121	0	0	0	0	0	0	0	0	3	0.275539	0	0	3	0.272467	2	0.182668	1	0.100651	1	0.100011	2	0.20287	1.33333	0.134511	6	0.607417	8	0.790361	9	0.884511	7.66667	0.760763	1	0.0911801
24611	LOC107049038	107049038	feather keratin 3-like	0.36415	4.03997	0.0500347	5.44301	0.999842	1.34729	0.0312049	3.72961	7.17e-05	6.28676	0.999936	1.68564	1	0.057246	1	0.0588517	1	0.0540937	1	0.0567305	3	0.15178	4	0.214647	4	0.200117	3.66667	0.188848	3	0.16633	4	0.220362	6	0.335252	4.33333	0.240648	15	0.836485	7	0.380948	15	0.812051	12.3333	0.676494	6	0.301358
24612	LOC107049929	107049929	feather keratin 1-like isoform X2,feather keratin 1-like isoform X1	0.833894	2.52746	0.12317	4.31735	0.999842	1.70818	0.0203116	3.42084	4.02e-08	8.4306	0.113328	2.46448	0	0	2	0.112527	1	0.0517146	1	0.0547471	6	0.290209	9	0.461716	2	0.0956576	5.66667	0.282527	5	0.265024	1	0.0526676	2	0.106836	2.66667	0.141509	25	1.33283	14	0.728386	13	0.672824	17.3333	0.911345	2	0.0960346
24654	LOC100859631	100859631	scavenger receptor cysteine-rich domain-containing protein SCART1-like isoform X2,scavenger receptor cysteine-rich domain-containing protein SCART1-like isoform X1	0.999919	-1.40193	0.000945	13.0949	0.0100471	18.3581	0.999994	1.64211	0.0251601	5.8543	0.538597	3.5651	1	0.00724	1	0.007443	1	0.006841	1	0.00717467	0	0	3	0.0203604	1	0.006327	1.33333	0.00889582	2	0.0140242	0	0	0	0	0.666667	0.00467474	3	0.0211587	0	0	3	0.0205406	2	0.0138998	12	0.0762277
24674	LOC100859564	100859564	LOW QUALITY PROTEIN: uncharacterized protein LOC100859564	0.34104	2.64436	0.000323	5.98565	0.281314	2.26355	0.609838	1.62335	0.00489	2.89245	0.811022	1.78178	4	0.12338	2	0.0634201	3	0.0874391	3	0.0914129	12	0.327124	11	0.318051	9	0.242607	10.6667	0.295927	8	0.238988	5	0.148418	11	0.33117	8	0.239525	10	0.300473	27	0.791715	9	0.262526	15.3333	0.451571	16	0.433001
24687	LOC107049986	107049986	outer dense fiber protein 3-like	0.999919	-1.17828	0.0305566	-2.91911	0.317061	-2.47744	0.441309	-2.05092	0.00205	-8.88258	0.48616	-4.33102	26	0.437203	34	0.587764	11	0.174785	23.6667	0.399917	14	0.208059	20	0.315254	10	0.146956	14.6667	0.223423	13	0.211717	23	0.372195	24	0.393909	20	0.32594	1	0.0163807	12	0.191828	6	0.0954131	6.33333	0.101207	5	0.0737677
24738	LOC107050026	107050026	borealin-like	0.215537	-1.72842	7.15e-06	-3.40388	0.166611	-1.96936	0.0462973	-1.89332	3.47e-09	-4.67923	0.0218791	-2.47144	53	2.24966	76	3.31641	64	2.56697	64.3333	2.71101	95	3.56378	102	4.05845	95	3.52405	97.3333	3.71543	34	1.39773	48	1.96071	28	1.16004	36.6667	1.50616	30	1.24046	46	1.85618	60	2.40845	45.3333	1.83503	24	0.893794
25163	LOC107050354	107050354	outer dense fiber protein 3-like	0.999919	1.11515	0.131871	-2.92206	0.286441	-3.25853	0.999994	-1.41971	0.023182	-5.24365	0.614266	-3.69346	6	0.100893	9	0.155585	5	0.0794477	6.66667	0.111975	4	0.0594453	12	0.189152	10	0.146956	8.66667	0.131851	6	0.0977158	10	0.161824	6	0.0984773	7.33333	0.119339	7	0.114665	4	0.0639428	5	0.0795109	5.33333	0.0860395	3	0.0442606
25206	LOC107050386	107050386	uncharacterized protein LOC107050386	0.999919	2.00053	0.192661	3.45681	0.999842	1.72794	0.23123	3.22299	0.0179547	4.88614	0.999936	1.51603	2	0.0634275	0	0	4	0.11987	2	0.061099	6	0.168169	3	0.0891845	3	0.0831471	4	0.1135	5	0.153575	2	0.0610394	5	0.154772	4	0.123129	20	0.617873	12	0.361785	2	0.0599825	11.3333	0.346547	3	0.0834747
25265	LOC431499_2	431499	coiled-coil domain-containing protein 81	0.867506	1.59273	0.193982	2.01424	0.999842	1.26464	0.0983995	3.79722	0.0199871	4.38969	0.999936	1.15603	5	0.330204	2	0.135786	12	0.74885	6.33333	0.404947	4	0.233464	1	0.061906	1	0.0577152	2	0.117695	11	0.703572	8	0.508434	11	0.709055	10	0.640354	8	0.514664	5	0.313909	8	0.499631	7	0.442735	12	0.695312
25270	LOC100857740	100857740	protocadherin beta-15-like	0.999919	1.11978	0.257679	1.58539	0.931288	1.41581	0.082518	2.26739	4.41e-06	4.44514	0.359558	1.96046	30	0.316289	30	0.325161	38	0.378571	32.6667	0.340007	11	0.102495	13	0.128477	11	0.101352	11.6667	0.110775	40	0.408438	30	0.30438	38	0.39104	36	0.367953	38	0.390273	17	0.170386	15	0.149555	23.3333	0.236738	45	0.416257
25314	LOC107050478	107050478	protein FAM160B2-like	0.999919	1.18702	0.99998	-1.19218	0.999842	-1.41514	0.493454	-1.89308	0.00442	-5.42566	0.745342	-2.86605	10	0.505724	11	0.5719	14	0.669026	11.6667	0.582217	24	1.07269	8	0.379249	14	0.618757	15.3333	0.69023	26	1.27347	6	0.29201	9	0.444254	13.6667	0.669913	8	0.394117	6	0.288461	7	0.334779	7	0.339119	15	0.665566
25364	LOC107050516	107050516	Schwann cell myelin protein-like	0.490996	2.02033	0.00568	3.42736	0.77857	1.69644	0.101904	4.31472	2.17e-05	12.7941	0.165816	2.96521	11	0.567835	3	0.159208	7	0.341452	7	0.356165	2	0.0912447	2	0.0967788	1	0.0451136	1.66667	0.0777124	12	0.599949	11	0.546455	19	0.957323	14	0.701242	12	0.603438	5	0.24537	3	0.146453	6.66667	0.331754	20	0.905829
25381	LOC107050530	107050530	antigen WC1.1-like	0.922654	3.25862	0.402988	4.43404	0.999842	1.36071	0.825458	2.54792	0.0388849	6.91699	0.838776	2.71476	0	0	0	0	1	0.0402173	0.333333	0.0134058	1	0.0376148	0	0	1	0.0371954	0.666667	0.0249367	1	0.0412206	1	0.0409584	2	0.0830838	1.33333	0.0550876	4	0.165841	0	0	1	0.0402493	1.66667	0.0686969	2	0.074684
25395	MYBPC2	425457	myosin-binding protein C, fast-type	0.772236	3.16852	0.000765	19.3223	0.0228235	6.09819	0.463824	18.425	0.107062	45.0987	0.999936	2.44769	2	0.297391	0	0	0	0	0.666667	0.0991304	0	0	0	0	0	0	0	0	3	0.432039	0	0	4	0.580541	2.33333	0.337527	5	0.724252	1	0.141358	0	0	2	0.288537	14	1.82647
25427	ATP2A1	396528	sarcoplasmic/endoplasmic reticulum calcium ATPase 1	0.0777781	5.2	1.28e-08	29.6953	0.0382004	5.71064	0.0829799	4.05115	1.25e-05	12.6984	0.583988	3.13452	7	0.71182	16	1.67265	13	1.24916	12	1.21121	139	12.4921	3	0.285966	14	1.24417	52	4.67407	26	2.56064	79	7.73093	81	8.03956	62	6.11038	446	44.1803	37	3.57681	30	2.88496	171	16.8807	317	28.2825
25476	LOC107050608	107050608	LOW QUALITY PROTEIN: SH3 and cysteine-rich domain-containing protein 3-like	0.608982	2.30465	0.0104101	4.59137	0.742979	1.99222	0.900466	1.76699	0.0185377	4.38956	0.77724	2.4842	3	0.480866	2	0.32957	5	0.757311	3.33333	0.522583	8	1.13329	0	0	1	0.140082	3	0.424457	5	0.776205	5	0.771268	13	2.03386	7.66667	1.19378	9	1.40529	1	0.152379	4	0.606331	4.66667	0.721335	13	1.82824
25601	LOC101752327	101752327	ATP-dependent DNA helicase Q4-like	0.999919	-1.11647	0.135056	-1.75779	0.701001	-1.57442	0.486401	-1.48387	4.43e-07	-4.99293	0.00402	-3.36481	35	2.88828	29	2.46027	29	2.26136	31	2.53664	48	3.50074	44	3.40364	65	4.68773	52.3333	3.86403	25	1.99809	33	2.6207	24	1.93311	27.3333	2.18396	27	2.17048	39	3.05955	27	2.10708	31	2.4457	16	1.15845
25643	LOC107050740	107050740	ras GTPase-activating-like protein IQGAP3	0.56753	-1.62209	0.0277616	-2.29065	0.999842	-1.41216	0.368012	-1.70845	0.000514	-4.05263	0.475459	-2.37211	25	1.16466	24	1.14944	27	1.18857	25.3333	1.16755	29	1.194	23	1.0044	24	0.977122	25.3333	1.05851	14	0.631671	17	0.76215	15	0.682065	15.3333	0.691962	6	0.27229	16	0.7086	17	0.748954	13	0.576615	14	0.572234
25692	LOC107050773	107050773	uncharacterized protein LOC107050773	0.999919	1.51629	0.167049	3.2503	0.894815	2.14358	0.788124	1.87493	0.000527	7.1277	0.17422	3.80159	3	0.0853524	1	0.0292488	4	0.107536	2.66667	0.0740459	15	0.377167	1	0.0266695	1	0.0248641	5.66667	0.1429	1	0.0275548	6	0.164277	5	0.138848	4	0.110227	20	0.554301	4	0.108187	3	0.0807165	9	0.247735	6	0.149772
25714	LOC107050791	107050791	solute carrier family 2, facilitated glucose transporter member 4-like	0.999919	1.33382	0.00117	4.1781	0.060867	3.13244	0.999994	1.1611	0.170073	2.2015	0.99977	1.89604	11	0.654261	7	0.428026	15	0.843045	11	0.641777	21	1.10389	3	0.167263	7	0.36386	10.3333	0.545004	7	0.403236	13	0.744104	23	1.33525	14.3333	0.827529	15	0.869103	10	0.565432	6	0.337486	10.3333	0.590673	34	1.77428
25715	LOC101748617	101748617	ras GTPase-activating-like protein IQGAP3	0.985192	-1.17855	0.00054	-1.86358	0.0958389	-1.58125	0.0761371	-1.52021	0	-4.67696	1.1e-08	-3.07652	494	10.3084	399	8.55958	577	11.3774	490	10.0818	467	8.61252	483	9.44785	608	11.0878	519.333	9.71607	391	7.90215	385	7.7314	446	9.08396	407.333	8.23917	177	3.59799	344	6.8241	390	7.69621	303.667	6.03943	270	4.94328
25748	LOC107050822	107050822	solute carrier family 22 member 6-A-like	0.999919	-1.12166	0.0895263	2.61403	0.221103	2.93206	0.999994	1.79687	0.0269984	6.5751	0.559538	3.65921	7	0.211229	0	0	9	0.256626	5.33333	0.155952	3	0.0800065	0	0	0	0	1	0.0266688	1	0.0292253	8	0.232316	5	0.147266	4.66667	0.136269	3	0.0881859	0	0	2	0.0570733	1.66667	0.0484197	15	0.397131
25759	LOC107050832	107050832	glycine-rich cell wall structural protein 1.8-like	0.999919	1.32797	0.00201	4.13976	0.0988628	3.11735	0.278709	2.20158	0.00015	5.30942	0.523924	2.41164	103	2.41706	66	1.59224	94	2.08439	87.6667	2.03123	244	5.06043	28	0.615926	42	0.861346	104.667	2.17924	82	1.86366	117	2.64222	143	3.27538	114	2.59375	428	9.78398	66	1.47237	77	1.70879	190.333	4.32171	303	6.23848
25765	LOC101749727	101749727	microtubule-actin cross-linking factor 1-like	0.881763	2.48872	0.00617	10.2427	0.322261	4.11564	0.4945	3.54608	0.0876754	5.78575	0.999936	1.63159	2	0.0839879	3	0.129516	0	0	1.66667	0.0711679	2	0.0742275	1	0.0393647	1	0.0366999	1.33333	0.0500974	1	0.0406715	9	0.363715	3	0.122965	4.33333	0.175784	9	0.368172	1	0.0399217	3	0.119139	4.33333	0.175744	2	0.0736891
25872	LOC107050927	107050927	glycogen phosphorylase, muscle form-like	0.999919	1.21136	9.85e-05	4.95885	0.00593	4.09361	0.871631	1.50358	0.0452648	2.54084	0.999936	1.68987	10	1.01689	6	0.627246	10	0.96089	8.66667	0.868341	21	1.88729	7	0.667253	5	0.444345	11	0.999631	10	0.984863	10	0.978599	11	1.09179	10.3333	1.01842	25	2.47648	11	1.06338	7	0.673158	14.3333	1.40434	32	2.85502
26108	LOC107051134	107051134	creatine kinase M-type-like	0.242888	2.7761	8.5e-12	24.1253	0.000173	8.69035	0.0004	7.0979	7.73e-14	30.265	0.0277547	4.26394	26	3.89055	14	2.15368	22	3.11073	20.6667	3.05165	35	4.62865	4	0.561072	11	1.4385	16.6667	2.20941	30	4.34773	69	9.93618	70	10.2238	56.3333	8.16923	248	36.1503	23	3.27181	23	3.25471	98	14.2256	459	60.2611
26170	LOC107051182	107051182	aurora kinase B-like isoform X1,aurora kinase B-like isoform X2	0.691298	-1.39359	1.24e-05	-3.04039	0.0317436	-2.18169	0.108384	-1.74545	8.19e-10	-4.57706	0.0034	-2.62229	172	9.97921	157	9.36443	156	8.55251	161.667	9.29872	144	7.38377	225	12.2369	230	11.662	199.667	10.4276	147	8.26016	111	6.19759	86	4.87014	114.667	6.44263	68	3.84325	106	5.84649	132	7.2425	102	5.64408	76	3.86872
26211	LOC107051217	107051217	glyceraldehyde-3-phosphate dehydrogenase-like	0.91635	1.7159	0.0251595	3.55167	0.69348	2.06986	0.211986	2.75892	0.00616	4.48386	0.999936	1.62522	13	1.49929	9	1.06708	2	0.217958	8	0.928109	14	1.42698	3	0.324327	4	0.403162	7	0.718156	9	1.00528	5	0.554937	27	3.03935	13.6667	1.53319	29	3.25807	10	1.09639	11	1.19972	16.6667	1.85139	18	1.82138
26215	LOC107051221	107051221	aurora kinase B-like	0.174151	-1.76479	2.48e-06	-3.33955	0.156099	-1.89232	0.451614	-1.45789	6.04e-08	-4.07469	0.00195	-2.79493	146	17.1306	117	14.113	131	14.5242	131.333	15.256	125	12.9622	124	13.6384	139	14.2532	129.333	13.6179	91	10.3411	68	7.67824	61	6.98594	73.3333	8.33508	44	5.02915	107	11.9351	85	9.43161	78.6667	8.79862	46	4.73548
26320	LOC107051316	107051316	aurora kinase B-like	0.292239	-1.57482	6.21e-07	-3.17385	0.0401364	-2.01537	0.225782	-1.5537	1.08e-10	-4.40918	0.00019	-2.83786	246	23.8853	252	25.1542	244	22.3866	247.333	23.8087	210	18.0204	243	22.1168	291	24.6926	248	21.6099	180	16.9267	174	16.2584	112	10.6143	155.333	14.5998	72	6.81005	170	15.6916	185	16.9869	142.333	13.1629	115	9.79671
26387	LOC107051377	107051377	neuroblast differentiation-associated protein AHNAK-like	0.18406	-5.378	0.362966	1.86746	0.0213097	10.0432	0.999994	1.34101	0.977295	1.57402	0.999936	1.17376	7	0.525391	3	0.231483	8	0.567383	6	0.441419	2	0.132667	3	0.21107	0	0	1.66667	0.114579	1	0.0726923	0	0	2	0.146518	1	0.0730699	3	0.219345	3	0.214056	0	0	2	0.144467	11	0.724375
26416	LOC101751669	101751669	hemojuvelin-like	0.999919	-1.10002	0.0940954	2.63811	0.234357	2.90197	0.999994	1.34285	0.0135685	5.72647	0.287884	4.26442	11	0.548668	9	0.461502	8	0.377058	9.33333	0.462409	5	0.220412	0	0	1	0.0435908	2	0.0880009	2	0.0966163	10	0.480009	13	0.6329	8.33333	0.403175	7	0.340123	0	0	0	0	2.33333	0.113374	18	0.787727
26441	LOC107051425	107051425	elastin-like	0.176829	3.5779	2.07e-10	29.1643	0.00105	8.15123	0.014876	4.8544	1.54e-09	19.5816	0.0733051	4.03378	10	0.346412	4	0.142451	6	0.196402	6.66667	0.228422	28	0.857232	6	0.194834	5	0.15137	13	0.401145	9	0.301952	30	1.00011	32	1.08198	23.6667	0.794678	134	4.52188	12	0.395181	12	0.393116	52.6667	1.77006	167	5.07569
26473	LOC101747278	101747278	ATP-dependent DNA helicase Q4-like isoform X1,ATP-dependent DNA helicase Q4-like isoform X2	0.999919	-1.15605	0.00117	-2.52261	0.0540402	-2.1821	0.063317	-1.85342	5.79e-08	-4.23654	0.065285	-2.28579	51	1.89141	51	1.94446	53	1.85734	51.6667	1.89774	87	2.85156	84	2.92021	84	2.72253	85	2.83143	43	1.5445	46	1.64174	43	1.55653	44	1.58092	21	0.758675	51	1.79807	49	1.71853	40.3333	1.42509	25	0.81347
26597	CKM	396507	creatine kinase M-type	0.221293	3.60385	4.88e-09	29.0577	0.00405	8.06296	0.040088	4.78752	1.74e-07	19.0469	0.22264	3.97845	12	1.97022	5	0.84395	16	2.4823	11	1.76549	39	5.65907	4	0.615621	3	0.430459	15.3333	2.23505	19	3.02127	44	6.95213	53	8.49344	38.6667	6.15561	163	26.0701	10	1.56083	8	1.24214	60.3333	9.62434	272	39.1821
26599	ACHE	396388	acetylcholinesterase	0.999919	1.1931	0.00484	3.94676	0.0930133	3.308	0.228808	2.40943	7.43e-05	6.23451	0.477097	2.58754	222	9.82895	183	8.3295	166	6.94486	190.333	8.36777	164	6.4172	19	0.788548	27	1.04471	70	2.75015	129	5.53155	280	11.9301	263	11.3654	224	9.60902	328	14.1465	45	1.89404	44	1.84227	139	5.96094	541	21.0154
26622	LOC101748465	101748465	membrane-associated tyrosine- and threonine-specific cdc2-inhibitory kinase-like	0.163674	-1.71098	1.11e-06	-3.16424	0.122701	-1.84937	0.0126728	-2.0794	1.93e-10	-4.70897	0.0322935	-2.26458	187	9.03201	125	6.20678	163	7.43929	158.333	7.55936	153	6.53103	130	5.88581	152	6.416	145	6.27761	94	4.39718	96	4.46217	83	3.91287	91	4.25741	31	1.45857	79	3.62737	75	3.42571	61.6667	2.83721	71	3.00876
[truncated: 14 more columns]
